# Supplementary material for: Time-resolved transcriptome and proteome landscape of human regulatory T cell (Treg) differentiation reveals novel regulators of FOXP3
Source: BMC Biol. 2018 May 7;16:47. doi: 10.1186/s12915-018-0518-3 (PMC5937035; doi:10.1186/s12915-018-0518-3)
Supplement: Supplementary file 2 — Table S1. Signature scores. (XLS 30 kb) [file 12915_2018_518_MOESM2_ESM.xls]

## Sheet: Sheet1
Number in Figure 2b	Name in Figure 2b	MSigDB name or reference	Reference PMID	r.PC1	p.val.PC1	r.PC2	p.val.PC2	r.PC3	p.val.PC3
1	Naïve CD4 T cell vs. resting Treg vs. (human); Miyara M et al. 2009	GSE15659_NAIVE_CD4_TCELL_VS_RESTING_TREG	19464196	0.668	9.64475e-12	-0.227	0.0416299	-0.113	0.315369
2	Treg vs. naïve CD4 T cell adult (human); Mold JE et al. 2010	GSE25087_TREG_VS_TCONV_ADULT	21164017	0.67	8.2481e-12	-0.301	0.00625446	0.528	4.01337e-07
3	Treg vs. naïve CD4 T cell (human); Bonacci B et al. 2012	GSE22045_TREG_VS_TCONV	22562448	0.829	1.18458e-21	-0.23	0.0386492	0.422	8.68347e-05
4	Treg signature (human); Ferraro A et al. 2014	Dataset S2 (Mean FC) Ferraro A et al. 2014	24610777	0.671	6.84673e-12	-0.188	0.0926	0.66	2.0479e-11
5	Treg signature (mouse); Hill JA et al. 2007	Table S1 (TregSig) Hill JA et al. 2007	18024188	0.847	2.40581e-23	0.159	0.155418	0.182	0.104033
6	Untreated vs. 2h activated CD4 Tcell (human); Lund RJ et al 2003	GSE2770_UNTREATED_VS_ACT_CD4_TCELL_2H	14607935	-0.563	4.44483e-08	-0.771	3.76655e-17	0.085	0.450813
7	0h vs 6h in vitro activated CD4 Tcell (human); Elo L et al 2010	GSE17974_0H_VS_6H_IN_VITRO_ACT_CD4_TCELL	20620947	-0.274	0.0132852	-0.872	3.48798e-26	-0.249	0.0250083
8	0h vs 48h in vitro activated CD4 Tcell (human); Elo L et al 2010	GSE17974_0H_VS_48H_IN_VITRO_ACT_CD4_TCELL	20620947	-0.916	4.1788e-33	-0.379	0.00047935	-0.015	0.891975
9	0h vs 72h in vitro activated CD4 Tcell (human); Elo L et al 2010	GSE17974_0H_VS_72H_IN_VITRO_ACT_CD4_TCELL	20620947	-0.974	7.22471e-53	-0.145	0.19692	0.048	0.671536
10	Naïve/rested vs. 3d activated CD4 T cell clone (human), Constantinides MG et al 2011	GSE28726_NAIVE_VS_ACTIVATED_CD4_TCELL	21632718	-0.778	1.27872e-17	-0.575	1.95314e-08	-0.068	0.548449
11	Untreated vs. 5-6d TGF-β treated CD4+CD25- T cell (human); Lee JH et al. 2011	GSE22025_UNTREATED_VS_TGFB1_TREATED_CD4_TCELL	21768398	0.443	3.5139e-05	0.688	1.30562e-12	-0.014	0.900662
12	Control vs. TGF-β treated CD4 T cell (mouse); Hill JA et al. 2007	GSE7460_CTRL_VS_TGFB_TREATED_ACT_TREG	18024188	0.68	3.02703e-12	0.523	5.55622e-07	0.027	0.813277
