# Supplementary material for: Time-resolved transcriptome and proteome landscape of human regulatory T cell (Treg) differentiation reveals novel regulators of FOXP3
Source: BMC Biol. 2018 May 7;16:47. doi: 10.1186/s12915-018-0518-3 (PMC5937035; doi:10.1186/s12915-018-0518-3)
Supplement: Supplementary file 3 — Table S2. Differentially expressed genes and proteins. (XLSX 6515 kb) [file 12915_2018_518_MOESM3_ESM.xlsx]

## Sheet: DEG
Differential Gene Expression Results
The scores (G_time, G_G03, G_G04, G_G05, G_G06) count the methods that defined a gene as being significantly different. A Differentially Expressed Gene (DEG) has a score ≥ 2
A total score (G_Sum) indicates if the gene is a DEG for at least one individual score.
ensembl_gene_id	id	G_time	G_G03	G_G04	G_G05	G_G06	G_sum	hgnc_symbol	gene_biotype	TF.GO	TF.biomart
ENSG00000000003	ENSG00000000003.10	3	0	0	0	1	1	TSPAN6	protein_coding	FALSE	FALSE
ENSG00000000419	ENSG00000000419.8	1	0	0	0	2	1	DPM1	protein_coding	FALSE	FALSE
ENSG00000000457	ENSG00000000457.9	2	0	0	2	1	1	SCYL3	protein_coding	FALSE	FALSE
ENSG00000000460	ENSG00000000460.12	3	0	0	2	0	1	C1orf112	protein_coding	FALSE	FALSE
ENSG00000000938	ENSG00000000938.8	0	0	0	0	0	0	FGR	protein_coding	FALSE	FALSE
ENSG00000000971	ENSG00000000971.11	0	0	0	0	0	0	CFH	protein_coding	FALSE	FALSE
ENSG00000001036	ENSG00000001036.9	3	1	1	1	1	1	FUCA2	protein_coding	FALSE	FALSE
ENSG00000001084	ENSG00000001084.6	2	0	1	0	2	1	GCLC	protein_coding	FALSE	FALSE
ENSG00000001167	ENSG00000001167.10	2	0	0	0	0	1	NFYA	protein_coding	TRUE	TRUE
ENSG00000001460	ENSG00000001460.13	2	0	0	1	2	1	STPG1	protein_coding	FALSE	FALSE
ENSG00000001461	ENSG00000001461.12	2	0	1	2	1	1	NIPAL3	protein_coding	FALSE	FALSE
ENSG00000001497	ENSG00000001497.12	2	1	1	0	1	1	LAS1L	protein_coding	FALSE	FALSE
ENSG00000001561	ENSG00000001561.6	2	1	0	0	0	1	ENPP4	protein_coding	FALSE	FALSE
ENSG00000001617	ENSG00000001617.7	0	0	0	0	0	0	SEMA3F	protein_coding	FALSE	FALSE
ENSG00000001629	ENSG00000001629.5	2	2	1	0	0	1	ANKIB1	protein_coding	FALSE	FALSE
ENSG00000001630	ENSG00000001630.11	0	0	0	0	0	0	CYP51A1	protein_coding	FALSE	FALSE
ENSG00000001631	ENSG00000001631.10	2	0	0	0	0	1	KRIT1	protein_coding	FALSE	FALSE
ENSG00000002016	ENSG00000002016.12	2	0	0	0	0	1	RAD52	protein_coding	FALSE	FALSE
ENSG00000002079	ENSG00000002079.8	0	0	0	0	0	0	MYH16	pseudogene	FALSE	FALSE
ENSG00000002330	ENSG00000002330.9	2	0	0	0	0	1	BAD	protein_coding	FALSE	FALSE
ENSG00000002549	ENSG00000002549.8	3	0	0	3	2	1	LAP3	protein_coding	FALSE	FALSE
ENSG00000002586	ENSG00000002586.13	2	1	1	1	1	1	CD99	protein_coding	FALSE	FALSE
ENSG00000002587	ENSG00000002587.5	2	1	1	0	1	1	HS3ST1	protein_coding	FALSE	FALSE
ENSG00000002726	ENSG00000002726.15	0	0	0	0	0	0	AOC1	protein_coding	FALSE	FALSE
ENSG00000002745	ENSG00000002745.8	0	0	0	0	0	0	WNT16	protein_coding	FALSE	FALSE
ENSG00000002746	ENSG00000002746.10	0	0	0	0	0	0	HECW1	protein_coding	FALSE	FALSE
ENSG00000002822	ENSG00000002822.11	0	0	1	0	1	0	MAD1L1	protein_coding	FALSE	FALSE
ENSG00000002834	ENSG00000002834.13	3	0	0	0	1	1	LASP1	protein_coding	FALSE	FALSE
ENSG00000002919	ENSG00000002919.10	0	0	0	0	0	0	SNX11	protein_coding	FALSE	FALSE
ENSG00000002933	ENSG00000002933.3	0	0	0	0	0	0	TMEM176A	protein_coding	FALSE	FALSE
ENSG00000003056	ENSG00000003056.3	2	0	0	0	0	1	M6PR	protein_coding	FALSE	FALSE
ENSG00000003096	ENSG00000003096.9	0	0	0	0	0	0	KLHL13	protein_coding	FALSE	FALSE
ENSG00000003137	ENSG00000003137.4	0	0	0	0	0	0	CYP26B1	protein_coding	FALSE	FALSE
ENSG00000003147	ENSG00000003147.13	3	0	2	1	0	1	ICA1	protein_coding	FALSE	FALSE
ENSG00000003249	ENSG00000003249.9	0	0	0	1	0	0	DBNDD1	protein_coding	FALSE	FALSE
ENSG00000003393	ENSG00000003393.10	0	0	0	0	0	0	ALS2	protein_coding	FALSE	FALSE
ENSG00000003400	ENSG00000003400.10	2	0	0	0	0	1	CASP10	protein_coding	FALSE	FALSE
ENSG00000003402	ENSG00000003402.15	2	0	0	2	0	1	CFLAR	protein_coding	TRUE	FALSE
ENSG00000003436	ENSG00000003436.10	0	0	0	0	0	0	TFPI	protein_coding	FALSE	FALSE
ENSG00000003509	ENSG00000003509.11	0	0	0	0	0	0	NDUFAF7	protein_coding	FALSE	FALSE
ENSG00000003756	ENSG00000003756.12	3	1	2	0	2	1	RBM5	protein_coding	FALSE	FALSE
ENSG00000003987	ENSG00000003987.9	0	0	0	0	0	0	MTMR7	protein_coding	FALSE	FALSE
ENSG00000003989	ENSG00000003989.12	0	0	0	0	0	0	SLC7A2	protein_coding	FALSE	FALSE
ENSG00000004059	ENSG00000004059.6	1	0	0	0	0	0	ARF5	protein_coding	FALSE	FALSE
ENSG00000004139	ENSG00000004139.9	2	0	0	0	0	1	SARM1	protein_coding	FALSE	FALSE
ENSG00000004142	ENSG00000004142.7	3	2	1	0	2	1	POLDIP2	protein_coding	FALSE	FALSE
ENSG00000004399	ENSG00000004399.8	1	0	1	0	0	0	PLXND1	protein_coding	FALSE	FALSE
ENSG00000004455	ENSG00000004455.12	3	2	3	2	3	1	AK2	protein_coding	FALSE	FALSE
ENSG00000004468	ENSG00000004468.8	3	0	3	3	1	1	CD38	protein_coding	FALSE	FALSE
ENSG00000004478	ENSG00000004478.5	2	1	0	1	1	1	FKBP4	protein_coding	FALSE	FALSE
ENSG00000004487	ENSG00000004487.11	2	0	0	0	0	1	KDM1A	protein_coding	FALSE	TRUE
ENSG00000004534	ENSG00000004534.10	3	0	0	0	0	1	RBM6	protein_coding	FALSE	FALSE
ENSG00000004660	ENSG00000004660.10	2	0	0	0	0	1	CAMKK1	protein_coding	FALSE	FALSE
ENSG00000004700	ENSG00000004700.11	3	0	1	1	0	1	RECQL	protein_coding	FALSE	FALSE
ENSG00000004766	ENSG00000004766.11	2	0	0	0	0	1	CCDC132	protein_coding	FALSE	FALSE
ENSG00000004776	ENSG00000004776.7	1	0	0	1	0	0	HSPB6	protein_coding	FALSE	FALSE
ENSG00000004777	ENSG00000004777.14	2	0	0	0	0	1	ARHGAP33	protein_coding	FALSE	FALSE
ENSG00000004779	ENSG00000004779.5	2	1	1	0	2	1	NDUFAB1	protein_coding	FALSE	FALSE
ENSG00000004799	ENSG00000004799.7	0	0	0	0	0	0	PDK4	protein_coding	FALSE	FALSE
ENSG00000004809	ENSG00000004809.9	0	0	0	0	0	0	SLC22A16	protein_coding	FALSE	FALSE
ENSG00000004838	ENSG00000004838.9	0	0	0	0	0	0	ZMYND10	protein_coding	FALSE	FALSE
ENSG00000004846	ENSG00000004846.12	0	0	0	0	0	0	ABCB5	protein_coding	FALSE	FALSE
ENSG00000004864	ENSG00000004864.9	3	2	2	1	1	1	SLC25A13	protein_coding	FALSE	FALSE
ENSG00000004866	ENSG00000004866.14	2	0	0	1	1	1	ST7	protein_coding	FALSE	FALSE
ENSG00000004897	ENSG00000004897.7	3	0	0	1	0	1	CDC27	protein_coding	FALSE	FALSE
ENSG00000004939	ENSG00000004939.9	0	0	0	0	0	0	SLC4A1	protein_coding	FALSE	FALSE
ENSG00000004961	ENSG00000004961.10	2	0	0	0	1	1	HCCS	protein_coding	FALSE	FALSE
ENSG00000004975	ENSG00000004975.7	1	0	0	0	0	0	DVL2	protein_coding	TRUE	FALSE
ENSG00000005001	ENSG00000005001.5	0	0	0	0	0	0	PRSS22	protein_coding	FALSE	FALSE
ENSG00000005007	ENSG00000005007.8	2	0	0	0	0	1	UPF1	protein_coding	FALSE	FALSE
ENSG00000005020	ENSG00000005020.8	3	0	0	0	0	1	SKAP2	protein_coding	FALSE	FALSE
ENSG00000005022	ENSG00000005022.5	2	2	2	2	0	1	SLC25A5	protein_coding	FALSE	FALSE
ENSG00000005059	ENSG00000005059.11	2	0	0	0	0	1	CCDC109B	protein_coding	FALSE	FALSE
ENSG00000005073	ENSG00000005073.5	0	0	0	0	0	0	HOXA11	protein_coding	FALSE	TRUE
ENSG00000005075	ENSG00000005075.11	2	0	0	0	0	1	POLR2J	protein_coding	FALSE	FALSE
ENSG00000005100	ENSG00000005100.8	2	0	0	0	0	1	DHX33	protein_coding	FALSE	FALSE
ENSG00000005102	ENSG00000005102.8	2	0	2	1	1	1	MEOX1	protein_coding	TRUE	TRUE
ENSG00000005108	ENSG00000005108.11	0	0	0	0	0	0	THSD7A	protein_coding	FALSE	FALSE
ENSG00000005156	ENSG00000005156.7	2	1	1	0	1	1	LIG3	protein_coding	FALSE	FALSE
ENSG00000005175	ENSG00000005175.5	2	0	0	0	1	1	RPAP3	protein_coding	FALSE	FALSE
ENSG00000005187	ENSG00000005187.7	2	0	1	1	0	1	ACSM3	protein_coding	FALSE	FALSE
ENSG00000005189	ENSG00000005189.15	3	0	0	0	0	1		protein_coding	FALSE	FALSE
ENSG00000005194	ENSG00000005194.10	2	1	0	1	0	1	CIAPIN1	protein_coding	FALSE	FALSE
ENSG00000005206	ENSG00000005206.12	2	0	0	0	0	1	SPPL2B	processed_transcript	FALSE	FALSE
ENSG00000005238	ENSG00000005238.15	2	0	0	2	2	1	FAM214B	protein_coding	FALSE	FALSE
ENSG00000005243	ENSG00000005243.5	2	0	0	0	0	1	COPZ2	protein_coding	FALSE	FALSE
ENSG00000005249	ENSG00000005249.8	1	0	2	2	1	1	PRKAR2B	protein_coding	FALSE	FALSE
ENSG00000005302	ENSG00000005302.13	3	1	1	0	3	1	MSL3	protein_coding	FALSE	TRUE
ENSG00000005339	ENSG00000005339.8	3	1	1	1	1	1	CREBBP	protein_coding	TRUE	TRUE
ENSG00000005379	ENSG00000005379.11	2	0	0	0	1	1	BZRAP1	protein_coding	FALSE	FALSE
ENSG00000005381	ENSG00000005381.6	0	0	0	0	0	0	MPO	protein_coding	FALSE	FALSE
ENSG00000005421	ENSG00000005421.4	0	0	0	0	0	0	PON1	protein_coding	FALSE	FALSE
ENSG00000005436	ENSG00000005436.9	2	0	0	0	2	1	GCFC2	protein_coding	TRUE	TRUE
ENSG00000005448	ENSG00000005448.12	3	0	0	3	3	1	WDR54	protein_coding	FALSE	FALSE
ENSG00000005469	ENSG00000005469.7	2	0	0	0	0	1	CROT	protein_coding	FALSE	FALSE
ENSG00000005471	ENSG00000005471.11	0	0	0	0	0	0	ABCB4	protein_coding	FALSE	FALSE
ENSG00000005483	ENSG00000005483.15	2	0	0	0	0	1	KMT2E	protein_coding	FALSE	FALSE
ENSG00000005486	ENSG00000005486.12	2	0	0	0	0	1	RHBDD2	protein_coding	FALSE	FALSE
ENSG00000005513	ENSG00000005513.9	3	0	0	3	0	1	SOX8	protein_coding	FALSE	TRUE
ENSG00000005700	ENSG00000005700.10	2	0	0	0	2	1	IBTK	protein_coding	FALSE	FALSE
ENSG00000005801	ENSG00000005801.12	2	0	0	0	0	1	ZNF195	protein_coding	FALSE	FALSE
ENSG00000005810	ENSG00000005810.13	3	2	2	1	2	1	MYCBP2	protein_coding	FALSE	FALSE
ENSG00000005812	ENSG00000005812.6	2	1	0	0	1	1	FBXL3	protein_coding	FALSE	FALSE
ENSG00000005844	ENSG00000005844.13	2	0	0	1	1	1	ITGAL	protein_coding	FALSE	FALSE
ENSG00000005882	ENSG00000005882.7	2	0	0	1	1	1	PDK2	protein_coding	FALSE	FALSE
ENSG00000005884	ENSG00000005884.13	2	0	0	0	0	1	ITGA3	protein_coding	FALSE	FALSE
ENSG00000005889	ENSG00000005889.11	3	1	1	2	1	1	ZFX	protein_coding	TRUE	FALSE
ENSG00000005893	ENSG00000005893.11	3	3	2	0	2	1	LAMP2	protein_coding	FALSE	FALSE
ENSG00000005955	ENSG00000005955.8	2	0	0	0	0	1	GGNBP2	protein_coding	FALSE	FALSE
ENSG00000005961	ENSG00000005961.13	0	0	0	0	0	0	ITGA2B	protein_coding	FALSE	FALSE
ENSG00000005981	ENSG00000005981.8	0	0	0	0	0	0	ASB4	protein_coding	FALSE	FALSE
ENSG00000006007	ENSG00000006007.7	3	1	1	0	0	1	GDE1	protein_coding	FALSE	FALSE
ENSG00000006015	ENSG00000006015.13	0	0	0	0	0	0	C19orf60	protein_coding	FALSE	FALSE
ENSG00000006016	ENSG00000006016.6	0	0	0	0	0	0	CRLF1	protein_coding	FALSE	FALSE
ENSG00000006025	ENSG00000006025.7	1	0	0	0	0	0	OSBPL7	protein_coding	FALSE	FALSE
ENSG00000006042	ENSG00000006042.7	0	0	0	0	0	0	TMEM98	protein_coding	FALSE	FALSE
ENSG00000006047	ENSG00000006047.8	1	1	1	1	1	0	YBX2	protein_coding	FALSE	FALSE
ENSG00000006062	ENSG00000006062.9	1	0	1	2	0	1	MAP3K14	processed_transcript	FALSE	FALSE
ENSG00000006071	ENSG00000006071.7	0	0	0	0	0	0	ABCC8	protein_coding	FALSE	FALSE
ENSG00000006074	ENSG00000006074.4	0	0	0	0	0	0	CCL18	protein_coding	FALSE	FALSE
ENSG00000006075	ENSG00000006075.11	2	2	2	2	2	1	CCL3	protein_coding	FALSE	FALSE
ENSG00000006114	ENSG00000006114.11	2	0	0	0	1	1	SYNRG	protein_coding	FALSE	FALSE
ENSG00000006116	ENSG00000006116.3	0	0	0	0	0	0	CACNG3	protein_coding	FALSE	FALSE
ENSG00000006118	ENSG00000006118.10	0	0	0	0	0	0	TMEM132A	protein_coding	FALSE	FALSE
ENSG00000006125	ENSG00000006125.12	2	0	0	0	0	1	AP2B1	protein_coding	FALSE	FALSE
ENSG00000006128	ENSG00000006128.7	0	0	0	0	0	0	TAC1	protein_coding	FALSE	FALSE
ENSG00000006194	ENSG00000006194.6	3	0	0	0	0	1	ZNF263	protein_coding	TRUE	TRUE
ENSG00000006210	ENSG00000006210.6	0	0	0	0	0	0	CX3CL1	protein_coding	FALSE	FALSE
ENSG00000006282	ENSG00000006282.15	2	0	0	0	0	1	SPATA20	protein_coding	FALSE	FALSE
ENSG00000006283	ENSG00000006283.13	0	0	0	0	0	0	CACNA1G	protein_coding	FALSE	FALSE
ENSG00000006327	ENSG00000006327.9	2	2	0	2	2	1	TNFRSF12A	protein_coding	FALSE	FALSE
ENSG00000006432	ENSG00000006432.11	2	0	0	0	0	1	MAP3K9	protein_coding	FALSE	FALSE
ENSG00000006451	ENSG00000006451.3	1	0	0	0	0	0	RALA	protein_coding	FALSE	FALSE
ENSG00000006453	ENSG00000006453.9	3	1	2	1	2	1	BAIAP2L1	protein_coding	FALSE	FALSE
ENSG00000006459	ENSG00000006459.6	3	2	2	3	2	1	KDM7A	protein_coding	FALSE	FALSE
ENSG00000006468	ENSG00000006468.9	0	0	0	0	0	0	ETV1	protein_coding	TRUE	TRUE
ENSG00000006530	ENSG00000006530.11	3	1	1	3	2	1	AGK	protein_coding	FALSE	FALSE
ENSG00000006534	ENSG00000006534.11	0	0	0	0	0	0	ALDH3B1	protein_coding	FALSE	FALSE
ENSG00000006555	ENSG00000006555.6	2	0	0	0	1	1	TTC22	protein_coding	FALSE	FALSE
ENSG00000006576	ENSG00000006576.12	3	2	3	0	1	1	PHTF2	protein_coding	FALSE	FALSE
ENSG00000006606	ENSG00000006606.4	0	0	0	0	0	0	CCL26	protein_coding	FALSE	FALSE
ENSG00000006607	ENSG00000006607.9	2	1	0	0	0	1	FARP2	protein_coding	FALSE	FALSE
ENSG00000006611	ENSG00000006611.11	0	0	0	0	0	0	USH1C	protein_coding	FALSE	FALSE
ENSG00000006625	ENSG00000006625.13	3	0	0	2	2	1	GGCT	protein_coding	FALSE	FALSE
ENSG00000006634	ENSG00000006634.3	2	0	0	0	2	1	DBF4	protein_coding	FALSE	FALSE
ENSG00000006638	ENSG00000006638.7	3	1	2	2	3	1	TBXA2R	protein_coding	FALSE	FALSE
ENSG00000006652	ENSG00000006652.9	2	0	0	0	2	1	IFRD1	protein_coding	FALSE	FALSE
ENSG00000006659	ENSG00000006659.8	2	0	0	0	0	1	LGALS14	protein_coding	FALSE	FALSE
ENSG00000006695	ENSG00000006695.6	2	0	1	1	0	1	COX10	protein_coding	FALSE	FALSE
ENSG00000006704	ENSG00000006704.6	2	1	2	1	1	1	GTF2IRD1	protein_coding	TRUE	TRUE
ENSG00000006712	ENSG00000006712.10	2	0	0	0	0	1	PAF1	protein_coding	FALSE	FALSE
ENSG00000006715	ENSG00000006715.11	2	0	0	2	0	1	VPS41	protein_coding	FALSE	FALSE
ENSG00000006740	ENSG00000006740.12	0	0	0	0	0	0	ARHGAP44	protein_coding	FALSE	FALSE
ENSG00000006744	ENSG00000006744.14	3	3	2	1	2	1	ELAC2	protein_coding	FALSE	FALSE
ENSG00000006747	ENSG00000006747.10	0	0	0	0	0	0	SCIN	protein_coding	FALSE	FALSE
ENSG00000006756	ENSG00000006756.11	2	0	0	0	0	1	ARSD	protein_coding	FALSE	FALSE
ENSG00000006757	ENSG00000006757.7	2	0	0	0	0	1	PNPLA4	protein_coding	FALSE	FALSE
ENSG00000006788	ENSG00000006788.8	0	0	0	0	0	0	MYH13	protein_coding	FALSE	FALSE
ENSG00000006831	ENSG00000006831.9	2	0	0	0	0	1	ADIPOR2	protein_coding	FALSE	FALSE
ENSG00000006837	ENSG00000006837.7	0	0	0	0	0	0	CDKL3	protein_coding	FALSE	FALSE
ENSG00000007001	ENSG00000007001.8	0	0	0	0	0	0	UPP2	protein_coding	FALSE	FALSE
ENSG00000007038	ENSG00000007038.6	2	0	0	0	0	1	PRSS21	protein_coding	FALSE	FALSE
ENSG00000007047	ENSG00000007047.10	0	0	0	0	0	0	MARK4	protein_coding	FALSE	FALSE
ENSG00000007062	ENSG00000007062.7	0	0	0	0	0	0	PROM1	protein_coding	FALSE	FALSE
ENSG00000007080	ENSG00000007080.6	2	2	0	0	0	1	CCDC124	protein_coding	FALSE	FALSE
ENSG00000007129	ENSG00000007129.13	3	0	0	1	2	1	CEACAM21	protein_coding	FALSE	FALSE
ENSG00000007168	ENSG00000007168.8	2	0	0	1	0	1	PAFAH1B1	protein_coding	FALSE	FALSE
ENSG00000007171	ENSG00000007171.12	0	0	0	0	0	0	NOS2	protein_coding	FALSE	FALSE
ENSG00000007202	ENSG00000007202.10	2	1	0	0	0	1	KIAA0100	protein_coding	FALSE	FALSE
ENSG00000007237	ENSG00000007237.14	0	0	1	0	0	0	GAS7	protein_coding	TRUE	TRUE
ENSG00000007255	ENSG00000007255.6	2	0	0	0	0	1	TRAPPC6A	protein_coding	FALSE	FALSE
ENSG00000007264	ENSG00000007264.9	2	0	0	1	0	1	MATK	protein_coding	FALSE	FALSE
ENSG00000007306	ENSG00000007306.10	0	0	0	0	0	0	CEACAM7	protein_coding	FALSE	FALSE
ENSG00000007312	ENSG00000007312.8	2	0	0	0	1	1	CD79B	protein_coding	FALSE	FALSE
ENSG00000007314	ENSG00000007314.7	0	0	0	0	0	0	SCN4A	protein_coding	FALSE	FALSE
ENSG00000007341	ENSG00000007341.14	2	0	1	2	0	1	ST7L	protein_coding	FALSE	FALSE
ENSG00000007350	ENSG00000007350.12	2	0	0	0	0	1	TKTL1	protein_coding	FALSE	FALSE
ENSG00000007372	ENSG00000007372.16	0	0	0	0	0	0	PAX6	protein_coding	TRUE	TRUE
ENSG00000007376	ENSG00000007376.3	0	0	0	0	0	0	RPUSD1	protein_coding	FALSE	FALSE
ENSG00000007384	ENSG00000007384.11	0	0	0	0	0	0	RHBDF1	protein_coding	FALSE	FALSE
ENSG00000007392	ENSG00000007392.12	3	0	0	1	1	1	LUC7L	protein_coding	FALSE	FALSE
ENSG00000007402	ENSG00000007402.7	2	0	0	0	0	1	CACNA2D2	protein_coding	FALSE	FALSE
ENSG00000007516	ENSG00000007516.9	0	0	0	0	0	0	BAIAP3	protein_coding	FALSE	FALSE
ENSG00000007520	ENSG00000007520.3	2	0	0	0	0	1	TSR3	protein_coding	FALSE	FALSE
ENSG00000007541	ENSG00000007541.10	0	0	0	0	0	0	PIGQ	protein_coding	FALSE	FALSE
ENSG00000007545	ENSG00000007545.11	1	0	0	0	0	0	CRAMP1L	protein_coding	FALSE	FALSE
ENSG00000007866	ENSG00000007866.14	1	0	0	0	0	0	TEAD3	protein_coding	TRUE	TRUE
ENSG00000007908	ENSG00000007908.11	0	0	0	0	0	0	SELE	protein_coding	FALSE	FALSE
ENSG00000007923	ENSG00000007923.11	2	1	1	0	1	1	DNAJC11	protein_coding	FALSE	FALSE
ENSG00000007944	ENSG00000007944.10	3	0	0	0	0	1	MYLIP	protein_coding	FALSE	FALSE
ENSG00000007952	ENSG00000007952.13	0	0	0	0	0	0	NOX1	protein_coding	FALSE	FALSE
ENSG00000007968	ENSG00000007968.6	3	0	0	1	0	1	E2F2	protein_coding	TRUE	TRUE
ENSG00000008018	ENSG00000008018.8	2	1	2	0	0	1	PSMB1	protein_coding	FALSE	FALSE
ENSG00000008056	ENSG00000008056.8	1	0	0	0	0	0	SYN1	protein_coding	FALSE	FALSE
ENSG00000008083	ENSG00000008083.9	2	0	0	0	0	1	JARID2	protein_coding	FALSE	FALSE
ENSG00000008086	ENSG00000008086.6	2	0	0	0	0	1	CDKL5	protein_coding	FALSE	FALSE
ENSG00000008118	ENSG00000008118.5	1	1	0	0	1	0	CAMK1G	protein_coding	FALSE	FALSE
ENSG00000008128	ENSG00000008128.18	1	0	0	0	0	0	CDK11A	protein_coding	FALSE	FALSE
ENSG00000008130	ENSG00000008130.11	2	1	0	0	1	1	NADK	protein_coding	FALSE	FALSE
ENSG00000008226	ENSG00000008226.15	1	0	0	0	0	0	DLEC1	protein_coding	FALSE	FALSE
ENSG00000008256	ENSG00000008256.11	3	3	3	3	3	1	CYTH3	protein_coding	FALSE	FALSE
ENSG00000008277	ENSG00000008277.10	2	0	0	0	2	1	ADAM22	protein_coding	FALSE	FALSE
ENSG00000008282	ENSG00000008282.3	2	0	1	1	0	1	SYPL1	protein_coding	FALSE	FALSE
ENSG00000008283	ENSG00000008283.11	3	1	1	0	1	1	CYB561	protein_coding	FALSE	FALSE
ENSG00000008294	ENSG00000008294.16	2	0	0	0	0	1	SPAG9	protein_coding	FALSE	FALSE
ENSG00000008300	ENSG00000008300.10	2	0	0	1	0	1	CELSR3	protein_coding	FALSE	FALSE
ENSG00000008311	ENSG00000008311.10	2	0	0	0	0	1	AASS	protein_coding	FALSE	FALSE
ENSG00000008323	ENSG00000008323.11	0	0	0	0	0	0	PLEKHG6	protein_coding	FALSE	FALSE
ENSG00000008324	ENSG00000008324.6	2	0	0	0	0	1	SS18L2	protein_coding	FALSE	FALSE
ENSG00000008382	ENSG00000008382.11	2	0	0	0	0	1	MPND	protein_coding	FALSE	FALSE
ENSG00000008394	ENSG00000008394.8	0	0	0	0	0	0	MGST1	protein_coding	FALSE	FALSE
ENSG00000008405	ENSG00000008405.7	2	0	1	1	1	1	CRY1	protein_coding	FALSE	FALSE
ENSG00000008441	ENSG00000008441.12	3	0	1	3	0	1	NFIX	protein_coding	TRUE	TRUE
ENSG00000008513	ENSG00000008513.10	3	3	3	0	3	1	ST3GAL1	protein_coding	FALSE	FALSE
ENSG00000008516	ENSG00000008516.12	3	2	3	2	3	1	MMP25	protein_coding	FALSE	FALSE
ENSG00000008517	ENSG00000008517.12	3	3	1	3	3	1	IL32	protein_coding	FALSE	FALSE
ENSG00000008710	ENSG00000008710.13	2	0	0	0	0	1	PKD1	protein_coding	FALSE	FALSE
ENSG00000008735	ENSG00000008735.10	1	0	0	0	0	0	MAPK8IP2	protein_coding	FALSE	FALSE
ENSG00000008838	ENSG00000008838.13	3	2	1	0	1	1	MED24	protein_coding	FALSE	FALSE
ENSG00000008853	ENSG00000008853.12	2	0	0	1	0	1	RHOBTB2	protein_coding	FALSE	FALSE
ENSG00000008869	ENSG00000008869.7	2	0	0	0	0	1	HEATR5B	protein_coding	FALSE	FALSE
ENSG00000008952	ENSG00000008952.12	3	0	0	1	0	1	SEC62	protein_coding	FALSE	FALSE
ENSG00000008988	ENSG00000008988.5	3	1	1	1	1	1	RPS20	protein_coding	FALSE	FALSE
ENSG00000009307	ENSG00000009307.11	3	2	1	0	2	1	CSDE1	protein_coding	FALSE	FALSE
ENSG00000009335	ENSG00000009335.13	2	0	0	0	1	1	UBE3C	protein_coding	FALSE	FALSE
ENSG00000009413	ENSG00000009413.11	3	1	1	1	1	1	REV3L	protein_coding	FALSE	FALSE
ENSG00000009694	ENSG00000009694.9	2	2	1	0	2	1	TENM1	protein_coding	FALSE	FALSE
ENSG00000009724	ENSG00000009724.12	0	0	0	0	0	0	MASP2	protein_coding	FALSE	FALSE
ENSG00000009780	ENSG00000009780.11	2	1	2	1	1	1	FAM76A	protein_coding	FALSE	FALSE
ENSG00000009790	ENSG00000009790.10	2	0	1	0	1	1	TRAF3IP3	protein_coding	FALSE	FALSE
ENSG00000009830	ENSG00000009830.7	2	1	1	1	1	1	POMT2	protein_coding	FALSE	FALSE
ENSG00000009844	ENSG00000009844.11	1	0	0	0	2	1	VTA1	protein_coding	FALSE	FALSE
ENSG00000009950	ENSG00000009950.11	0	0	0	0	0	0	MLXIPL	protein_coding	TRUE	TRUE
ENSG00000009954	ENSG00000009954.6	2	0	0	0	0	1	BAZ1B	protein_coding	FALSE	FALSE
ENSG00000010017	ENSG00000010017.9	2	0	0	0	0	1	RANBP9	protein_coding	FALSE	FALSE
ENSG00000010030	ENSG00000010030.9	2	0	0	0	0	1	ETV7	protein_coding	TRUE	TRUE
ENSG00000010072	ENSG00000010072.11	2	1	0	0	2	1	SPRTN	protein_coding	FALSE	FALSE
ENSG00000010165	ENSG00000010165.15	2	0	0	0	1	1	METTL13	protein_coding	FALSE	FALSE
ENSG00000010219	ENSG00000010219.9	2	0	0	0	1	1	DYRK4	protein_coding	FALSE	FALSE
ENSG00000010244	ENSG00000010244.12	2	0	0	1	1	1	ZNF207	protein_coding	TRUE	TRUE
ENSG00000010256	ENSG00000010256.6	3	1	1	3	1	1	UQCRC1	protein_coding	FALSE	FALSE
ENSG00000010270	ENSG00000010270.9	2	1	1	0	2	1	STARD3NL	protein_coding	FALSE	FALSE
ENSG00000010278	ENSG00000010278.7	1	0	0	1	0	0	CD9	protein_coding	FALSE	FALSE
ENSG00000010282	ENSG00000010282.10	0	0	0	0	0	0	HHATL	protein_coding	FALSE	FALSE
ENSG00000010292	ENSG00000010292.8	3	0	0	3	2	1	NCAPD2	protein_coding	FALSE	FALSE
ENSG00000010295	ENSG00000010295.15	1	0	0	0	0	0	IFFO1	protein_coding	FALSE	FALSE
ENSG00000010310	ENSG00000010310.4	0	0	0	1	0	0	GIPR	protein_coding	FALSE	FALSE
ENSG00000010318	ENSG00000010318.15	2	0	0	0	0	1	PHF7	protein_coding	FALSE	FALSE
ENSG00000010319	ENSG00000010319.2	0	0	0	0	0	0	SEMA3G	protein_coding	FALSE	FALSE
ENSG00000010322	ENSG00000010322.11	2	0	0	0	0	1	NISCH	protein_coding	FALSE	FALSE
ENSG00000010327	ENSG00000010327.6	0	0	0	0	0	0	STAB1	protein_coding	FALSE	FALSE
ENSG00000010361	ENSG00000010361.9	2	0	0	0	0	1	FUZ	protein_coding	FALSE	FALSE
ENSG00000010379	ENSG00000010379.11	0	0	0	0	0	0	SLC6A13	protein_coding	FALSE	FALSE
ENSG00000010404	ENSG00000010404.13	3	2	2	1	3	1	IDS	protein_coding	FALSE	FALSE
ENSG00000010438	ENSG00000010438.12	0	0	0	0	0	0	PRSS3	protein_coding	FALSE	FALSE
ENSG00000010539	ENSG00000010539.7	2	0	0	0	0	1	ZNF200	protein_coding	FALSE	FALSE
ENSG00000010610	ENSG00000010610.5	2	0	0	2	1	1	CD4	protein_coding	FALSE	FALSE
ENSG00000010626	ENSG00000010626.10	0	0	0	0	0	0	LRRC23	protein_coding	FALSE	FALSE
ENSG00000010671	ENSG00000010671.11	0	0	0	0	0	0	BTK	protein_coding	TRUE	FALSE
ENSG00000010704	ENSG00000010704.14	2	0	1	0	0	1	HFE	protein_coding	FALSE	FALSE
ENSG00000010803	ENSG00000010803.12	2	0	0	0	0	1	SCMH1	protein_coding	TRUE	TRUE
ENSG00000010810	ENSG00000010810.13	2	1	2	2	1	1	FYN	protein_coding	FALSE	FALSE
ENSG00000010818	ENSG00000010818.4	3	0	0	1	0	1	HIVEP2	protein_coding	FALSE	FALSE
ENSG00000010932	ENSG00000010932.11	0	0	0	0	0	0	FMO1	protein_coding	FALSE	FALSE
ENSG00000011007	ENSG00000011007.8	2	0	0	1	1	1	TCEB3	protein_coding	FALSE	FALSE
ENSG00000011009	ENSG00000011009.6	2	0	0	0	0	1	LYPLA2	protein_coding	FALSE	FALSE
ENSG00000011021	ENSG00000011021.17	1	0	0	0	0	0	CLCN6	protein_coding	FALSE	FALSE
ENSG00000011028	ENSG00000011028.9	3	0	3	3	0	1	MRC2	protein_coding	FALSE	FALSE
ENSG00000011083	ENSG00000011083.4	0	0	0	0	0	0	SLC6A7	protein_coding	FALSE	FALSE
ENSG00000011105	ENSG00000011105.7	1	0	0	0	0	0	TSPAN9	protein_coding	FALSE	FALSE
ENSG00000011114	ENSG00000011114.10	3	0	0	3	0	1	BTBD7	protein_coding	FALSE	FALSE
ENSG00000011132	ENSG00000011132.7	0	0	0	0	0	0	APBA3	protein_coding	FALSE	FALSE
ENSG00000011143	ENSG00000011143.12	2	0	0	1	0	1	MKS1	protein_coding	FALSE	FALSE
ENSG00000011198	ENSG00000011198.3	2	0	0	0	1	1	ABHD5	protein_coding	FALSE	FALSE
ENSG00000011201	ENSG00000011201.6	0	0	0	0	0	0	KAL1	protein_coding	FALSE	FALSE
ENSG00000011243	ENSG00000011243.13	2	0	0	0	0	1	AKAP8L	protein_coding	FALSE	FALSE
ENSG00000011258	ENSG00000011258.11	3	1	1	0	1	1	MBTD1	protein_coding	FALSE	FALSE
ENSG00000011260	ENSG00000011260.9	2	0	0	0	1	1	UTP18	protein_coding	FALSE	FALSE
ENSG00000011275	ENSG00000011275.14	2	0	0	0	0	1	RNF216	protein_coding	FALSE	FALSE
ENSG00000011295	ENSG00000011295.11	1	0	0	0	1	0	TTC19	protein_coding	FALSE	FALSE
ENSG00000011304	ENSG00000011304.12	2	2	0	0	1	1	PTBP1	protein_coding	FALSE	FALSE
ENSG00000011332	ENSG00000011332.15	3	1	0	0	0	1	DPF1	protein_coding	FALSE	FALSE
ENSG00000011347	ENSG00000011347.5	0	0	0	0	0	0	SYT7	protein_coding	FALSE	FALSE
ENSG00000011376	ENSG00000011376.5	2	0	0	0	0	1	LARS2	protein_coding	FALSE	FALSE
ENSG00000011405	ENSG00000011405.9	3	2	3	0	1	1	PIK3C2A	protein_coding	FALSE	FALSE
ENSG00000011422	ENSG00000011422.7	3	1	1	1	1	1	PLAUR	protein_coding	FALSE	FALSE
ENSG00000011426	ENSG00000011426.6	3	0	0	1	0	1	ANLN	protein_coding	FALSE	FALSE
ENSG00000011451	ENSG00000011451.13	3	0	0	1	0	1	WIZ	protein_coding	FALSE	FALSE
ENSG00000011454	ENSG00000011454.12	2	0	0	0	0	1	RABGAP1	protein_coding	FALSE	FALSE
ENSG00000011465	ENSG00000011465.12	0	0	0	0	0	0	DCN	protein_coding	FALSE	FALSE
ENSG00000011478	ENSG00000011478.7	1	0	0	1	0	0	QPCTL	protein_coding	FALSE	FALSE
ENSG00000011485	ENSG00000011485.10	3	2	3	0	2	1	PPP5C	protein_coding	FALSE	FALSE
ENSG00000011523	ENSG00000011523.9	3	2	3	1	3	1	CEP68	protein_coding	FALSE	FALSE
ENSG00000011566	ENSG00000011566.10	2	2	0	0	0	1	MAP4K3	protein_coding	FALSE	FALSE
ENSG00000011590	ENSG00000011590.9	3	0	0	1	0	1	ZBTB32	protein_coding	FALSE	FALSE
ENSG00000011600	ENSG00000011600.7	0	0	0	0	0	0	TYROBP	protein_coding	FALSE	FALSE
ENSG00000011638	ENSG00000011638.6	2	1	0	0	0	1	TMEM159	protein_coding	FALSE	FALSE
ENSG00000011677	ENSG00000011677.8	0	0	0	0	0	0	GABRA3	protein_coding	FALSE	FALSE
ENSG00000012048	ENSG00000012048.15	3	0	0	1	0	1	BRCA1	protein_coding	FALSE	FALSE
ENSG00000012061	ENSG00000012061.11	2	0	0	0	0	1	ERCC1	protein_coding	FALSE	FALSE
ENSG00000012124	ENSG00000012124.10	3	0	0	1	0	1	CD22	protein_coding	FALSE	FALSE
ENSG00000012171	ENSG00000012171.13	0	0	0	0	0	0	SEMA3B	processed_transcript	FALSE	FALSE
ENSG00000012174	ENSG00000012174.7	1	0	0	0	0	0	MBTPS2	protein_coding	TRUE	FALSE
ENSG00000012211	ENSG00000012211.8	3	0	0	2	0	1	PRICKLE3	protein_coding	FALSE	FALSE
ENSG00000012223	ENSG00000012223.8	0	0	0	0	0	0	LTF	protein_coding	TRUE	FALSE
ENSG00000012232	ENSG00000012232.4	2	0	0	0	0	1	EXTL3	protein_coding	FALSE	FALSE
ENSG00000012660	ENSG00000012660.9	2	0	0	0	0	1	ELOVL5	protein_coding	FALSE	FALSE
ENSG00000012779	ENSG00000012779.6	1	0	0	0	0	0	ALOX5	protein_coding	FALSE	FALSE
ENSG00000012817	ENSG00000012817.11	3	1	1	0	1	1	KDM5D	protein_coding	FALSE	FALSE
ENSG00000012822	ENSG00000012822.11	2	2	1	1	2	1	CALCOCO1	protein_coding	FALSE	FALSE
ENSG00000012963	ENSG00000012963.9	3	0	0	1	0	1	UBR7	protein_coding	FALSE	FALSE
ENSG00000012983	ENSG00000012983.7	1	0	0	0	1	0	MAP4K5	protein_coding	FALSE	FALSE
ENSG00000013016	ENSG00000013016.10	2	0	0	0	0	1	EHD3	protein_coding	FALSE	FALSE
ENSG00000013275	ENSG00000013275.3	2	2	0	0	1	1	PSMC4	protein_coding	FALSE	FALSE
ENSG00000013288	ENSG00000013288.4	2	0	0	0	0	1	MAN2B2	protein_coding	FALSE	FALSE
ENSG00000013293	ENSG00000013293.5	0	0	0	0	0	0	SLC7A14	protein_coding	FALSE	FALSE
ENSG00000013297	ENSG00000013297.6	2	0	2	2	0	1	CLDN11	protein_coding	FALSE	FALSE
ENSG00000013306	ENSG00000013306.11	3	2	1	0	1	1	SLC25A39	protein_coding	FALSE	FALSE
ENSG00000013364	ENSG00000013364.14	2	0	0	0	1	1	MVP	protein_coding	FALSE	FALSE
ENSG00000013374	ENSG00000013374.11	2	0	0	0	0	1	NUB1	protein_coding	FALSE	FALSE
ENSG00000013375	ENSG00000013375.11	2	0	0	2	0	1	PGM3	protein_coding	FALSE	FALSE
ENSG00000013392	ENSG00000013392.6	1	0	2	0	1	1	RWDD2A	protein_coding	FALSE	FALSE
ENSG00000013441	ENSG00000013441.11	3	1	2	0	2	1	CLK1	protein_coding	FALSE	FALSE
ENSG00000013503	ENSG00000013503.5	3	1	0	3	2	1	POLR3B	protein_coding	FALSE	FALSE
ENSG00000013523	ENSG00000013523.5	2	0	2	0	0	1	ANGEL1	protein_coding	FALSE	FALSE
ENSG00000013561	ENSG00000013561.13	1	1	1	2	1	1	RNF14	protein_coding	FALSE	FALSE
ENSG00000013563	ENSG00000013563.9	2	0	0	0	1	1	DNASE1L1	protein_coding	FALSE	FALSE
ENSG00000013573	ENSG00000013573.12	2	0	0	0	0	1	DDX11	protein_coding	FALSE	FALSE
ENSG00000013583	ENSG00000013583.4	2	0	0	0	1	1	HEBP1	protein_coding	FALSE	FALSE
ENSG00000013588	ENSG00000013588.5	1	1	0	1	1	0	GPRC5A	protein_coding	FALSE	FALSE
ENSG00000013619	ENSG00000013619.9	0	0	0	0	0	0	MAMLD1	protein_coding	FALSE	FALSE
ENSG00000013725	ENSG00000013725.10	2	2	2	2	2	1	CD6	protein_coding	FALSE	FALSE
ENSG00000013810	ENSG00000013810.14	3	0	0	1	0	1	TACC3	protein_coding	FALSE	FALSE
ENSG00000014123	ENSG00000014123.9	2	0	0	0	0	1	UFL1	protein_coding	TRUE	FALSE
ENSG00000014138	ENSG00000014138.4	3	0	0	1	0	1	POLA2	protein_coding	FALSE	FALSE
ENSG00000014164	ENSG00000014164.6	1	0	0	0	0	0	ZC3H3	protein_coding	FALSE	FALSE
ENSG00000014216	ENSG00000014216.11	2	0	0	0	0	1	CAPN1	protein_coding	FALSE	FALSE
ENSG00000014257	ENSG00000014257.11	0	0	0	0	0	0	ACPP	protein_coding	FALSE	FALSE
ENSG00000014641	ENSG00000014641.13	3	1	0	3	0	1	MDH1	protein_coding	FALSE	FALSE
ENSG00000014824	ENSG00000014824.9	2	0	0	2	0	1	SLC30A9	protein_coding	TRUE	TRUE
ENSG00000014914	ENSG00000014914.15	2	0	0	0	0	1	MTMR11	protein_coding	FALSE	FALSE
ENSG00000014919	ENSG00000014919.8	3	0	0	0	0	1	COX15	protein_coding	FALSE	FALSE
ENSG00000015133	ENSG00000015133.14	3	1	2	0	3	1	CCDC88C	protein_coding	FALSE	FALSE
ENSG00000015153	ENSG00000015153.10	0	0	0	0	0	0	YAF2	protein_coding	FALSE	FALSE
ENSG00000015171	ENSG00000015171.14	3	0	0	3	1	1	ZMYND11	protein_coding	FALSE	FALSE
ENSG00000015285	ENSG00000015285.6	2	0	0	0	0	1	WAS	protein_coding	FALSE	FALSE
ENSG00000015413	ENSG00000015413.5	0	0	0	0	0	0	DPEP1	protein_coding	FALSE	FALSE
ENSG00000015475	ENSG00000015475.14	3	3	1	3	3	1	BID	protein_coding	FALSE	FALSE
ENSG00000015479	ENSG00000015479.13	2	0	0	1	1	1	MATR3	protein_coding	FALSE	FALSE
ENSG00000015520	ENSG00000015520.10	0	0	0	0	0	0	NPC1L1	protein_coding	FALSE	FALSE
ENSG00000015532	ENSG00000015532.5	2	0	0	2	0	1	XYLT2	protein_coding	FALSE	FALSE
ENSG00000015568	ENSG00000015568.8	3	1	2	1	1	1	RGPD5	protein_coding	FALSE	FALSE
ENSG00000015592	ENSG00000015592.12	0	0	0	0	0	0	STMN4	protein_coding	FALSE	FALSE
ENSG00000015676	ENSG00000015676.13	1	0	0	0	0	0	NUDCD3	protein_coding	FALSE	FALSE
ENSG00000016391	ENSG00000016391.6	2	0	0	0	0	1	CHDH	protein_coding	FALSE	FALSE
ENSG00000016602	ENSG00000016602.8	0	0	0	0	0	0	CLCA4	protein_coding	FALSE	FALSE
ENSG00000016864	ENSG00000016864.12	2	1	1	0	0	1	GLT8D1	protein_coding	FALSE	FALSE
ENSG00000017260	ENSG00000017260.15	3	3	3	0	2	1	ATP2C1	protein_coding	FALSE	FALSE
ENSG00000017373	ENSG00000017373.11	0	0	0	0	0	0	SRCIN1	protein_coding	FALSE	FALSE
ENSG00000017427	ENSG00000017427.11	3	0	1	1	1	1	IGF1	protein_coding	FALSE	FALSE
ENSG00000017483	ENSG00000017483.10	3	1	0	3	1	1	SLC38A5	protein_coding	FALSE	FALSE
ENSG00000017621	ENSG00000017621.11	2	0	0	0	0	1	MAGIX	protein_coding	FALSE	FALSE
ENSG00000017797	ENSG00000017797.7	2	1	1	2	1	1	RALBP1	protein_coding	FALSE	FALSE
ENSG00000018189	ENSG00000018189.8	0	0	0	0	0	0	RUFY3	protein_coding	FALSE	FALSE
ENSG00000018280	ENSG00000018280.12	0	0	0	0	0	0	SLC11A1	protein_coding	FALSE	FALSE
ENSG00000018408	ENSG00000018408.10	0	0	0	0	0	0	WWTR1	protein_coding	FALSE	FALSE
ENSG00000018510	ENSG00000018510.8	3	0	0	1	2	1	AGPS	protein_coding	FALSE	FALSE
ENSG00000018610	ENSG00000018610.9	2	0	0	0	0	1	CXorf56	protein_coding	FALSE	FALSE
ENSG00000018625	ENSG00000018625.10	0	0	0	0	0	0	ATP1A2	protein_coding	FALSE	FALSE
ENSG00000018699	ENSG00000018699.7	2	1	2	0	2	1	TTC27	protein_coding	FALSE	FALSE
ENSG00000018869	ENSG00000018869.12	3	1	0	3	3	1	ZNF582	protein_coding	FALSE	FALSE
ENSG00000019102	ENSG00000019102.7	0	0	0	0	0	0	VSIG2	protein_coding	FALSE	FALSE
ENSG00000019144	ENSG00000019144.12	1	0	0	0	0	0	PHLDB1	protein_coding	FALSE	FALSE
ENSG00000019186	ENSG00000019186.5	0	0	0	0	0	0	CYP24A1	protein_coding	FALSE	FALSE
ENSG00000019485	ENSG00000019485.8	3	0	1	3	2	1	PRDM11	protein_coding	FALSE	FALSE
ENSG00000019505	ENSG00000019505.3	0	0	0	0	0	0	SYT13	protein_coding	FALSE	FALSE
ENSG00000019582	ENSG00000019582.10	3	0	0	0	0	1	CD74	protein_coding	FALSE	FALSE
ENSG00000019991	ENSG00000019991.11	0	0	0	0	0	0	HGF	protein_coding	FALSE	FALSE
ENSG00000019995	ENSG00000019995.6	3	1	1	1	1	1	ZRANB1	protein_coding	FALSE	FALSE
ENSG00000020129	ENSG00000020129.11	2	0	0	0	0	1	NCDN	protein_coding	FALSE	FALSE
ENSG00000020181	ENSG00000020181.13	0	0	0	0	0	0	GPR124	protein_coding	FALSE	FALSE
ENSG00000020219	ENSG00000020219.8	0	0	0	0	0	0	CCT8L1P	pseudogene	FALSE	FALSE
ENSG00000020256	ENSG00000020256.15	2	0	0	0	2	1	ZFP64	protein_coding	FALSE	FALSE
ENSG00000020426	ENSG00000020426.6	3	1	1	0	3	1	MNAT1	protein_coding	FALSE	FALSE
ENSG00000020577	ENSG00000020577.9	2	0	0	0	0	1	SAMD4A	protein_coding	FALSE	FALSE
ENSG00000020633	ENSG00000020633.14	2	0	2	1	0	1	RUNX3	protein_coding	TRUE	TRUE
ENSG00000020922	ENSG00000020922.8	3	0	0	1	0	1	MRE11A	protein_coding	FALSE	FALSE
ENSG00000021300	ENSG00000021300.9	2	1	2	0	1	1	PLEKHB1	protein_coding	FALSE	FALSE
ENSG00000021355	ENSG00000021355.8	2	0	1	2	1	1	SERPINB1	protein_coding	FALSE	FALSE
ENSG00000021461	ENSG00000021461.12	0	0	0	0	0	0	CYP3A43	protein_coding	FALSE	FALSE
ENSG00000021488	ENSG00000021488.8	0	0	0	0	0	0	SLC7A9	protein_coding	FALSE	FALSE
ENSG00000021574	ENSG00000021574.7	0	0	0	0	0	0	SPAST	protein_coding	FALSE	FALSE
ENSG00000021645	ENSG00000021645.13	0	0	0	0	0	0	NRXN3	protein_coding	FALSE	FALSE
ENSG00000021762	ENSG00000021762.15	2	0	0	0	0	1	OSBPL5	protein_coding	FALSE	FALSE
ENSG00000021776	ENSG00000021776.6	2	0	0	0	2	1	AQR	protein_coding	FALSE	FALSE
ENSG00000021826	ENSG00000021826.10	2	0	0	0	0	1	CPS1	protein_coding	FALSE	FALSE
ENSG00000022267	ENSG00000022267.12	2	0	0	0	0	1	FHL1	protein_coding	FALSE	FALSE
ENSG00000022277	ENSG00000022277.8	1	0	0	0	0	0	RTFDC1	protein_coding	FALSE	FALSE
ENSG00000022556	ENSG00000022556.11	2	0	0	0	0	1	NLRP2	protein_coding	FALSE	FALSE
ENSG00000022567	ENSG00000022567.5	3	1	1	2	2	1	SLC45A4	protein_coding	FALSE	FALSE
ENSG00000022840	ENSG00000022840.11	2	0	0	1	0	1	RNF10	protein_coding	FALSE	FALSE
ENSG00000022976	ENSG00000022976.11	0	0	0	0	0	0	ZNF839	protein_coding	FALSE	FALSE
ENSG00000023041	ENSG00000023041.7	2	0	0	0	0	1	ZDHHC6	protein_coding	FALSE	FALSE
ENSG00000023171	ENSG00000023171.10	3	3	1	3	3	1	GRAMD1B	protein_coding	FALSE	FALSE
ENSG00000023191	ENSG00000023191.12	1	0	0	0	0	0	RNH1	protein_coding	FALSE	FALSE
ENSG00000023228	ENSG00000023228.9	1	0	0	0	0	0	NDUFS1	protein_coding	FALSE	FALSE
ENSG00000023287	ENSG00000023287.8	2	0	0	0	0	1	RB1CC1	protein_coding	FALSE	FALSE
ENSG00000023318	ENSG00000023318.7	2	0	0	0	1	1	ERP44	protein_coding	FALSE	FALSE
ENSG00000023330	ENSG00000023330.10	3	0	2	3	0	1	ALAS1	protein_coding	FALSE	FALSE
ENSG00000023445	ENSG00000023445.9	0	1	0	2	0	1	BIRC3	protein_coding	FALSE	FALSE
ENSG00000023516	ENSG00000023516.7	0	0	0	0	0	0	AKAP11	protein_coding	FALSE	FALSE
ENSG00000023572	ENSG00000023572.4	2	0	0	0	0	1	GLRX2	protein_coding	FALSE	FALSE
ENSG00000023608	ENSG00000023608.4	1	0	0	0	0	0	SNAPC1	protein_coding	FALSE	FALSE
ENSG00000023697	ENSG00000023697.8	3	0	0	1	0	1	DERA	protein_coding	FALSE	FALSE
ENSG00000023734	ENSG00000023734.6	2	0	2	0	2	1	STRAP	protein_coding	FALSE	FALSE
ENSG00000023839	ENSG00000023839.6	2	0	0	0	0	1	ABCC2	protein_coding	FALSE	FALSE
ENSG00000023892	ENSG00000023892.9	2	2	2	2	2	1	DEF6	protein_coding	FALSE	FALSE
ENSG00000023902	ENSG00000023902.9	1	2	2	2	2	1	PLEKHO1	protein_coding	FALSE	FALSE
ENSG00000023909	ENSG00000023909.5	2	0	0	1	1	1	GCLM	protein_coding	FALSE	FALSE
ENSG00000024048	ENSG00000024048.6	2	0	0	0	0	1	UBR2	protein_coding	FALSE	FALSE
ENSG00000024422	ENSG00000024422.7	1	1	0	1	0	0	EHD2	protein_coding	FALSE	FALSE
ENSG00000024526	ENSG00000024526.12	3	0	0	1	0	1	DEPDC1	protein_coding	FALSE	FALSE
ENSG00000024862	ENSG00000024862.12	2	0	1	2	2	1	CCDC28A	protein_coding	FALSE	FALSE
ENSG00000025039	ENSG00000025039.10	2	0	0	0	0	1	RRAGD	protein_coding	FALSE	FALSE
ENSG00000025156	ENSG00000025156.8	2	0	0	0	0	1	HSF2	protein_coding	TRUE	TRUE
ENSG00000025293	ENSG00000025293.11	2	1	0	0	1	1	PHF20	protein_coding	FALSE	FALSE
ENSG00000025423	ENSG00000025423.7	0	0	0	0	0	0	HSD17B6	protein_coding	FALSE	FALSE
ENSG00000025434	ENSG00000025434.14	2	0	0	2	0	1	NR1H3	protein_coding	TRUE	TRUE
ENSG00000025708	ENSG00000025708.8	3	0	0	0	0	1	TYMP	protein_coding	FALSE	FALSE
ENSG00000025770	ENSG00000025770.14	2	0	0	0	0	1	NCAPH2	protein_coding	FALSE	FALSE
ENSG00000025772	ENSG00000025772.7	2	0	0	0	0	1	TOMM34	protein_coding	FALSE	FALSE
ENSG00000025796	ENSG00000025796.9	2	0	0	0	1	1	SEC63	protein_coding	FALSE	FALSE
ENSG00000025800	ENSG00000025800.9	1	0	0	0	0	0	KPNA6	protein_coding	FALSE	FALSE
ENSG00000026025	ENSG00000026025.9	2	2	2	2	2	1	VIM	protein_coding	FALSE	FALSE
ENSG00000026036	ENSG00000026036.16	0	0	0	0	0	0	RTEL1-TNFRSF6B	protein_coding	FALSE	FALSE
ENSG00000026103	ENSG00000026103.15	3	0	0	1	1	1	FAS	protein_coding	FALSE	FALSE
ENSG00000026297	ENSG00000026297.11	2	0	0	2	0	1	RNASET2	protein_coding	FALSE	FALSE
ENSG00000026508	ENSG00000026508.12	3	1	2	0	2	1	CD44	protein_coding	FALSE	FALSE
ENSG00000026559	ENSG00000026559.9	1	1	1	1	0	0	KCNG1	protein_coding	FALSE	FALSE
ENSG00000026652	ENSG00000026652.9	2	0	0	1	0	1	AGPAT4	protein_coding	FALSE	FALSE
ENSG00000026751	ENSG00000026751.12	3	0	3	3	0	1	SLAMF7	protein_coding	FALSE	FALSE
ENSG00000026950	ENSG00000026950.12	2	1	0	0	0	1	BTN3A1	protein_coding	FALSE	FALSE
ENSG00000027001	ENSG00000027001.7	3	0	0	0	0	1	MIPEP	protein_coding	FALSE	FALSE
ENSG00000027075	ENSG00000027075.9	2	0	0	0	0	1	PRKCH	protein_coding	TRUE	FALSE
ENSG00000027644	ENSG00000027644.4	0	0	0	0	0	0	INSRR	protein_coding	FALSE	FALSE
ENSG00000027697	ENSG00000027697.8	2	0	0	2	0	1	IFNGR1	protein_coding	FALSE	FALSE
ENSG00000027847	ENSG00000027847.9	0	0	0	0	0	0	B4GALT7	protein_coding	FALSE	FALSE
ENSG00000027869	ENSG00000027869.7	2	2	2	0	1	1	SH2D2A	protein_coding	FALSE	FALSE
ENSG00000028116	ENSG00000028116.12	2	0	0	0	2	1	VRK2	protein_coding	FALSE	FALSE
ENSG00000028137	ENSG00000028137.12	2	1	0	1	2	1	TNFRSF1B	protein_coding	FALSE	FALSE
ENSG00000028203	ENSG00000028203.13	2	1	0	0	0	1	VEZT	protein_coding	FALSE	FALSE
ENSG00000028277	ENSG00000028277.16	2	0	0	0	0	1	POU2F2	protein_coding	TRUE	TRUE
ENSG00000028310	ENSG00000028310.13	2	0	1	0	0	1	BRD9	protein_coding	FALSE	FALSE
ENSG00000028528	ENSG00000028528.10	2	0	1	0	0	1	SNX1	protein_coding	FALSE	FALSE
ENSG00000028839	ENSG00000028839.5	2	0	0	0	0	1	TBPL1	protein_coding	FALSE	FALSE
ENSG00000029153	ENSG00000029153.10	3	0	0	1	0	1	ARNTL2	protein_coding	TRUE	TRUE
ENSG00000029363	ENSG00000029363.11	3	1	1	2	3	1	BCLAF1	protein_coding	FALSE	FALSE
ENSG00000029364	ENSG00000029364.7	0	0	0	0	0	0	SLC39A9	protein_coding	FALSE	FALSE
ENSG00000029534	ENSG00000029534.15	0	0	0	0	0	0	ANK1	protein_coding	FALSE	FALSE
ENSG00000029639	ENSG00000029639.6	3	0	0	3	0	1	TFB1M	protein_coding	FALSE	FALSE
ENSG00000029725	ENSG00000029725.12	2	0	0	0	0	1	RABEP1	protein_coding	FALSE	FALSE
ENSG00000029993	ENSG00000029993.10	3	1	3	0	1	1	HMGB3	protein_coding	FALSE	FALSE
ENSG00000030066	ENSG00000030066.9	1	2	0	0	1	1	NUP160	protein_coding	FALSE	FALSE
ENSG00000030110	ENSG00000030110.8	2	0	0	0	2	1	BAK1	protein_coding	FALSE	FALSE
ENSG00000030419	ENSG00000030419.12	2	2	0	0	0	1	IKZF2	protein_coding	FALSE	FALSE
ENSG00000030582	ENSG00000030582.12	2	0	0	0	0	1	GRN	protein_coding	FALSE	FALSE
ENSG00000031003	ENSG00000031003.6	3	0	0	3	0	1	FAM13B	protein_coding	FALSE	FALSE
ENSG00000031081	ENSG00000031081.6	2	0	0	1	0	1	ARHGAP31	protein_coding	FALSE	FALSE
ENSG00000031691	ENSG00000031691.6	1	0	0	1	0	0	CENPQ	protein_coding	FALSE	FALSE
ENSG00000031698	ENSG00000031698.8	2	0	0	0	1	1	SARS	protein_coding	FALSE	FALSE
ENSG00000031823	ENSG00000031823.10	0	0	0	0	0	0	RANBP3	protein_coding	FALSE	FALSE
ENSG00000032219	ENSG00000032219.14	2	0	0	0	0	1	ARID4A	protein_coding	TRUE	TRUE
ENSG00000032389	ENSG00000032389.8	3	2	2	2	2	1	TSSC1	protein_coding	FALSE	FALSE
ENSG00000032444	ENSG00000032444.11	2	0	0	0	0	1	PNPLA6	protein_coding	FALSE	FALSE
ENSG00000032742	ENSG00000032742.13	1	0	0	0	0	0	IFT88	protein_coding	FALSE	FALSE
ENSG00000033011	ENSG00000033011.7	2	0	0	2	2	1	ALG1	protein_coding	FALSE	FALSE
ENSG00000033030	ENSG00000033030.9	0	0	0	0	0	0	ZCCHC8	protein_coding	FALSE	FALSE
ENSG00000033050	ENSG00000033050.3	2	1	0	1	2	1	ABCF2	protein_coding	FALSE	FALSE
ENSG00000033100	ENSG00000033100.10	1	0	0	0	0	0	CHPF2	protein_coding	FALSE	FALSE
ENSG00000033122	ENSG00000033122.14	2	0	0	0	0	1	LRRC7	protein_coding	FALSE	FALSE
ENSG00000033170	ENSG00000033170.12	3	2	2	1	2	1	FUT8	protein_coding	FALSE	FALSE
ENSG00000033178	ENSG00000033178.8	1	0	0	1	1	0	UBA6	protein_coding	FALSE	FALSE
ENSG00000033327	ENSG00000033327.8	3	3	3	3	3	1	GAB2	protein_coding	FALSE	FALSE
ENSG00000033627	ENSG00000033627.10	2	0	0	0	0	1	ATP6V0A1	protein_coding	FALSE	FALSE
ENSG00000033800	ENSG00000033800.9	3	1	1	0	1	1	PIAS1	protein_coding	FALSE	FALSE
ENSG00000033867	ENSG00000033867.12	2	0	0	0	0	1	SLC4A7	protein_coding	FALSE	FALSE
ENSG00000034053	ENSG00000034053.10	3	0	2	1	2	1	APBA2	protein_coding	FALSE	FALSE
ENSG00000034063	ENSG00000034063.9	3	0	0	1	0	1	UHRF1	processed_transcript	FALSE	FALSE
ENSG00000034152	ENSG00000034152.14	2	0	0	0	0	1	MAP2K3	protein_coding	FALSE	FALSE
ENSG00000034510	ENSG00000034510.4	3	0	1	2	0	1	TMSB10	protein_coding	FALSE	FALSE
ENSG00000034533	ENSG00000034533.7	2	0	0	1	2	1	ASTE1	protein_coding	FALSE	FALSE
ENSG00000034677	ENSG00000034677.7	2	0	0	1	2	1	RNF19A	protein_coding	FALSE	FALSE
ENSG00000034693	ENSG00000034693.10	2	0	0	0	1	1	PEX3	protein_coding	FALSE	FALSE
ENSG00000034713	ENSG00000034713.3	2	0	0	1	0	1	GABARAPL2	protein_coding	FALSE	FALSE
ENSG00000035115	ENSG00000035115.17	3	3	2	0	2	1	SH3YL1	protein_coding	FALSE	FALSE
ENSG00000035141	ENSG00000035141.3	3	3	2	3	3	1	FAM136A	protein_coding	FALSE	FALSE
ENSG00000035403	ENSG00000035403.12	2	0	0	0	0	1	VCL	protein_coding	FALSE	FALSE
ENSG00000035499	ENSG00000035499.8	3	0	0	1	0	1	DEPDC1B	protein_coding	FALSE	FALSE
ENSG00000035664	ENSG00000035664.7	0	0	0	0	0	0	DAPK2	protein_coding	FALSE	FALSE
ENSG00000035681	ENSG00000035681.3	2	0	0	0	1	1	NSMAF	protein_coding	FALSE	FALSE
ENSG00000035687	ENSG00000035687.9	2	0	0	1	0	1	ADSS	protein_coding	FALSE	FALSE
ENSG00000035720	ENSG00000035720.3	2	0	0	0	0	1	STAP1	protein_coding	FALSE	FALSE
ENSG00000035862	ENSG00000035862.8	2	0	0	0	1	1	TIMP2	protein_coding	FALSE	FALSE
ENSG00000035928	ENSG00000035928.10	3	1	1	1	3	1	RFC1	protein_coding	FALSE	FALSE
ENSG00000036054	ENSG00000036054.8	2	0	0	0	0	1	TBC1D23	protein_coding	FALSE	FALSE
ENSG00000036257	ENSG00000036257.8	2	0	0	0	0	1	CUL3	protein_coding	FALSE	FALSE
ENSG00000036448	ENSG00000036448.5	0	0	0	0	0	0	MYOM2	protein_coding	FALSE	FALSE
ENSG00000036473	ENSG00000036473.6	0	0	0	0	0	0	OTC	protein_coding	FALSE	FALSE
ENSG00000036530	ENSG00000036530.4	0	0	0	0	0	0	CYP46A1	protein_coding	FALSE	FALSE
ENSG00000036549	ENSG00000036549.8	3	0	0	3	0	1	ZZZ3	protein_coding	FALSE	FALSE
ENSG00000036672	ENSG00000036672.11	0	0	0	0	0	0	USP2	protein_coding	FALSE	FALSE
ENSG00000036828	ENSG00000036828.9	0	0	0	0	0	0	CASR	protein_coding	FALSE	FALSE
ENSG00000037042	ENSG00000037042.8	2	0	0	0	0	1	TUBG2	protein_coding	FALSE	FALSE
ENSG00000037241	ENSG00000037241.3	3	0	0	2	0	1	RPL26L1	protein_coding	FALSE	FALSE
ENSG00000037280	ENSG00000037280.11	2	0	0	0	0	1	FLT4	protein_coding	FALSE	FALSE
ENSG00000037474	ENSG00000037474.10	2	1	0	0	1	1	NSUN2	protein_coding	FALSE	FALSE
ENSG00000037637	ENSG00000037637.6	1	0	0	0	0	0	FBXO42	protein_coding	FALSE	FALSE
ENSG00000037749	ENSG00000037749.7	3	0	0	1	0	1	MFAP3	protein_coding	FALSE	FALSE
ENSG00000037757	ENSG00000037757.9	2	0	0	0	0	1	MRI1	protein_coding	FALSE	FALSE
ENSG00000037897	ENSG00000037897.12	2	0	0	1	2	1	METTL1	protein_coding	FALSE	FALSE
ENSG00000037965	ENSG00000037965.4	0	0	0	0	0	0	HOXC8	protein_coding	FALSE	TRUE
ENSG00000038002	ENSG00000038002.4	0	0	0	0	0	0	AGA	protein_coding	FALSE	FALSE
ENSG00000038210	ENSG00000038210.9	3	0	0	1	0	1	PI4K2B	protein_coding	FALSE	FALSE
ENSG00000038219	ENSG00000038219.8	2	0	0	0	0	1	BOD1L1	protein_coding	FALSE	FALSE
ENSG00000038274	ENSG00000038274.12	2	0	0	0	0	1	MAT2B	protein_coding	FALSE	FALSE
ENSG00000038358	ENSG00000038358.10	2	0	0	0	0	1	EDC4	protein_coding	FALSE	FALSE
ENSG00000038382	ENSG00000038382.13	1	0	0	0	0	0	TRIO	protein_coding	FALSE	FALSE
ENSG00000038427	ENSG00000038427.11	0	0	0	0	0	0	VCAN	protein_coding	FALSE	FALSE
ENSG00000038532	ENSG00000038532.10	2	0	1	0	0	1	CLEC16A	protein_coding	FALSE	FALSE
ENSG00000038945	ENSG00000038945.10	0	0	0	0	0	0	MSR1	protein_coding	FALSE	TRUE
ENSG00000039068	ENSG00000039068.14	1	3	1	0	3	1	CDH1	protein_coding	FALSE	FALSE
ENSG00000039123	ENSG00000039123.11	2	0	0	0	2	1	SKIV2L2	protein_coding	FALSE	FALSE
ENSG00000039139	ENSG00000039139.9	0	0	0	0	0	0	DNAH5	protein_coding	FALSE	FALSE
ENSG00000039319	ENSG00000039319.12	2	0	0	0	0	1	ZFYVE16	protein_coding	FALSE	FALSE
ENSG00000039523	ENSG00000039523.13	1	0	0	1	1	0	FAM65A	protein_coding	FALSE	FALSE
ENSG00000039560	ENSG00000039560.9	1	0	0	0	0	0	RAI14	protein_coding	FALSE	FALSE
ENSG00000039600	ENSG00000039600.6	0	0	0	0	0	0	SOX30	protein_coding	TRUE	FALSE
ENSG00000039650	ENSG00000039650.5	1	0	0	0	0	0	PNKP	protein_coding	FALSE	FALSE
ENSG00000039987	ENSG00000039987.2	0	0	0	0	0	0	BEST2	protein_coding	FALSE	FALSE
ENSG00000040199	ENSG00000040199.14	2	0	0	0	0	1	PHLPP2	protein_coding	FALSE	FALSE
ENSG00000040275	ENSG00000040275.12	3	0	0	3	0	1	SPDL1	protein_coding	FALSE	FALSE
ENSG00000040341	ENSG00000040341.13	2	0	0	0	1	1	STAU2	protein_coding	FALSE	FALSE
ENSG00000040487	ENSG00000040487.8	2	0	0	0	1	1	PQLC2	protein_coding	FALSE	FALSE
ENSG00000040531	ENSG00000040531.10	2	0	1	0	1	1	CTNS	protein_coding	FALSE	FALSE
ENSG00000040608	ENSG00000040608.9	1	0	0	0	1	0	RTN4R	protein_coding	FALSE	FALSE
ENSG00000040633	ENSG00000040633.8	1	0	0	0	2	1	PHF23	protein_coding	FALSE	FALSE
ENSG00000040933	ENSG00000040933.11	2	0	1	0	1	1	INPP4A	protein_coding	FALSE	FALSE
ENSG00000041353	ENSG00000041353.5	1	1	2	2	2	1	RAB27B	protein_coding	FALSE	FALSE
ENSG00000041357	ENSG00000041357.11	2	2	0	1	2	1	PSMA4	protein_coding	FALSE	FALSE
ENSG00000041515	ENSG00000041515.11	0	0	0	0	0	0	MYO16	protein_coding	FALSE	FALSE
ENSG00000041802	ENSG00000041802.6	2	1	1	0	2	1	LSG1	protein_coding	FALSE	FALSE
ENSG00000041880	ENSG00000041880.10	2	0	0	0	0	1	PARP3	protein_coding	FALSE	FALSE
ENSG00000041982	ENSG00000041982.10	0	0	0	0	0	0	TNC	protein_coding	FALSE	FALSE
ENSG00000041988	ENSG00000041988.11	1	0	0	0	0	0	THAP3	protein_coding	FALSE	FALSE
ENSG00000042062	ENSG00000042062.7	0	0	0	0	0	0	FAM65C	protein_coding	FALSE	FALSE
ENSG00000042088	ENSG00000042088.9	2	0	1	2	2	1	TDP1	protein_coding	FALSE	FALSE
ENSG00000042286	ENSG00000042286.10	2	0	1	0	1	1	AIFM2	protein_coding	FALSE	FALSE
ENSG00000042304	ENSG00000042304.6	0	0	0	0	0	0	C2orf83	protein_coding	FALSE	FALSE
ENSG00000042317	ENSG00000042317.12	2	1	0	0	1	1	SPATA7	protein_coding	FALSE	FALSE
ENSG00000042429	ENSG00000042429.6	2	0	0	0	0	1	MED17	protein_coding	FALSE	FALSE
ENSG00000042445	ENSG00000042445.9	3	0	0	0	0	1	RETSAT	protein_coding	FALSE	FALSE
ENSG00000042493	ENSG00000042493.11	3	1	1	1	1	1	CAPG	protein_coding	FALSE	FALSE
ENSG00000042753	ENSG00000042753.7	3	2	2	1	0	1	AP2S1	protein_coding	FALSE	FALSE
ENSG00000042813	ENSG00000042813.3	0	0	0	0	0	0	ZPBP	protein_coding	FALSE	FALSE
ENSG00000042832	ENSG00000042832.7	2	0	0	0	0	1	TG	protein_coding	FALSE	FALSE
ENSG00000042980	ENSG00000042980.8	0	0	0	0	0	0	ADAM28	protein_coding	FALSE	FALSE
ENSG00000043039	ENSG00000043039.5	0	0	0	0	0	0	BARX2	protein_coding	TRUE	TRUE
ENSG00000043093	ENSG00000043093.9	2	0	0	0	1	1	DCUN1D1	protein_coding	FALSE	FALSE
ENSG00000043143	ENSG00000043143.16	3	1	2	0	3	1	JADE2	protein_coding	FALSE	FALSE
ENSG00000043355	ENSG00000043355.6	0	0	0	0	0	0	ZIC2	protein_coding	TRUE	TRUE
ENSG00000043462	ENSG00000043462.7	2	0	0	1	0	1	LCP2	protein_coding	FALSE	FALSE
ENSG00000043514	ENSG00000043514.11	2	0	0	0	2	1	TRIT1	protein_coding	FALSE	FALSE
ENSG00000043591	ENSG00000043591.4	0	0	0	0	0	0	ADRB1	protein_coding	FALSE	FALSE
ENSG00000044090	ENSG00000044090.4	2	0	0	0	0	1	CUL7	protein_coding	FALSE	FALSE
ENSG00000044115	ENSG00000044115.16	2	1	0	0	1	1	CTNNA1	protein_coding	FALSE	FALSE
ENSG00000044446	ENSG00000044446.7	0	0	0	0	1	0	PHKA2	protein_coding	FALSE	FALSE
ENSG00000044459	ENSG00000044459.10	2	0	0	1	0	1	CNTLN	protein_coding	FALSE	FALSE
ENSG00000044524	ENSG00000044524.6	2	0	0	1	0	1	EPHA3	protein_coding	FALSE	FALSE
ENSG00000044574	ENSG00000044574.7	2	0	1	2	2	1	HSPA5	protein_coding	FALSE	FALSE
ENSG00000046604	ENSG00000046604.8	2	1	1	0	1	1	DSG2	protein_coding	FALSE	FALSE
ENSG00000046647	ENSG00000046647.9	0	0	0	0	0	0	GEMIN8	protein_coding	FALSE	FALSE
ENSG00000046651	ENSG00000046651.10	3	2	1	0	2	1	OFD1	protein_coding	FALSE	FALSE
ENSG00000046653	ENSG00000046653.10	0	0	0	0	0	0	GPM6B	protein_coding	FALSE	FALSE
ENSG00000046889	ENSG00000046889.14	0	0	0	0	0	0	PREX2	protein_coding	FALSE	FALSE
ENSG00000047056	ENSG00000047056.10	2	0	0	0	1	1	WDR37	protein_coding	FALSE	FALSE
ENSG00000047188	ENSG00000047188.11	2	0	0	0	0	1	YTHDC2	protein_coding	FALSE	FALSE
ENSG00000047230	ENSG00000047230.10	2	0	0	1	0	1	CTPS2	protein_coding	FALSE	FALSE
ENSG00000047249	ENSG00000047249.12	3	0	0	1	0	1	ATP6V1H	protein_coding	FALSE	FALSE
ENSG00000047315	ENSG00000047315.10	1	0	0	0	0	0	POLR2B	protein_coding	FALSE	FALSE
ENSG00000047346	ENSG00000047346.8	2	1	2	1	2	1	FAM214A	protein_coding	FALSE	FALSE
ENSG00000047365	ENSG00000047365.7	2	0	0	0	0	1	ARAP2	protein_coding	FALSE	FALSE
ENSG00000047410	ENSG00000047410.9	0	0	0	0	0	0	TPR	protein_coding	FALSE	FALSE
ENSG00000047457	ENSG00000047457.9	0	0	0	0	0	0	CP	protein_coding	FALSE	FALSE
ENSG00000047578	ENSG00000047578.8	2	0	0	0	0	1	KIAA0556	protein_coding	FALSE	FALSE
ENSG00000047579	ENSG00000047579.15	2	0	0	0	0	1	DTNBP1	protein_coding	FALSE	FALSE
ENSG00000047597	ENSG00000047597.5	0	0	0	0	0	0	XK	protein_coding	FALSE	FALSE
ENSG00000047617	ENSG00000047617.10	0	0	0	0	0	0	ANO2	protein_coding	FALSE	FALSE
ENSG00000047621	ENSG00000047621.7	3	0	0	1	2	1	C12orf4	protein_coding	FALSE	FALSE
ENSG00000047634	ENSG00000047634.10	2	2	2	2	2	1	SCML1	protein_coding	TRUE	TRUE
ENSG00000047644	ENSG00000047644.13	2	0	1	0	1	1	WWC3	protein_coding	FALSE	FALSE
ENSG00000047648	ENSG00000047648.17	0	0	0	0	0	0	ARHGAP6	protein_coding	FALSE	FALSE
ENSG00000047662	ENSG00000047662.4	0	0	0	0	0	0	FAM184B	protein_coding	FALSE	FALSE
ENSG00000047849	ENSG00000047849.17	3	1	1	0	1	1	MAP4	protein_coding	FALSE	FALSE
ENSG00000047932	ENSG00000047932.9	1	0	0	0	0	0	GOPC	protein_coding	FALSE	FALSE
ENSG00000048028	ENSG00000048028.7	2	0	0	1	0	1	USP28	protein_coding	FALSE	FALSE
ENSG00000048052	ENSG00000048052.17	0	0	0	0	0	0	HDAC9	protein_coding	FALSE	FALSE
ENSG00000048140	ENSG00000048140.13	3	0	0	1	2	1	TSPAN17	protein_coding	FALSE	FALSE
ENSG00000048162	ENSG00000048162.15	2	2	1	1	2	1	NOP16	protein_coding	FALSE	FALSE
ENSG00000048342	ENSG00000048342.11	0	0	0	0	0	0	CC2D2A	protein_coding	FALSE	FALSE
ENSG00000048392	ENSG00000048392.7	2	0	0	0	0	1	RRM2B	protein_coding	FALSE	FALSE
ENSG00000048405	ENSG00000048405.5	3	0	0	0	0	1	ZNF800	protein_coding	FALSE	FALSE
ENSG00000048462	ENSG00000048462.6	0	0	0	0	0	0	TNFRSF17	protein_coding	FALSE	FALSE
ENSG00000048471	ENSG00000048471.9	2	1	1	0	1	1	SNX29	protein_coding	FALSE	FALSE
ENSG00000048544	ENSG00000048544.5	1	0	0	0	2	1	MRPS10	protein_coding	FALSE	FALSE
ENSG00000048545	ENSG00000048545.9	0	0	0	0	0	0	GUCA1A	protein_coding	FALSE	FALSE
ENSG00000048649	ENSG00000048649.9	3	1	1	0	1	1	RSF1	protein_coding	FALSE	FALSE
ENSG00000048707	ENSG00000048707.9	3	3	1	3	2	1	VPS13D	protein_coding	FALSE	FALSE
ENSG00000048740	ENSG00000048740.13	2	0	0	0	0	1	CELF2	protein_coding	FALSE	FALSE
ENSG00000048828	ENSG00000048828.12	2	0	0	2	0	1	FAM120A	protein_coding	FALSE	FALSE
ENSG00000048991	ENSG00000048991.12	2	0	0	0	0	1	R3HDM1	protein_coding	FALSE	FALSE
ENSG00000049089	ENSG00000049089.9	3	0	0	0	0	1	COL9A2	protein_coding	FALSE	FALSE
ENSG00000049130	ENSG00000049130.9	0	0	0	0	0	0	KITLG	protein_coding	FALSE	FALSE
ENSG00000049167	ENSG00000049167.9	2	0	0	0	0	1	ERCC8	protein_coding	FALSE	FALSE
ENSG00000049192	ENSG00000049192.10	3	1	1	1	0	1	ADAMTS6	protein_coding	FALSE	FALSE
ENSG00000049239	ENSG00000049239.8	2	0	0	0	0	1	H6PD	protein_coding	FALSE	FALSE
ENSG00000049245	ENSG00000049245.8	2	0	0	0	1	1	VAMP3	protein_coding	FALSE	FALSE
ENSG00000049246	ENSG00000049246.10	2	0	0	1	2	1	PER3	protein_coding	FALSE	FALSE
ENSG00000049247	ENSG00000049247.9	0	0	0	0	0	0	UTS2	protein_coding	FALSE	FALSE
ENSG00000049249	ENSG00000049249.4	2	0	0	0	0	1	TNFRSF9	protein_coding	FALSE	FALSE
ENSG00000049283	ENSG00000049283.13	0	0	0	0	0	0	EPN3	protein_coding	FALSE	FALSE
ENSG00000049319	ENSG00000049319.2	0	0	0	0	0	0	SRD5A2	processed_transcript	FALSE	FALSE
ENSG00000049323	ENSG00000049323.11	2	0	0	0	0	1	LTBP1	protein_coding	FALSE	FALSE
ENSG00000049449	ENSG00000049449.4	3	0	0	2	2	1	RCN1	protein_coding	FALSE	FALSE
ENSG00000049540	ENSG00000049540.12	0	0	0	0	0	0	ELN	protein_coding	FALSE	FALSE
ENSG00000049541	ENSG00000049541.6	3	2	1	2	3	1	RFC2	protein_coding	FALSE	FALSE
ENSG00000049618	ENSG00000049618.17	3	1	1	1	2	1	ARID1B	protein_coding	FALSE	FALSE
ENSG00000049656	ENSG00000049656.9	2	2	0	0	1	1	CLPTM1L	protein_coding	FALSE	FALSE
ENSG00000049759	ENSG00000049759.12	1	0	0	1	0	0	NEDD4L	protein_coding	FALSE	FALSE
ENSG00000049768	ENSG00000049768.10	3	2	3	1	3	1	FOXP3	protein_coding	TRUE	TRUE
ENSG00000049769	ENSG00000049769.8	2	1	0	0	1	1	PPP1R3F	protein_coding	FALSE	FALSE
ENSG00000049860	ENSG00000049860.9	2	0	0	0	0	1	HEXB	protein_coding	FALSE	FALSE
ENSG00000049883	ENSG00000049883.10	2	0	0	0	0	1	PTCD2	protein_coding	FALSE	FALSE
ENSG00000050030	ENSG00000050030.9	2	0	0	0	0	1	KIAA2022	protein_coding	FALSE	FALSE
ENSG00000050130	ENSG00000050130.13	2	0	0	0	0	1	JKAMP	protein_coding	FALSE	FALSE
ENSG00000050165	ENSG00000050165.13	0	0	0	0	0	0	DKK3	protein_coding	FALSE	FALSE
ENSG00000050327	ENSG00000050327.10	2	0	0	0	0	1	ARHGEF5	protein_coding	FALSE	FALSE
ENSG00000050344	ENSG00000050344.8	3	0	0	0	1	1	NFE2L3	protein_coding	TRUE	TRUE
ENSG00000050393	ENSG00000050393.7	3	1	0	1	2	1	MCUR1	protein_coding	FALSE	FALSE
ENSG00000050405	ENSG00000050405.9	2	0	0	2	0	1	LIMA1	protein_coding	FALSE	FALSE
ENSG00000050426	ENSG00000050426.11	2	2	1	2	2	1	LETMD1	protein_coding	FALSE	FALSE
ENSG00000050438	ENSG00000050438.12	2	0	1	1	0	1	SLC4A8	protein_coding	FALSE	FALSE
ENSG00000050555	ENSG00000050555.13	2	0	0	0	0	1	LAMC3	protein_coding	FALSE	FALSE
ENSG00000050628	ENSG00000050628.16	0	0	0	0	0	0	PTGER3	protein_coding	TRUE	FALSE
ENSG00000050730	ENSG00000050730.11	0	0	0	0	0	0	TNIP3	protein_coding	FALSE	FALSE
ENSG00000050748	ENSG00000050748.13	2	0	0	0	0	1	MAPK9	protein_coding	TRUE	FALSE
ENSG00000050767	ENSG00000050767.11	0	0	0	0	0	0	COL23A1	protein_coding	FALSE	FALSE
ENSG00000050820	ENSG00000050820.12	0	0	0	0	0	0	BCAR1	protein_coding	FALSE	FALSE
ENSG00000051009	ENSG00000051009.6	3	0	0	1	1	1	FAM160A2	protein_coding	FALSE	FALSE
ENSG00000051108	ENSG00000051108.10	2	0	0	0	1	1	HERPUD1	protein_coding	FALSE	FALSE
ENSG00000051128	ENSG00000051128.14	0	0	0	0	0	0	HOMER3	protein_coding	FALSE	FALSE
ENSG00000051180	ENSG00000051180.12	3	0	0	1	2	1	RAD51	protein_coding	FALSE	FALSE
ENSG00000051341	ENSG00000051341.9	3	0	0	1	0	1	POLQ	protein_coding	FALSE	FALSE
ENSG00000051382	ENSG00000051382.4	2	0	0	0	0	1	PIK3CB	protein_coding	FALSE	FALSE
ENSG00000051523	ENSG00000051523.6	2	0	0	0	0	1	CYBA	protein_coding	FALSE	FALSE
ENSG00000051596	ENSG00000051596.5	2	0	0	2	0	1	THOC3	protein_coding	FALSE	FALSE
ENSG00000051620	ENSG00000051620.6	2	1	0	0	1	1	HEBP2	protein_coding	FALSE	FALSE
ENSG00000051825	ENSG00000051825.10	3	1	0	1	0	1	MPHOSPH9	protein_coding	FALSE	FALSE
ENSG00000052126	ENSG00000052126.10	1	1	0	0	1	0	PLEKHA5	protein_coding	FALSE	FALSE
ENSG00000052344	ENSG00000052344.11	0	0	0	0	0	0	PRSS8	protein_coding	FALSE	FALSE
ENSG00000052723	ENSG00000052723.7	0	0	0	0	0	0	SIKE1	protein_coding	FALSE	FALSE
ENSG00000052749	ENSG00000052749.9	2	0	0	0	2	1	RRP12	protein_coding	FALSE	FALSE
ENSG00000052795	ENSG00000052795.8	2	0	0	0	2	1	FNIP2	protein_coding	FALSE	FALSE
ENSG00000052802	ENSG00000052802.8	2	0	0	0	0	1	MSMO1	protein_coding	FALSE	FALSE
ENSG00000052841	ENSG00000052841.10	3	3	2	0	1	1	TTC17	protein_coding	FALSE	FALSE
ENSG00000053108	ENSG00000053108.12	0	0	0	0	0	0	FSTL4	protein_coding	FALSE	FALSE
ENSG00000053254	ENSG00000053254.11	2	0	0	0	0	1	FOXN3	protein_coding	TRUE	TRUE
ENSG00000053328	ENSG00000053328.8	0	0	0	0	0	0	METTL24	protein_coding	FALSE	FALSE
ENSG00000053371	ENSG00000053371.8	2	0	0	1	1	1	AKR7A2	protein_coding	FALSE	FALSE
ENSG00000053372	ENSG00000053372.4	2	2	2	0	2	1	MRTO4	protein_coding	FALSE	FALSE
ENSG00000053438	ENSG00000053438.7	2	0	0	0	0	1	NNAT	protein_coding	FALSE	FALSE
ENSG00000053501	ENSG00000053501.8	3	0	0	0	1	1	USE1	protein_coding	FALSE	FALSE
ENSG00000053524	ENSG00000053524.7	2	0	0	0	0	1	MCF2L2	protein_coding	FALSE	FALSE
ENSG00000053702	ENSG00000053702.10	0	0	0	0	0	0	NRIP2	protein_coding	FALSE	FALSE
ENSG00000053747	ENSG00000053747.11	0	0	0	0	0	0	LAMA3	protein_coding	FALSE	TRUE
ENSG00000053770	ENSG00000053770.7	1	0	0	0	0	0	AP5M1	protein_coding	FALSE	FALSE
ENSG00000053900	ENSG00000053900.6	1	0	0	0	0	0	ANAPC4	protein_coding	FALSE	FALSE
ENSG00000053918	ENSG00000053918.11	2	0	0	0	1	1	KCNQ1	protein_coding	FALSE	FALSE
ENSG00000054116	ENSG00000054116.7	2	0	1	0	0	1	TRAPPC3	protein_coding	FALSE	FALSE
ENSG00000054118	ENSG00000054118.9	2	0	0	0	0	1	THRAP3	protein_coding	FALSE	FALSE
ENSG00000054148	ENSG00000054148.13	3	0	0	0	0	1	PHPT1	protein_coding	FALSE	FALSE
ENSG00000054179	ENSG00000054179.7	0	0	0	0	0	0	ENTPD2	protein_coding	FALSE	FALSE
ENSG00000054219	ENSG00000054219.9	2	0	1	1	0	1	LY75	protein_coding	FALSE	FALSE
ENSG00000054267	ENSG00000054267.16	3	0	0	1	1	1	ARID4B	protein_coding	FALSE	FALSE
ENSG00000054277	ENSG00000054277.8	2	0	0	0	0	1	OPN3	protein_coding	FALSE	FALSE
ENSG00000054282	ENSG00000054282.11	2	0	0	0	0	1	SDCCAG8	protein_coding	FALSE	FALSE
ENSG00000054356	ENSG00000054356.9	0	0	0	0	0	0	PTPRN	protein_coding	FALSE	FALSE
ENSG00000054392	ENSG00000054392.8	2	1	0	1	0	1	HHAT	protein_coding	FALSE	FALSE
ENSG00000054523	ENSG00000054523.12	2	2	2	2	2	1	KIF1B	protein_coding	FALSE	FALSE
ENSG00000054598	ENSG00000054598.5	0	0	0	0	0	0	FOXC1	protein_coding	TRUE	TRUE
ENSG00000054611	ENSG00000054611.9	2	0	0	1	0	1	TBC1D22A	protein_coding	FALSE	FALSE
ENSG00000054654	ENSG00000054654.11	2	2	2	2	1	1	SYNE2	protein_coding	FALSE	FALSE
ENSG00000054690	ENSG00000054690.9	2	0	0	1	0	1	PLEKHH1	protein_coding	FALSE	FALSE
ENSG00000054793	ENSG00000054793.9	2	0	1	2	1	1	ATP9A	protein_coding	FALSE	FALSE
ENSG00000054965	ENSG00000054965.6	2	0	0	0	1	1	FAM168A	protein_coding	FALSE	FALSE
ENSG00000054967	ENSG00000054967.8	2	0	0	0	0	1	RELT	protein_coding	FALSE	FALSE
ENSG00000054983	ENSG00000054983.12	2	1	0	0	0	1	GALC	protein_coding	FALSE	FALSE
ENSG00000055044	ENSG00000055044.6	2	0	0	0	1	1	NOP58	protein_coding	FALSE	FALSE
ENSG00000055070	ENSG00000055070.12	0	0	0	0	0	0	SZRD1	protein_coding	FALSE	FALSE
ENSG00000055118	ENSG00000055118.10	2	0	0	0	1	1	KCNH2	protein_coding	FALSE	FALSE
ENSG00000055130	ENSG00000055130.11	1	0	0	0	0	0	CUL1	protein_coding	FALSE	FALSE
ENSG00000055147	ENSG00000055147.13	0	0	0	0	1	0	FAM114A2	protein_coding	FALSE	FALSE
ENSG00000055163	ENSG00000055163.14	2	0	0	1	1	1	CYFIP2	protein_coding	FALSE	FALSE
ENSG00000055208	ENSG00000055208.13	2	0	0	0	0	1	TAB2	protein_coding	TRUE	FALSE
ENSG00000055211	ENSG00000055211.8	2	0	0	0	0	1	GINM1	protein_coding	FALSE	FALSE
ENSG00000055332	ENSG00000055332.12	1	0	0	1	0	0	EIF2AK2	protein_coding	TRUE	FALSE
ENSG00000055483	ENSG00000055483.15	3	0	0	0	0	1	USP36	protein_coding	FALSE	FALSE
ENSG00000055609	ENSG00000055609.13	3	3	1	1	1	1	KMT2C	protein_coding	FALSE	FALSE
ENSG00000055732	ENSG00000055732.8	0	0	0	0	0	0	MCOLN3	protein_coding	FALSE	FALSE
ENSG00000055917	ENSG00000055917.11	2	0	0	0	0	1	PUM2	protein_coding	FALSE	FALSE
ENSG00000055950	ENSG00000055950.12	1	0	0	1	0	0	MRPL43	protein_coding	FALSE	FALSE
ENSG00000055955	ENSG00000055955.11	0	0	0	0	0	0	ITIH4	protein_coding	FALSE	FALSE
ENSG00000055957	ENSG00000055957.6	0	0	0	0	0	0	ITIH1	protein_coding	FALSE	FALSE
ENSG00000056050	ENSG00000056050.6	2	0	0	0	1	1	C4orf27	protein_coding	FALSE	FALSE
ENSG00000056097	ENSG00000056097.11	2	0	0	0	1	1	ZFR	protein_coding	FALSE	FALSE
ENSG00000056277	ENSG00000056277.11	1	0	0	0	0	0	ZNF280C	protein_coding	TRUE	FALSE
ENSG00000056487	ENSG00000056487.11	0	0	0	0	0	0	PHF21B	protein_coding	FALSE	FALSE
ENSG00000056558	ENSG00000056558.6	2	0	0	0	0	1	TRAF1	protein_coding	TRUE	FALSE
ENSG00000056586	ENSG00000056586.11	3	0	0	0	1	1	RC3H2	protein_coding	FALSE	FALSE
ENSG00000056661	ENSG00000056661.9	0	1	1	0	1	0	PCGF2	protein_coding	FALSE	TRUE
ENSG00000056736	ENSG00000056736.5	2	1	0	0	0	1	IL17RB	protein_coding	FALSE	FALSE
ENSG00000056972	ENSG00000056972.14	2	0	0	0	0	1	TRAF3IP2	protein_coding	FALSE	FALSE
ENSG00000056998	ENSG00000056998.14	0	0	0	0	0	0	GYG2	protein_coding	FALSE	FALSE
ENSG00000057019	ENSG00000057019.11	1	0	1	0	0	0	DCBLD2	protein_coding	FALSE	FALSE
ENSG00000057252	ENSG00000057252.8	2	0	0	0	1	1	SOAT1	protein_coding	FALSE	FALSE
ENSG00000057294	ENSG00000057294.9	2	0	0	0	0	1	PKP2	protein_coding	FALSE	FALSE
ENSG00000057468	ENSG00000057468.6	0	0	0	0	0	0	MSH4	protein_coding	FALSE	FALSE
ENSG00000057593	ENSG00000057593.9	0	0	0	0	0	0	F7	protein_coding	FALSE	FALSE
ENSG00000057608	ENSG00000057608.12	2	0	0	0	1	1	GDI2	protein_coding	FALSE	FALSE
ENSG00000057657	ENSG00000057657.10	2	2	1	2	0	1	PRDM1	protein_coding	TRUE	TRUE
ENSG00000057663	ENSG00000057663.8	1	0	0	0	2	1	ATG5	protein_coding	FALSE	FALSE
ENSG00000057704	ENSG00000057704.6	0	0	0	0	0	0	TMCC3	protein_coding	FALSE	FALSE
ENSG00000057757	ENSG00000057757.5	2	0	0	1	2	1	PITHD1	protein_coding	FALSE	FALSE
ENSG00000057935	ENSG00000057935.9	2	0	1	0	0	1	MTA3	protein_coding	FALSE	TRUE
ENSG00000058056	ENSG00000058056.4	0	0	0	0	0	0	USP13	protein_coding	FALSE	FALSE
ENSG00000058063	ENSG00000058063.11	1	0	0	0	0	0	ATP11B	protein_coding	FALSE	FALSE
ENSG00000058085	ENSG00000058085.10	0	1	1	0	1	0	LAMC2	protein_coding	FALSE	FALSE
ENSG00000058091	ENSG00000058091.12	0	1	2	0	2	1	CDK14	protein_coding	FALSE	FALSE
ENSG00000058262	ENSG00000058262.5	2	1	1	0	1	1	SEC61A1	protein_coding	FALSE	FALSE
ENSG00000058272	ENSG00000058272.11	0	0	0	0	0	0	PPP1R12A	protein_coding	FALSE	FALSE
ENSG00000058335	ENSG00000058335.11	0	0	0	0	0	0	RASGRF1	protein_coding	FALSE	FALSE
ENSG00000058404	ENSG00000058404.15	3	0	0	0	0	1	CAMK2B	protein_coding	FALSE	FALSE
ENSG00000058453	ENSG00000058453.12	2	0	0	0	0	1	CROCC	protein_coding	FALSE	FALSE
ENSG00000058600	ENSG00000058600.11	2	0	0	0	0	1	POLR3E	protein_coding	FALSE	FALSE
ENSG00000058668	ENSG00000058668.10	2	1	2	0	2	1	ATP2B4	protein_coding	FALSE	FALSE
ENSG00000058673	ENSG00000058673.11	2	0	0	0	0	1	ZC3H11A	protein_coding	FALSE	FALSE
ENSG00000058729	ENSG00000058729.6	2	0	0	1	2	1	RIOK2	protein_coding	FALSE	FALSE
ENSG00000058799	ENSG00000058799.9	3	1	0	0	2	1	YIPF1	protein_coding	FALSE	FALSE
ENSG00000058804	ENSG00000058804.10	2	0	0	0	2	1	NDC1	protein_coding	FALSE	FALSE
ENSG00000058866	ENSG00000058866.10	1	0	0	0	0	0	DGKG	protein_coding	FALSE	FALSE
ENSG00000059122	ENSG00000059122.12	2	0	0	0	1	1	FLYWCH1	protein_coding	FALSE	FALSE
ENSG00000059145	ENSG00000059145.14	2	0	0	0	0	1	UNKL	protein_coding	FALSE	FALSE
ENSG00000059377	ENSG00000059377.11	2	0	0	0	0	1	TBXAS1	protein_coding	FALSE	FALSE
ENSG00000059378	ENSG00000059378.8	2	0	0	0	0	1	PARP12	protein_coding	FALSE	FALSE
ENSG00000059573	ENSG00000059573.4	2	0	1	2	2	1	ALDH18A1	protein_coding	FALSE	FALSE
ENSG00000059588	ENSG00000059588.5	2	0	0	1	0	1	TARBP1	protein_coding	FALSE	FALSE
ENSG00000059691	ENSG00000059691.7	3	0	0	0	0	1	PET112	protein_coding	FALSE	FALSE
ENSG00000059728	ENSG00000059728.6	0	0	0	0	0	0	MXD1	protein_coding	TRUE	TRUE
ENSG00000059758	ENSG00000059758.3	2	0	0	0	0	1	CDK17	protein_coding	FALSE	FALSE
ENSG00000059769	ENSG00000059769.15	1	0	0	0	0	0	DNAJC25	protein_coding	FALSE	FALSE
ENSG00000059804	ENSG00000059804.11	2	0	0	2	0	1	SLC2A3	protein_coding	FALSE	FALSE
ENSG00000059915	ENSG00000059915.12	0	0	0	0	0	0	PSD	protein_coding	FALSE	FALSE
ENSG00000060069	ENSG00000060069.12	2	2	2	2	1	1	CTDP1	protein_coding	FALSE	FALSE
ENSG00000060138	ENSG00000060138.8	2	1	1	1	2	1	YBX3	protein_coding	TRUE	TRUE
ENSG00000060140	ENSG00000060140.4	0	0	0	0	0	0	STYK1	protein_coding	FALSE	FALSE
ENSG00000060237	ENSG00000060237.12	2	0	0	0	0	1	WNK1	protein_coding	FALSE	FALSE
ENSG00000060303	ENSG00000060303.5	0	0	0	0	0	0	RPS17P5	pseudogene	FALSE	FALSE
ENSG00000060339	ENSG00000060339.9	0	0	0	0	0	0	CCAR1	protein_coding	FALSE	FALSE
ENSG00000060491	ENSG00000060491.12	0	0	0	0	0	0	OGFR	protein_coding	FALSE	FALSE
ENSG00000060558	ENSG00000060558.3	3	0	0	3	0	1	GNA15	protein_coding	FALSE	FALSE
ENSG00000060566	ENSG00000060566.9	1	1	1	1	1	0	CREB3L3	protein_coding	TRUE	TRUE
ENSG00000060642	ENSG00000060642.6	1	0	0	0	0	0	PIGV	protein_coding	FALSE	FALSE
ENSG00000060656	ENSG00000060656.15	0	0	0	0	0	0	PTPRU	protein_coding	FALSE	FALSE
ENSG00000060688	ENSG00000060688.8	2	2	0	0	2	1	SNRNP40	protein_coding	FALSE	FALSE
ENSG00000060709	ENSG00000060709.9	0	0	0	0	0	0	RIMBP2	protein_coding	FALSE	FALSE
ENSG00000060749	ENSG00000060749.10	0	0	0	0	0	0	QSER1	protein_coding	FALSE	FALSE
ENSG00000060762	ENSG00000060762.14	1	0	0	1	0	0	MPC1	protein_coding	FALSE	FALSE
ENSG00000060971	ENSG00000060971.13	2	0	0	0	0	1	ACAA1	protein_coding	FALSE	FALSE
ENSG00000060982	ENSG00000060982.10	2	0	1	1	0	1	BCAT1	protein_coding	FALSE	FALSE
ENSG00000061273	ENSG00000061273.13	2	0	0	2	2	1	HDAC7	protein_coding	FALSE	FALSE
ENSG00000061337	ENSG00000061337.11	3	0	0	0	0	1	LZTS1	protein_coding	TRUE	TRUE
ENSG00000061455	ENSG00000061455.10	0	0	0	0	0	0	PRDM6	protein_coding	FALSE	FALSE
ENSG00000061492	ENSG00000061492.7	0	0	0	0	0	0	WNT8A	protein_coding	FALSE	FALSE
ENSG00000061656	ENSG00000061656.5	2	0	0	2	0	1	SPAG4	protein_coding	FALSE	FALSE
ENSG00000061676	ENSG00000061676.10	1	0	0	1	0	0	NCKAP1	protein_coding	FALSE	FALSE
ENSG00000061794	ENSG00000061794.8	2	0	1	0	2	1	MRPS35	protein_coding	FALSE	FALSE
ENSG00000061918	ENSG00000061918.8	2	0	0	0	0	1	GUCY1B3	protein_coding	FALSE	FALSE
ENSG00000061936	ENSG00000061936.5	1	0	0	0	0	0	SFSWAP	protein_coding	FALSE	FALSE
ENSG00000061938	ENSG00000061938.12	1	0	0	0	0	0	TNK2	protein_coding	FALSE	FALSE
ENSG00000061987	ENSG00000061987.10	3	0	0	0	0	1	MON2	protein_coding	FALSE	FALSE
ENSG00000062038	ENSG00000062038.9	0	0	0	0	0	0	CDH3	protein_coding	FALSE	FALSE
ENSG00000062194	ENSG00000062194.11	2	1	0	0	0	1	GPBP1	protein_coding	FALSE	TRUE
ENSG00000062282	ENSG00000062282.10	2	0	1	1	2	1	DGAT2	protein_coding	FALSE	FALSE
ENSG00000062370	ENSG00000062370.12	0	0	0	0	0	0	ZNF112	protein_coding	FALSE	FALSE
ENSG00000062485	ENSG00000062485.14	3	0	0	2	0	1	CS	protein_coding	FALSE	FALSE
ENSG00000062524	ENSG00000062524.11	0	0	0	0	0	0	LTK	protein_coding	FALSE	FALSE
ENSG00000062582	ENSG00000062582.9	0	0	0	0	0	0	MRPS24	protein_coding	FALSE	FALSE
ENSG00000062598	ENSG00000062598.13	2	0	0	0	0	1	ELMO2	protein_coding	FALSE	FALSE
ENSG00000062650	ENSG00000062650.13	2	0	0	0	0	1	WAPAL	protein_coding	FALSE	FALSE
ENSG00000062716	ENSG00000062716.6	2	0	0	0	0	1	VMP1	protein_coding	FALSE	FALSE
ENSG00000062725	ENSG00000062725.5	3	0	0	0	0	1	APPBP2	protein_coding	FALSE	FALSE
ENSG00000062822	ENSG00000062822.8	3	1	1	0	0	1	POLD1	protein_coding	FALSE	FALSE
ENSG00000063015	ENSG00000063015.15	0	0	0	0	0	0	SEZ6	protein_coding	FALSE	FALSE
ENSG00000063046	ENSG00000063046.13	3	2	1	0	1	1	EIF4B	protein_coding	FALSE	FALSE
ENSG00000063127	ENSG00000063127.11	1	0	0	0	0	0	SLC6A16	protein_coding	FALSE	FALSE
ENSG00000063169	ENSG00000063169.6	0	0	0	0	0	0	GLTSCR1	protein_coding	FALSE	FALSE
ENSG00000063176	ENSG00000063176.11	2	0	0	0	0	1	SPHK2	protein_coding	FALSE	FALSE
ENSG00000063177	ENSG00000063177.8	2	2	1	0	3	1	RPL18	protein_coding	FALSE	FALSE
ENSG00000063180	ENSG00000063180.4	2	1	1	1	1	1	CA11	protein_coding	FALSE	FALSE
ENSG00000063241	ENSG00000063241.3	2	2	0	0	0	1	ISOC2	protein_coding	FALSE	FALSE
ENSG00000063244	ENSG00000063244.8	1	1	1	0	1	0	U2AF2	protein_coding	FALSE	FALSE
ENSG00000063245	ENSG00000063245.10	0	0	0	0	0	0	EPN1	protein_coding	FALSE	FALSE
ENSG00000063322	ENSG00000063322.9	2	0	0	2	0	1	MED29	protein_coding	FALSE	FALSE
ENSG00000063438	ENSG00000063438.12	3	0	0	0	0	1	AHRR	protein_coding	FALSE	FALSE
ENSG00000063515	ENSG00000063515.2	0	0	0	0	0	0	GSC2	protein_coding	TRUE	TRUE
ENSG00000063587	ENSG00000063587.12	2	0	0	1	0	1	ZNF275	protein_coding	FALSE	FALSE
ENSG00000063601	ENSG00000063601.12	0	0	0	1	0	0	MTMR1	protein_coding	FALSE	FALSE
ENSG00000063660	ENSG00000063660.4	2	0	0	0	0	1	GPC1	protein_coding	FALSE	FALSE
ENSG00000063761	ENSG00000063761.11	3	0	0	1	0	1	ADCK1	protein_coding	FALSE	FALSE
ENSG00000063854	ENSG00000063854.8	1	0	0	0	0	0	HAGH	protein_coding	FALSE	FALSE
ENSG00000063978	ENSG00000063978.11	2	0	0	0	0	1	RNF4	protein_coding	TRUE	TRUE
ENSG00000064012	ENSG00000064012.17	3	1	0	1	1	1	CASP8	protein_coding	FALSE	FALSE
ENSG00000064042	ENSG00000064042.13	0	0	0	0	0	0	LIMCH1	protein_coding	FALSE	FALSE
ENSG00000064102	ENSG00000064102.10	3	0	0	1	0	1	ASUN	protein_coding	FALSE	FALSE
ENSG00000064115	ENSG00000064115.6	3	0	0	0	0	1	TM7SF3	protein_coding	FALSE	FALSE
ENSG00000064195	ENSG00000064195.7	0	0	0	0	0	0	DLX3	protein_coding	TRUE	TRUE
ENSG00000064199	ENSG00000064199.2	3	0	0	0	0	1	SPA17	protein_coding	FALSE	FALSE
ENSG00000064201	ENSG00000064201.11	2	0	0	0	2	1	TSPAN32	protein_coding	FALSE	FALSE
ENSG00000064225	ENSG00000064225.8	0	0	0	0	0	0	ST3GAL6	protein_coding	FALSE	FALSE
ENSG00000064270	ENSG00000064270.8	0	0	0	0	0	0	ATP2C2	protein_coding	FALSE	FALSE
ENSG00000064300	ENSG00000064300.4	0	0	0	0	0	0	NGFR	protein_coding	FALSE	FALSE
ENSG00000064309	ENSG00000064309.10	0	0	0	0	1	0	CDON	protein_coding	FALSE	FALSE
ENSG00000064313	ENSG00000064313.7	2	0	0	0	2	1	TAF2	protein_coding	FALSE	FALSE
ENSG00000064393	ENSG00000064393.11	3	2	2	0	1	1	HIPK2	protein_coding	FALSE	FALSE
ENSG00000064419	ENSG00000064419.9	3	1	1	0	1	1	TNPO3	protein_coding	FALSE	FALSE
ENSG00000064489	ENSG00000064489.17	0	0	0	0	0	0	MEF2BNB-MEF2B	protein_coding	TRUE	TRUE
ENSG00000064490	ENSG00000064490.9	2	0	0	0	0	1	RFXANK	protein_coding	TRUE	TRUE
ENSG00000064545	ENSG00000064545.10	1	0	0	0	0	0	TMEM161A	protein_coding	FALSE	FALSE
ENSG00000064547	ENSG00000064547.9	0	0	2	2	0	1	LPAR2	protein_coding	FALSE	FALSE
ENSG00000064601	ENSG00000064601.12	3	2	1	3	3	1	CTSA	protein_coding	FALSE	FALSE
ENSG00000064607	ENSG00000064607.12	1	0	0	0	0	0	SUGP2	protein_coding	FALSE	FALSE
ENSG00000064651	ENSG00000064651.9	2	0	0	0	0	1	SLC12A2	protein_coding	FALSE	FALSE
ENSG00000064652	ENSG00000064652.6	0	0	0	0	0	0	SNX24	protein_coding	FALSE	FALSE
ENSG00000064655	ENSG00000064655.14	0	0	0	0	0	0	EYA2	protein_coding	FALSE	FALSE
ENSG00000064666	ENSG00000064666.10	2	2	0	2	2	1	CNN2	protein_coding	FALSE	FALSE
ENSG00000064687	ENSG00000064687.8	2	0	0	0	1	1	ABCA7	protein_coding	FALSE	FALSE
ENSG00000064692	ENSG00000064692.14	0	0	0	0	0	0	SNCAIP	protein_coding	FALSE	FALSE
ENSG00000064703	ENSG00000064703.7	2	0	0	0	1	1	DDX20	protein_coding	FALSE	FALSE
ENSG00000064726	ENSG00000064726.5	1	0	0	0	0	0	BTBD1	protein_coding	FALSE	FALSE
ENSG00000064763	ENSG00000064763.6	3	2	1	1	1	1	FAR2	protein_coding	FALSE	FALSE
ENSG00000064787	ENSG00000064787.8	0	0	0	0	0	0	BCAS1	protein_coding	FALSE	FALSE
ENSG00000064835	ENSG00000064835.6	0	0	0	0	0	0	POU1F1	protein_coding	TRUE	TRUE
ENSG00000064886	ENSG00000064886.9	2	0	0	0	2	1	CHI3L2	protein_coding	FALSE	FALSE
ENSG00000064932	ENSG00000064932.11	2	0	0	0	0	1	SBNO2	protein_coding	FALSE	FALSE
ENSG00000064933	ENSG00000064933.12	2	0	0	0	0	1	PMS1	protein_coding	FALSE	FALSE
ENSG00000064961	ENSG00000064961.14	3	0	0	1	0	1	HMG20B	protein_coding	FALSE	TRUE
ENSG00000064989	ENSG00000064989.8	1	0	0	0	0	0	CALCRL	protein_coding	FALSE	FALSE
ENSG00000064995	ENSG00000064995.12	2	0	0	0	0	1	TAF11	protein_coding	FALSE	FALSE
ENSG00000064999	ENSG00000064999.12	2	0	0	0	0	1	ANKS1A	protein_coding	FALSE	FALSE
ENSG00000065000	ENSG00000065000.11	2	1	0	0	0	1	AP3D1	protein_coding	FALSE	FALSE
ENSG00000065029	ENSG00000065029.10	0	0	0	0	0	0	ZNF76	protein_coding	FALSE	FALSE
ENSG00000065054	ENSG00000065054.9	0	0	0	0	0	0	SLC9A3R2	protein_coding	FALSE	FALSE
ENSG00000065057	ENSG00000065057.3	2	0	0	1	0	1	NTHL1	protein_coding	FALSE	FALSE
ENSG00000065060	ENSG00000065060.12	2	0	0	0	1	1	UHRF1BP1	protein_coding	FALSE	FALSE
ENSG00000065135	ENSG00000065135.7	2	0	0	0	2	1	GNAI3	protein_coding	FALSE	FALSE
ENSG00000065150	ENSG00000065150.14	2	0	0	2	2	1	IPO5	protein_coding	FALSE	FALSE
ENSG00000065154	ENSG00000065154.7	2	1	0	1	2	1	OAT	protein_coding	FALSE	FALSE
ENSG00000065183	ENSG00000065183.11	2	0	0	0	2	1	WDR3	protein_coding	FALSE	FALSE
ENSG00000065243	ENSG00000065243.14	3	3	2	0	1	1	PKN2	protein_coding	FALSE	FALSE
ENSG00000065268	ENSG00000065268.6	2	1	0	0	0	1	WDR18	protein_coding	FALSE	FALSE
ENSG00000065308	ENSG00000065308.4	2	0	2	0	2	1	TRAM2	protein_coding	FALSE	FALSE
ENSG00000065320	ENSG00000065320.4	2	0	0	0	0	1	NTN1	protein_coding	FALSE	FALSE
ENSG00000065328	ENSG00000065328.12	3	0	0	1	0	1	MCM10	protein_coding	FALSE	FALSE
ENSG00000065357	ENSG00000065357.15	3	0	0	3	2	1	DGKA	protein_coding	FALSE	FALSE
ENSG00000065361	ENSG00000065361.10	2	0	0	0	1	1	ERBB3	protein_coding	FALSE	FALSE
ENSG00000065371	ENSG00000065371.13	0	0	0	0	0	0	ROPN1	protein_coding	FALSE	FALSE
ENSG00000065413	ENSG00000065413.12	2	0	0	1	0	1	ANKRD44	protein_coding	FALSE	FALSE
ENSG00000065427	ENSG00000065427.10	2	0	1	0	2	1	KARS	protein_coding	FALSE	FALSE
ENSG00000065457	ENSG00000065457.6	0	0	0	1	0	0	ADAT1	protein_coding	FALSE	FALSE
ENSG00000065485	ENSG00000065485.13	2	1	1	2	2	1	PDIA5	protein_coding	FALSE	FALSE
ENSG00000065491	ENSG00000065491.8	2	0	0	2	0	1	TBC1D22B	protein_coding	FALSE	FALSE
ENSG00000065518	ENSG00000065518.7	3	0	0	2	0	1	NDUFB4	protein_coding	FALSE	FALSE
ENSG00000065526	ENSG00000065526.6	2	0	0	1	0	1	SPEN	protein_coding	FALSE	TRUE
ENSG00000065534	ENSG00000065534.14	1	1	0	0	1	0	MYLK	protein_coding	FALSE	FALSE
ENSG00000065548	ENSG00000065548.13	2	0	0	0	2	1	ZC3H15	protein_coding	FALSE	FALSE
ENSG00000065559	ENSG00000065559.10	1	0	2	2	2	1	MAP2K4	protein_coding	FALSE	FALSE
ENSG00000065600	ENSG00000065600.8	2	0	0	0	0	1	TMEM206	protein_coding	FALSE	FALSE
ENSG00000065613	ENSG00000065613.9	0	0	0	0	0	0	SLK	protein_coding	FALSE	FALSE
ENSG00000065615	ENSG00000065615.9	0	0	0	0	1	0	CYB5R4	protein_coding	FALSE	FALSE
ENSG00000065618	ENSG00000065618.12	0	0	0	0	0	0	COL17A1	protein_coding	FALSE	FALSE
ENSG00000065621	ENSG00000065621.10	0	0	0	0	0	0	GSTO2	protein_coding	FALSE	FALSE
ENSG00000065665	ENSG00000065665.16	2	0	0	2	0	1	SEC61A2	protein_coding	FALSE	FALSE
ENSG00000065675	ENSG00000065675.10	2	0	1	1	0	1	PRKCQ	protein_coding	TRUE	FALSE
ENSG00000065717	ENSG00000065717.10	3	3	2	1	3	1	TLE2	protein_coding	FALSE	FALSE
ENSG00000065802	ENSG00000065802.7	1	0	0	0	0	0	ASB1	protein_coding	FALSE	FALSE
ENSG00000065809	ENSG00000065809.9	2	0	0	0	0	1	FAM107B	protein_coding	FALSE	FALSE
ENSG00000065833	ENSG00000065833.7	0	0	0	0	0	0	ME1	protein_coding	FALSE	FALSE
ENSG00000065882	ENSG00000065882.11	2	0	0	0	0	1	TBC1D1	protein_coding	FALSE	FALSE
ENSG00000065883	ENSG00000065883.10	3	1	1	1	1	1	CDK13	protein_coding	FALSE	FALSE
ENSG00000065911	ENSG00000065911.7	1	0	0	0	1	0	MTHFD2	protein_coding	FALSE	FALSE
ENSG00000065923	ENSG00000065923.5	3	3	2	0	2	1	SLC9A7	protein_coding	FALSE	FALSE
ENSG00000065970	ENSG00000065970.4	2	2	0	1	1	1	FOXJ2	protein_coding	TRUE	TRUE
ENSG00000065978	ENSG00000065978.13	2	1	0	2	1	1	YBX1	protein_coding	TRUE	TRUE
ENSG00000065989	ENSG00000065989.11	3	1	1	3	0	1	PDE4A	protein_coding	FALSE	FALSE
ENSG00000066027	ENSG00000066027.7	0	0	0	0	0	0	PPP2R5A	protein_coding	FALSE	FALSE
ENSG00000066032	ENSG00000066032.14	0	0	0	0	0	0	CTNNA2	protein_coding	FALSE	FALSE
ENSG00000066044	ENSG00000066044.9	3	2	1	2	2	1	ELAVL1	protein_coding	FALSE	FALSE
ENSG00000066056	ENSG00000066056.9	0	0	0	0	0	0	TIE1	protein_coding	FALSE	FALSE
ENSG00000066084	ENSG00000066084.8	1	0	0	0	0	0	DIP2B	protein_coding	FALSE	FALSE
ENSG00000066117	ENSG00000066117.10	2	0	0	0	0	1	SMARCD1	protein_coding	FALSE	FALSE
ENSG00000066135	ENSG00000066135.8	0	0	0	0	0	0	KDM4A	protein_coding	FALSE	FALSE
ENSG00000066136	ENSG00000066136.15	0	0	0	0	0	0	NFYC	protein_coding	TRUE	TRUE
ENSG00000066185	ENSG00000066185.8	0	0	0	0	0	0	ZMYND12	protein_coding	FALSE	FALSE
ENSG00000066230	ENSG00000066230.6	0	0	0	0	0	0	SLC9A3	protein_coding	FALSE	FALSE
ENSG00000066248	ENSG00000066248.10	0	0	0	0	0	0	NGEF	protein_coding	FALSE	FALSE
ENSG00000066279	ENSG00000066279.12	3	0	0	2	0	1	ASPM	protein_coding	FALSE	FALSE
ENSG00000066294	ENSG00000066294.10	3	1	1	1	1	1	CD84	protein_coding	FALSE	FALSE
ENSG00000066322	ENSG00000066322.8	3	1	0	0	0	1	ELOVL1	protein_coding	FALSE	FALSE
ENSG00000066336	ENSG00000066336.7	1	1	1	0	1	0	SPI1	protein_coding	TRUE	TRUE
ENSG00000066379	ENSG00000066379.10	0	0	0	0	0	0	ZNRD1	protein_coding	FALSE	FALSE
ENSG00000066382	ENSG00000066382.12	0	0	0	0	0	0	MPPED2	protein_coding	FALSE	FALSE
ENSG00000066405	ENSG00000066405.8	0	0	0	0	0	0	CLDN18	protein_coding	FALSE	FALSE
ENSG00000066422	ENSG00000066422.4	3	2	2	0	1	1	ZBTB11	protein_coding	TRUE	FALSE
ENSG00000066427	ENSG00000066427.17	2	0	0	0	0	1	ATXN3	protein_coding	FALSE	FALSE
ENSG00000066455	ENSG00000066455.8	0	0	0	0	0	0	GOLGA5	protein_coding	FALSE	FALSE
ENSG00000066468	ENSG00000066468.16	0	0	0	0	0	0	FGFR2	protein_coding	FALSE	FALSE
ENSG00000066557	ENSG00000066557.5	2	0	0	0	1	1	LRRC40	protein_coding	FALSE	FALSE
ENSG00000066583	ENSG00000066583.7	2	0	0	0	0	1	ISOC1	protein_coding	FALSE	FALSE
ENSG00000066629	ENSG00000066629.12	0	0	0	0	0	0	EML1	protein_coding	FALSE	FALSE
ENSG00000066651	ENSG00000066651.13	2	0	0	0	1	1	TRMT11	protein_coding	FALSE	FALSE
ENSG00000066654	ENSG00000066654.8	2	0	0	0	0	1	THUMPD1	protein_coding	FALSE	FALSE
ENSG00000066697	ENSG00000066697.10	2	0	0	0	0	1	MSANTD3	protein_coding	FALSE	FALSE
ENSG00000066735	ENSG00000066735.10	0	0	0	0	0	0	KIF26A	protein_coding	FALSE	FALSE
ENSG00000066739	ENSG00000066739.7	3	0	0	0	0	1	ATG2B	protein_coding	FALSE	FALSE
ENSG00000066777	ENSG00000066777.4	2	0	0	0	0	1	ARFGEF1	protein_coding	FALSE	FALSE
ENSG00000066813	ENSG00000066813.10	0	0	0	0	0	0	ACSM2B	protein_coding	FALSE	FALSE
ENSG00000066827	ENSG00000066827.11	2	0	0	0	0	1	ZFAT	protein_coding	TRUE	FALSE
ENSG00000066855	ENSG00000066855.11	2	0	0	0	0	1	MTFR1	protein_coding	FALSE	FALSE
ENSG00000066923	ENSG00000066923.13	3	1	1	1	1	1	STAG3	protein_coding	FALSE	FALSE
ENSG00000066926	ENSG00000066926.6	2	0	0	0	1	1	FECH	protein_coding	FALSE	FALSE
ENSG00000066933	ENSG00000066933.11	3	3	1	0	2	1	MYO9A	protein_coding	FALSE	FALSE
ENSG00000067048	ENSG00000067048.12	3	0	0	2	0	1	DDX3Y	protein_coding	FALSE	FALSE
ENSG00000067057	ENSG00000067057.12	3	2	0	3	2	1	PFKP	protein_coding	FALSE	FALSE
ENSG00000067064	ENSG00000067064.6	0	0	0	0	0	0	IDI1	protein_coding	FALSE	FALSE
ENSG00000067066	ENSG00000067066.12	0	1	0	0	0	0	SP100	protein_coding	TRUE	FALSE
ENSG00000067082	ENSG00000067082.10	0	0	0	0	0	0	KLF6	protein_coding	FALSE	FALSE
ENSG00000067113	ENSG00000067113.12	2	0	0	1	0	1	PPAP2A	protein_coding	FALSE	FALSE
ENSG00000067141	ENSG00000067141.12	2	0	2	0	1	1	NEO1	protein_coding	FALSE	FALSE
ENSG00000067167	ENSG00000067167.3	1	0	0	0	0	0	TRAM1	protein_coding	FALSE	FALSE
ENSG00000067177	ENSG00000067177.10	3	0	0	3	0	1	PHKA1	protein_coding	FALSE	FALSE
ENSG00000067182	ENSG00000067182.3	3	0	0	3	2	1	TNFRSF1A	protein_coding	FALSE	FALSE
ENSG00000067191	ENSG00000067191.11	2	0	0	0	0	1	CACNB1	protein_coding	FALSE	FALSE
ENSG00000067208	ENSG00000067208.10	1	2	3	3	1	1	EVI5	protein_coding	FALSE	FALSE
ENSG00000067221	ENSG00000067221.9	0	0	0	0	0	0	STOML1	protein_coding	FALSE	FALSE
ENSG00000067225	ENSG00000067225.13	2	0	0	0	0	1	PKM	protein_coding	FALSE	FALSE
ENSG00000067248	ENSG00000067248.5	0	0	0	0	1	0	DHX29	protein_coding	FALSE	FALSE
ENSG00000067334	ENSG00000067334.9	2	0	0	0	1	1	DNTTIP2	protein_coding	FALSE	FALSE
ENSG00000067365	ENSG00000067365.10	2	0	0	1	0	1	METTL22	protein_coding	FALSE	FALSE
ENSG00000067369	ENSG00000067369.9	2	0	0	0	0	1	TP53BP1	protein_coding	TRUE	FALSE
ENSG00000067445	ENSG00000067445.16	2	0	0	0	1	1	TRO	protein_coding	FALSE	FALSE
ENSG00000067533	ENSG00000067533.5	2	2	0	1	2	1	RRP15	protein_coding	FALSE	FALSE
ENSG00000067560	ENSG00000067560.6	3	0	0	0	0	1	RHOA	protein_coding	FALSE	FALSE
ENSG00000067596	ENSG00000067596.6	1	0	0	0	0	0	DHX8	protein_coding	FALSE	FALSE
ENSG00000067601	ENSG00000067601.6	1	0	0	0	0	0	PMS2P4	pseudogene	FALSE	FALSE
ENSG00000067606	ENSG00000067606.11	2	1	0	0	0	1	PRKCZ	protein_coding	TRUE	FALSE
ENSG00000067646	ENSG00000067646.7	2	0	0	0	0	1	ZFY	protein_coding	TRUE	FALSE
ENSG00000067704	ENSG00000067704.8	3	1	1	3	0	1	IARS2	protein_coding	FALSE	FALSE
ENSG00000067715	ENSG00000067715.9	0	0	0	0	0	0	SYT1	protein_coding	FALSE	FALSE
ENSG00000067798	ENSG00000067798.9	0	0	0	0	0	0	NAV3	protein_coding	FALSE	FALSE
ENSG00000067829	ENSG00000067829.14	2	0	0	0	0	1	IDH3G	protein_coding	FALSE	FALSE
ENSG00000067836	ENSG00000067836.8	2	0	0	0	0	1	ROGDI	protein_coding	FALSE	FALSE
ENSG00000067840	ENSG00000067840.8	2	0	0	0	0	1	PDZD4	protein_coding	FALSE	FALSE
ENSG00000067842	ENSG00000067842.13	0	0	0	0	0	0	ATP2B3	protein_coding	FALSE	FALSE
ENSG00000067900	ENSG00000067900.6	1	0	0	0	0	0	ROCK1	protein_coding	FALSE	FALSE
ENSG00000067955	ENSG00000067955.9	2	0	0	0	0	1	CBFB	protein_coding	TRUE	TRUE
ENSG00000067992	ENSG00000067992.8	3	0	0	2	0	1	PDK3	protein_coding	FALSE	FALSE
ENSG00000068001	ENSG00000068001.9	2	0	0	0	0	1	HYAL2	protein_coding	FALSE	FALSE
ENSG00000068024	ENSG00000068024.12	2	0	2	1	0	1	HDAC4	protein_coding	TRUE	FALSE
ENSG00000068028	ENSG00000068028.13	1	0	0	0	2	1	RASSF1	protein_coding	FALSE	FALSE
ENSG00000068078	ENSG00000068078.13	0	0	0	0	0	0	FGFR3	protein_coding	FALSE	FALSE
ENSG00000068079	ENSG00000068079.3	3	0	0	1	0	1	IFI35	protein_coding	FALSE	FALSE
ENSG00000068097	ENSG00000068097.10	2	1	2	0	1	1	HEATR6	protein_coding	FALSE	FALSE
ENSG00000068120	ENSG00000068120.10	3	0	0	0	0	1	COASY	protein_coding	FALSE	FALSE
ENSG00000068137	ENSG00000068137.10	1	0	0	0	0	0	PLEKHH3	protein_coding	FALSE	FALSE
ENSG00000068305	ENSG00000068305.13	3	0	0	1	0	1	MEF2A	protein_coding	TRUE	TRUE
ENSG00000068308	ENSG00000068308.9	1	0	0	2	0	1	OTUD5	protein_coding	FALSE	FALSE
ENSG00000068323	ENSG00000068323.12	0	0	0	0	0	0	TFE3	protein_coding	TRUE	TRUE
ENSG00000068354	ENSG00000068354.11	1	0	0	0	0	0	TBC1D25	protein_coding	FALSE	FALSE
ENSG00000068366	ENSG00000068366.15	2	0	1	0	1	1	ACSL4	protein_coding	FALSE	FALSE
ENSG00000068383	ENSG00000068383.14	2	0	0	0	0	1	INPP5A	protein_coding	FALSE	FALSE
ENSG00000068394	ENSG00000068394.9	1	0	0	0	0	0	GPKOW	protein_coding	FALSE	FALSE
ENSG00000068400	ENSG00000068400.9	1	0	0	0	0	0	GRIPAP1	protein_coding	FALSE	FALSE
ENSG00000068438	ENSG00000068438.10	2	1	0	0	1	1	FTSJ1	protein_coding	FALSE	FALSE
ENSG00000068489	ENSG00000068489.8	3	0	0	2	0	1	PRR11	protein_coding	FALSE	FALSE
ENSG00000068615	ENSG00000068615.12	0	0	0	0	0	0	REEP1	protein_coding	FALSE	FALSE
ENSG00000068650	ENSG00000068650.14	2	0	1	2	0	1	ATP11A	protein_coding	FALSE	FALSE
ENSG00000068654	ENSG00000068654.11	2	1	0	1	1	1	POLR1A	protein_coding	FALSE	FALSE
ENSG00000068697	ENSG00000068697.6	3	1	1	0	1	1	LAPTM4A	protein_coding	FALSE	FALSE
ENSG00000068724	ENSG00000068724.11	3	1	1	1	1	1	TTC7A	protein_coding	FALSE	FALSE
ENSG00000068745	ENSG00000068745.10	2	0	0	1	0	1	IP6K2	protein_coding	FALSE	FALSE
ENSG00000068784	ENSG00000068784.8	2	0	0	0	0	1	SRBD1	protein_coding	FALSE	FALSE
ENSG00000068793	ENSG00000068793.13	3	1	1	0	1	1	CYFIP1	protein_coding	FALSE	FALSE
ENSG00000068796	ENSG00000068796.12	2	0	0	2	0	1	KIF2A	protein_coding	FALSE	FALSE
ENSG00000068831	ENSG00000068831.14	3	2	3	0	3	1	RASGRP2	protein_coding	FALSE	FALSE
ENSG00000068878	ENSG00000068878.10	2	0	0	0	0	1	PSME4	protein_coding	FALSE	FALSE
ENSG00000068885	ENSG00000068885.10	0	0	0	0	0	0	IFT80	protein_coding	FALSE	FALSE
ENSG00000068903	ENSG00000068903.15	1	0	0	0	0	0	SIRT2	protein_coding	FALSE	FALSE
ENSG00000068912	ENSG00000068912.9	2	0	0	0	0	1	ERLEC1	protein_coding	FALSE	FALSE
ENSG00000068971	ENSG00000068971.9	2	0	0	1	0	1	PPP2R5B	protein_coding	FALSE	FALSE
ENSG00000068976	ENSG00000068976.9	3	0	0	0	1	1	PYGM	protein_coding	FALSE	FALSE
ENSG00000069020	ENSG00000069020.14	3	3	3	0	3	1	MAST4	protein_coding	FALSE	FALSE
ENSG00000069188	ENSG00000069188.12	2	0	1	1	2	1	SDK2	protein_coding	FALSE	FALSE
ENSG00000069248	ENSG00000069248.9	3	0	0	1	0	1	NUP133	protein_coding	FALSE	FALSE
ENSG00000069275	ENSG00000069275.12	2	0	0	0	0	1	NUCKS1	protein_coding	FALSE	FALSE
ENSG00000069329	ENSG00000069329.11	2	0	0	0	0	1	VPS35	protein_coding	FALSE	FALSE
ENSG00000069345	ENSG00000069345.7	2	0	0	0	1	1	DNAJA2	protein_coding	FALSE	FALSE
ENSG00000069399	ENSG00000069399.8	2	0	0	1	2	1	BCL3	protein_coding	FALSE	TRUE
ENSG00000069424	ENSG00000069424.10	2	0	1	2	0	1	KCNAB2	protein_coding	FALSE	FALSE
ENSG00000069431	ENSG00000069431.6	0	0	0	0	0	0	ABCC9	protein_coding	FALSE	FALSE
ENSG00000069482	ENSG00000069482.6	1	1	0	1	0	0	GAL	protein_coding	FALSE	FALSE
ENSG00000069493	ENSG00000069493.10	2	0	2	2	2	1	CLEC2D	protein_coding	FALSE	FALSE
ENSG00000069509	ENSG00000069509.5	0	0	0	0	0	0	FUNDC1	protein_coding	FALSE	FALSE
ENSG00000069535	ENSG00000069535.12	0	0	0	0	0	0	MAOB	protein_coding	FALSE	FALSE
ENSG00000069667	ENSG00000069667.11	3	3	3	0	3	1	RORA	protein_coding	TRUE	TRUE
ENSG00000069696	ENSG00000069696.6	0	0	0	0	0	0	DRD4	protein_coding	FALSE	FALSE
ENSG00000069702	ENSG00000069702.6	3	1	3	3	2	1	TGFBR3	protein_coding	FALSE	FALSE
ENSG00000069712	ENSG00000069712.9	2	1	0	0	1	1	KIAA1107	protein_coding	FALSE	FALSE
ENSG00000069764	ENSG00000069764.5	0	0	0	0	0	0	PLA2G10	protein_coding	TRUE	FALSE
ENSG00000069812	ENSG00000069812.7	0	0	0	0	0	0	HES2	protein_coding	FALSE	FALSE
ENSG00000069849	ENSG00000069849.6	2	0	1	0	1	1	ATP1B3	protein_coding	FALSE	FALSE
ENSG00000069869	ENSG00000069869.11	2	0	0	1	0	1	NEDD4	protein_coding	FALSE	FALSE
ENSG00000069943	ENSG00000069943.5	2	0	0	0	0	1	PIGB	protein_coding	FALSE	FALSE
ENSG00000069956	ENSG00000069956.7	2	2	2	2	2	1	MAPK6	protein_coding	FALSE	FALSE
ENSG00000069966	ENSG00000069966.14	2	0	0	0	2	1	GNB5	protein_coding	FALSE	FALSE
ENSG00000069974	ENSG00000069974.11	2	0	3	2	1	1	RAB27A	protein_coding	FALSE	FALSE
ENSG00000069998	ENSG00000069998.8	2	0	0	1	0	1	CECR5	protein_coding	FALSE	FALSE
ENSG00000070010	ENSG00000070010.14	1	0	0	0	0	0	UFD1L	protein_coding	FALSE	FALSE
ENSG00000070018	ENSG00000070018.4	3	2	1	3	0	1	LRP6	protein_coding	TRUE	FALSE
ENSG00000070019	ENSG00000070019.3	0	0	0	0	0	0	GUCY2C	protein_coding	FALSE	FALSE
ENSG00000070031	ENSG00000070031.3	0	0	0	0	0	0	SCT	protein_coding	FALSE	FALSE
ENSG00000070047	ENSG00000070047.7	0	1	0	0	0	0	PHRF1	protein_coding	FALSE	FALSE
ENSG00000070061	ENSG00000070061.10	0	0	0	0	0	0	IKBKAP	protein_coding	FALSE	FALSE
ENSG00000070081	ENSG00000070081.11	3	1	2	1	1	1	NUCB2	protein_coding	FALSE	FALSE
ENSG00000070087	ENSG00000070087.9	3	1	1	1	0	1	PFN2	protein_coding	FALSE	FALSE
ENSG00000070159	ENSG00000070159.9	2	0	1	2	0	1	PTPN3	protein_coding	FALSE	FALSE
ENSG00000070182	ENSG00000070182.13	2	0	0	0	0	1	SPTB	protein_coding	FALSE	FALSE
ENSG00000070190	ENSG00000070190.8	3	0	0	1	0	1	DAPP1	protein_coding	FALSE	FALSE
ENSG00000070214	ENSG00000070214.11	3	3	3	3	2	1	SLC44A1	protein_coding	FALSE	FALSE
ENSG00000070269	ENSG00000070269.9	1	0	0	0	0	0	TMEM260	protein_coding	FALSE	FALSE
ENSG00000070366	ENSG00000070366.9	2	0	2	2	0	1	SMG6	protein_coding	FALSE	FALSE
ENSG00000070367	ENSG00000070367.11	2	0	0	0	2	1	EXOC5	protein_coding	FALSE	FALSE
ENSG00000070371	ENSG00000070371.11	1	0	0	0	0	0	CLTCL1	protein_coding	FALSE	FALSE
ENSG00000070388	ENSG00000070388.7	0	0	0	0	0	0	FGF22	protein_coding	FALSE	FALSE
ENSG00000070404	ENSG00000070404.5	0	0	0	0	0	0	FSTL3	protein_coding	FALSE	FALSE
ENSG00000070413	ENSG00000070413.14	1	0	0	0	0	0	DGCR2	protein_coding	FALSE	FALSE
ENSG00000070423	ENSG00000070423.13	0	0	0	0	0	0	RNF126	protein_coding	FALSE	FALSE
ENSG00000070444	ENSG00000070444.10	2	0	0	2	0	1	MNT	protein_coding	TRUE	TRUE
ENSG00000070476	ENSG00000070476.10	3	0	0	1	0	1	ZXDC	protein_coding	TRUE	TRUE
ENSG00000070495	ENSG00000070495.10	2	0	0	1	2	1	JMJD6	protein_coding	FALSE	FALSE
ENSG00000070501	ENSG00000070501.7	2	0	0	0	0	1	POLB	protein_coding	FALSE	FALSE
ENSG00000070526	ENSG00000070526.10	1	0	0	0	0	0	ST6GALNAC1	protein_coding	FALSE	FALSE
ENSG00000070540	ENSG00000070540.8	3	0	0	0	0	1	WIPI1	protein_coding	FALSE	FALSE
ENSG00000070601	ENSG00000070601.5	0	0	0	0	0	0	FRMPD1	protein_coding	FALSE	FALSE
ENSG00000070610	ENSG00000070610.10	2	0	0	0	0	1	GBA2	protein_coding	FALSE	FALSE
ENSG00000070614	ENSG00000070614.10	2	0	0	0	1	1	NDST1	protein_coding	FALSE	FALSE
ENSG00000070669	ENSG00000070669.12	2	0	1	1	1	1	ASNS	protein_coding	FALSE	FALSE
ENSG00000070718	ENSG00000070718.7	2	0	0	0	0	1	AP3M2	protein_coding	FALSE	FALSE
ENSG00000070729	ENSG00000070729.9	0	0	0	0	0	0	CNGB1	protein_coding	FALSE	FALSE
ENSG00000070731	ENSG00000070731.5	0	0	0	0	0	0	ST6GALNAC2	protein_coding	FALSE	FALSE
ENSG00000070748	ENSG00000070748.13	0	0	0	0	0	0	CHAT	protein_coding	FALSE	FALSE
ENSG00000070756	ENSG00000070756.9	2	0	0	0	0	1	PABPC1	protein_coding	FALSE	FALSE
ENSG00000070759	ENSG00000070759.12	0	1	0	0	0	0	TESK2	protein_coding	FALSE	FALSE
ENSG00000070761	ENSG00000070761.3	2	0	0	0	2	1	C16orf80	protein_coding	FALSE	FALSE
ENSG00000070770	ENSG00000070770.4	1	0	0	0	1	0	CSNK2A2	protein_coding	FALSE	FALSE
ENSG00000070778	ENSG00000070778.8	0	0	0	0	0	0	PTPN21	protein_coding	FALSE	FALSE
ENSG00000070785	ENSG00000070785.12	2	0	1	1	2	1	EIF2B3	protein_coding	FALSE	FALSE
ENSG00000070814	ENSG00000070814.13	2	1	1	0	0	1	TCOF1	protein_coding	FALSE	FALSE
ENSG00000070831	ENSG00000070831.11	2	0	0	0	0	1	CDC42	protein_coding	FALSE	FALSE
ENSG00000070882	ENSG00000070882.8	2	0	0	0	0	1	OSBPL3	protein_coding	FALSE	FALSE
ENSG00000070886	ENSG00000070886.6	0	0	0	0	0	0	EPHA8	protein_coding	FALSE	FALSE
ENSG00000070915	ENSG00000070915.5	0	0	0	0	0	0	SLC12A3	protein_coding	FALSE	FALSE
ENSG00000070950	ENSG00000070950.5	3	0	0	3	2	1	RAD18	protein_coding	FALSE	FALSE
ENSG00000070961	ENSG00000070961.10	2	0	0	0	0	1	ATP2B1	protein_coding	FALSE	FALSE
ENSG00000070985	ENSG00000070985.9	0	0	0	0	0	0	TRPM5	protein_coding	FALSE	FALSE
ENSG00000071051	ENSG00000071051.9	0	0	0	1	0	0	NCK2	protein_coding	FALSE	FALSE
ENSG00000071054	ENSG00000071054.11	2	0	0	0	0	1	MAP4K4	protein_coding	FALSE	FALSE
ENSG00000071073	ENSG00000071073.8	2	1	1	2	1	1	MGAT4A	protein_coding	FALSE	FALSE
ENSG00000071082	ENSG00000071082.6	3	2	2	2	3	1	RPL31	protein_coding	FALSE	FALSE
ENSG00000071127	ENSG00000071127.12	1	1	0	0	0	0	WDR1	protein_coding	FALSE	FALSE
ENSG00000071189	ENSG00000071189.17	3	1	2	0	1	1	SNX13	protein_coding	FALSE	FALSE
ENSG00000071205	ENSG00000071205.7	2	2	2	1	2	1	ARHGAP10	protein_coding	FALSE	FALSE
ENSG00000071242	ENSG00000071242.7	2	2	0	2	0	1	RPS6KA2	protein_coding	FALSE	FALSE
ENSG00000071243	ENSG00000071243.11	2	0	0	0	2	1	ING3	protein_coding	FALSE	FALSE
ENSG00000071246	ENSG00000071246.6	2	2	3	3	3	1	VASH1	protein_coding	FALSE	FALSE
ENSG00000071282	ENSG00000071282.7	1	1	1	1	1	0	LMCD1	protein_coding	FALSE	FALSE
ENSG00000071462	ENSG00000071462.7	2	1	1	2	2	1	WBSCR22	protein_coding	FALSE	FALSE
ENSG00000071537	ENSG00000071537.9	2	0	0	0	1	1	SEL1L	protein_coding	FALSE	FALSE
ENSG00000071539	ENSG00000071539.9	3	0	0	3	1	1	TRIP13	protein_coding	FALSE	FALSE
ENSG00000071553	ENSG00000071553.12	0	0	0	0	0	0	ATP6AP1	protein_coding	FALSE	FALSE
ENSG00000071564	ENSG00000071564.10	2	0	0	2	0	1	TCF3	protein_coding	TRUE	TRUE
ENSG00000071575	ENSG00000071575.7	3	2	3	1	3	1	TRIB2	protein_coding	FALSE	FALSE
ENSG00000071626	ENSG00000071626.12	2	1	1	0	1	1	DAZAP1	protein_coding	FALSE	FALSE
ENSG00000071655	ENSG00000071655.13	0	0	0	0	0	0	MBD3	protein_coding	FALSE	FALSE
ENSG00000071794	ENSG00000071794.11	2	0	0	1	0	1	HLTF	protein_coding	FALSE	FALSE
ENSG00000071859	ENSG00000071859.10	3	1	1	1	1	1	FAM50A	protein_coding	FALSE	FALSE
ENSG00000071889	ENSG00000071889.12	0	0	0	1	1	0	FAM3A	protein_coding	FALSE	FALSE
ENSG00000071894	ENSG00000071894.10	2	0	0	0	0	1	CPSF1	protein_coding	FALSE	FALSE
ENSG00000071909	ENSG00000071909.14	3	1	1	1	1	1	MYO3B	protein_coding	FALSE	FALSE
ENSG00000071967	ENSG00000071967.7	3	0	0	1	0	1	CYBRD1	protein_coding	FALSE	FALSE
ENSG00000071994	ENSG00000071994.6	2	0	0	0	0	1	PDCD2	protein_coding	FALSE	FALSE
ENSG00000072041	ENSG00000072041.12	0	0	0	0	0	0	SLC6A15	protein_coding	FALSE	FALSE
ENSG00000072042	ENSG00000072042.8	2	1	1	0	0	1	RDH11	protein_coding	FALSE	FALSE
ENSG00000072062	ENSG00000072062.9	2	0	0	0	1	1	PRKACA	protein_coding	FALSE	FALSE
ENSG00000072071	ENSG00000072071.12	3	1	1	1	1	1	LPHN1	protein_coding	FALSE	FALSE
ENSG00000072080	ENSG00000072080.6	0	0	0	0	0	0	SPP2	protein_coding	FALSE	FALSE
ENSG00000072110	ENSG00000072110.9	2	0	0	0	0	1	ACTN1	protein_coding	FALSE	FALSE
ENSG00000072121	ENSG00000072121.11	3	1	1	2	1	1	ZFYVE26	protein_coding	FALSE	FALSE
ENSG00000072133	ENSG00000072133.6	0	0	0	0	0	0	RPS6KA6	protein_coding	FALSE	FALSE
ENSG00000072134	ENSG00000072134.11	1	0	0	0	0	0	EPN2	protein_coding	FALSE	FALSE
ENSG00000072135	ENSG00000072135.8	3	0	0	1	0	1	PTPN18	protein_coding	FALSE	FALSE
ENSG00000072163	ENSG00000072163.14	2	0	2	2	1	1	LIMS2	protein_coding	FALSE	FALSE
ENSG00000072182	ENSG00000072182.8	0	0	0	0	0	0	ASIC4	protein_coding	FALSE	FALSE
ENSG00000072195	ENSG00000072195.10	2	0	0	0	0	1	SPEG	protein_coding	FALSE	FALSE
ENSG00000072201	ENSG00000072201.9	0	0	0	0	0	0	LNX1	protein_coding	FALSE	FALSE
ENSG00000072210	ENSG00000072210.14	1	0	0	0	0	0	ALDH3A2	protein_coding	FALSE	FALSE
ENSG00000072274	ENSG00000072274.8	2	0	1	2	2	1	TFRC	protein_coding	FALSE	FALSE
ENSG00000072310	ENSG00000072310.12	2	0	0	2	0	1	SREBF1	protein_coding	TRUE	TRUE
ENSG00000072364	ENSG00000072364.8	3	0	0	1	0	1	AFF4	protein_coding	TRUE	TRUE
ENSG00000072401	ENSG00000072401.10	0	0	0	0	0	0	UBE2D1	protein_coding	FALSE	FALSE
ENSG00000072415	ENSG00000072415.4	2	0	0	0	0	1	MPP5	protein_coding	FALSE	FALSE
ENSG00000072422	ENSG00000072422.12	0	0	0	0	0	0	RHOBTB1	protein_coding	FALSE	FALSE
ENSG00000072444	ENSG00000072444.10	0	0	0	0	0	0	ASAH2C	protein_coding	FALSE	FALSE
ENSG00000072501	ENSG00000072501.13	3	0	0	1	0	1	SMC1A	protein_coding	FALSE	FALSE
ENSG00000072506	ENSG00000072506.8	2	0	0	0	0	1	HSD17B10	protein_coding	FALSE	FALSE
ENSG00000072518	ENSG00000072518.16	0	0	0	0	0	0	MARK2	protein_coding	FALSE	FALSE
ENSG00000072571	ENSG00000072571.15	3	0	0	1	0	1	HMMR	protein_coding	FALSE	FALSE
ENSG00000072609	ENSG00000072609.13	0	0	0	0	0	0	CHFR	protein_coding	FALSE	FALSE
ENSG00000072682	ENSG00000072682.14	3	0	0	1	0	1	P4HA2	protein_coding	FALSE	FALSE
ENSG00000072694	ENSG00000072694.14	0	0	0	0	0	0	FCGR2B	protein_coding	FALSE	FALSE
ENSG00000072736	ENSG00000072736.14	2	1	1	0	2	1	NFATC3	protein_coding	TRUE	TRUE
ENSG00000072756	ENSG00000072756.12	2	0	0	0	0	1	TRNT1	protein_coding	FALSE	FALSE
ENSG00000072778	ENSG00000072778.15	3	0	0	0	0	1	ACADVL	protein_coding	FALSE	FALSE
ENSG00000072786	ENSG00000072786.8	2	1	2	1	2	1	STK10	protein_coding	FALSE	FALSE
ENSG00000072803	ENSG00000072803.13	2	3	3	2	3	1	FBXW11	protein_coding	FALSE	FALSE
ENSG00000072818	ENSG00000072818.7	2	0	0	0	1	1	ACAP1	protein_coding	FALSE	FALSE
ENSG00000072832	ENSG00000072832.10	0	1	1	1	1	0	CRMP1	protein_coding	FALSE	FALSE
ENSG00000072840	ENSG00000072840.8	0	0	0	0	0	0	EVC	protein_coding	FALSE	FALSE
ENSG00000072849	ENSG00000072849.6	2	0	0	1	0	1	DERL2	protein_coding	FALSE	FALSE
ENSG00000072858	ENSG00000072858.6	2	0	0	0	2	1	SIDT1	protein_coding	FALSE	FALSE
ENSG00000072864	ENSG00000072864.8	2	0	0	1	1	1	NDE1	protein_coding	FALSE	FALSE
ENSG00000072952	ENSG00000072952.14	0	0	0	0	0	0	MRVI1	protein_coding	FALSE	FALSE
ENSG00000072954	ENSG00000072954.2	1	0	0	0	0	0	TMEM38A	protein_coding	FALSE	FALSE
ENSG00000072958	ENSG00000072958.4	2	0	0	0	0	1	AP1M1	protein_coding	FALSE	FALSE
ENSG00000073008	ENSG00000073008.10	2	0	0	0	0	1	PVR	protein_coding	FALSE	FALSE
ENSG00000073009	ENSG00000073009.8	0	0	0	0	0	0	IKBKG	protein_coding	FALSE	FALSE
ENSG00000073050	ENSG00000073050.7	2	0	0	0	0	1	XRCC1	protein_coding	FALSE	FALSE
ENSG00000073060	ENSG00000073060.11	3	2	2	3	2	1	SCARB1	protein_coding	FALSE	FALSE
ENSG00000073067	ENSG00000073067.9	0	0	0	0	0	0	CYP2W1	protein_coding	FALSE	FALSE
ENSG00000073111	ENSG00000073111.9	3	0	0	1	0	1	MCM2	protein_coding	FALSE	FALSE
ENSG00000073146	ENSG00000073146.11	0	0	0	0	0	0	MOV10L1	protein_coding	FALSE	FALSE
ENSG00000073150	ENSG00000073150.9	3	0	0	1	0	1	PANX2	protein_coding	FALSE	FALSE
ENSG00000073169	ENSG00000073169.9	0	0	0	1	1	0		protein_coding	FALSE	FALSE
ENSG00000073282	ENSG00000073282.8	0	0	0	0	0	0	TP63	protein_coding	TRUE	TRUE
ENSG00000073331	ENSG00000073331.13	2	0	0	0	0	1	ALPK1	protein_coding	FALSE	FALSE
ENSG00000073350	ENSG00000073350.9	1	0	0	0	0	0	LLGL2	protein_coding	FALSE	FALSE
ENSG00000073417	ENSG00000073417.10	2	1	2	2	1	1	PDE8A	protein_coding	FALSE	FALSE
ENSG00000073464	ENSG00000073464.7	0	0	0	0	0	0	CLCN4	protein_coding	FALSE	FALSE
ENSG00000073536	ENSG00000073536.13	2	1	1	0	0	1	NLE1	protein_coding	FALSE	FALSE
ENSG00000073578	ENSG00000073578.12	3	0	0	3	0	1	SDHA	protein_coding	FALSE	FALSE
ENSG00000073584	ENSG00000073584.14	1	0	0	1	0	0	SMARCE1	protein_coding	FALSE	FALSE
ENSG00000073598	ENSG00000073598.5	0	0	0	0	0	0	FNDC8	protein_coding	FALSE	FALSE
ENSG00000073605	ENSG00000073605.14	1	1	0	0	1	0	GSDMB	protein_coding	FALSE	FALSE
ENSG00000073614	ENSG00000073614.7	3	0	0	1	0	1	KDM5A	protein_coding	TRUE	TRUE
ENSG00000073670	ENSG00000073670.9	0	0	0	0	0	0	ADAM11	protein_coding	FALSE	FALSE
ENSG00000073711	ENSG00000073711.6	1	0	0	0	0	0	PPP2R3A	protein_coding	FALSE	FALSE
ENSG00000073712	ENSG00000073712.9	2	0	0	0	0	1	FERMT2	protein_coding	FALSE	FALSE
ENSG00000073737	ENSG00000073737.12	0	0	0	0	0	0	DHRS9	protein_coding	FALSE	FALSE
ENSG00000073754	ENSG00000073754.5	0	0	0	0	0	0	CD5L	protein_coding	FALSE	FALSE
ENSG00000073756	ENSG00000073756.7	2	0	0	0	0	1	PTGS2	protein_coding	FALSE	FALSE
ENSG00000073792	ENSG00000073792.11	1	0	0	0	0	0	IGF2BP2	protein_coding	FALSE	FALSE
ENSG00000073803	ENSG00000073803.9	2	0	0	0	2	1	MAP3K13	protein_coding	TRUE	FALSE
ENSG00000073849	ENSG00000073849.10	3	0	0	1	0	1	ST6GAL1	protein_coding	FALSE	FALSE
ENSG00000073861	ENSG00000073861.2	2	0	1	1	0	1	TBX21	protein_coding	TRUE	TRUE
ENSG00000073905	ENSG00000073905.8	2	0	0	0	0	1	VDAC1P1	pseudogene	FALSE	FALSE
ENSG00000073910	ENSG00000073910.15	2	2	2	1	0	1	FRY	protein_coding	FALSE	FALSE
ENSG00000073921	ENSG00000073921.13	3	0	1	1	0	1	PICALM	protein_coding	FALSE	FALSE
ENSG00000073969	ENSG00000073969.14	2	0	0	0	0	1	NSF	protein_coding	FALSE	FALSE
ENSG00000074047	ENSG00000074047.16	0	0	0	0	0	0	GLI2	protein_coding	TRUE	TRUE
ENSG00000074054	ENSG00000074054.13	2	0	0	0	0	1	CLASP1	protein_coding	FALSE	FALSE
ENSG00000074071	ENSG00000074071.9	2	0	0	0	1	1	MRPS34	protein_coding	FALSE	FALSE
ENSG00000074181	ENSG00000074181.4	0	0	0	0	0	0	NOTCH3	protein_coding	FALSE	FALSE
ENSG00000074201	ENSG00000074201.4	2	0	0	0	0	1	CLNS1A	protein_coding	FALSE	FALSE
ENSG00000074211	ENSG00000074211.9	0	0	0	0	0	0	PPP2R2C	protein_coding	FALSE	FALSE
ENSG00000074219	ENSG00000074219.9	0	0	0	0	0	0	TEAD2	protein_coding	TRUE	TRUE
ENSG00000074266	ENSG00000074266.13	3	1	3	3	1	1	EED	protein_coding	FALSE	FALSE
ENSG00000074276	ENSG00000074276.6	1	0	0	0	0	0	CDHR2	protein_coding	FALSE	FALSE
ENSG00000074317	ENSG00000074317.6	0	0	0	0	0	0	SNCB	protein_coding	FALSE	FALSE
ENSG00000074319	ENSG00000074319.8	2	0	0	0	0	1	TSG101	protein_coding	FALSE	FALSE
ENSG00000074356	ENSG00000074356.12	1	0	2	2	2	1	C17orf85	protein_coding	FALSE	FALSE
ENSG00000074370	ENSG00000074370.13	2	0	0	0	0	1	ATP2A3	protein_coding	FALSE	FALSE
ENSG00000074410	ENSG00000074410.9	1	1	1	1	0	0	CA12	protein_coding	FALSE	FALSE
ENSG00000074416	ENSG00000074416.9	0	0	0	0	0	0	MGLL	protein_coding	FALSE	FALSE
ENSG00000074527	ENSG00000074527.7	1	0	1	1	0	0	NTN4	protein_coding	FALSE	FALSE
ENSG00000074582	ENSG00000074582.8	2	0	0	0	0	1	BCS1L	protein_coding	FALSE	FALSE
ENSG00000074590	ENSG00000074590.9	0	0	0	0	0	0	NUAK1	protein_coding	FALSE	FALSE
ENSG00000074603	ENSG00000074603.14	0	0	0	0	0	0	DPP8	protein_coding	FALSE	FALSE
ENSG00000074621	ENSG00000074621.9	2	0	0	0	0	1	SLC24A1	protein_coding	FALSE	FALSE
ENSG00000074657	ENSG00000074657.9	2	0	0	0	0	1	ZNF532	protein_coding	FALSE	FALSE
ENSG00000074660	ENSG00000074660.11	3	1	1	3	2	1	SCARF1	protein_coding	FALSE	FALSE
ENSG00000074695	ENSG00000074695.5	3	0	0	3	0	1	LMAN1	protein_coding	FALSE	FALSE
ENSG00000074696	ENSG00000074696.8	2	0	0	1	2	1	PTPLAD1	protein_coding	FALSE	FALSE
ENSG00000074706	ENSG00000074706.9	3	1	1	2	2	1	IPCEF1	protein_coding	FALSE	FALSE
ENSG00000074755	ENSG00000074755.10	3	1	1	1	2	1	ZZEF1	protein_coding	FALSE	FALSE
ENSG00000074771	ENSG00000074771.3	0	0	0	0	0	0	NOX3	protein_coding	FALSE	FALSE
ENSG00000074800	ENSG00000074800.9	2	0	0	0	0	1	ENO1	protein_coding	TRUE	TRUE
ENSG00000074842	ENSG00000074842.3	2	1	0	0	0	1	C19orf10	protein_coding	FALSE	FALSE
ENSG00000074855	ENSG00000074855.6	2	0	0	0	1	1	ANO8	protein_coding	FALSE	FALSE
ENSG00000074935	ENSG00000074935.9	1	0	0	0	1	0	TUBE1	protein_coding	FALSE	FALSE
ENSG00000074964	ENSG00000074964.12	0	0	0	0	0	0	ARHGEF10L	protein_coding	FALSE	FALSE
ENSG00000074966	ENSG00000074966.6	3	3	1	3	3	1	TXK	protein_coding	TRUE	FALSE
ENSG00000075035	ENSG00000075035.5	0	0	0	0	0	0	WSCD2	protein_coding	FALSE	FALSE
ENSG00000075043	ENSG00000075043.13	0	0	0	0	0	0	KCNQ2	protein_coding	FALSE	FALSE
ENSG00000075073	ENSG00000075073.10	0	0	0	0	0	0	TACR2	protein_coding	FALSE	FALSE
ENSG00000075089	ENSG00000075089.5	2	0	0	0	0	1	ACTR6	protein_coding	FALSE	FALSE
ENSG00000075131	ENSG00000075131.5	2	1	0	0	1	1	TIPIN	protein_coding	FALSE	FALSE
ENSG00000075142	ENSG00000075142.9	3	0	0	1	1	1	SRI	protein_coding	FALSE	FALSE
ENSG00000075151	ENSG00000075151.15	2	1	0	0	2	1	EIF4G3	protein_coding	FALSE	FALSE
ENSG00000075188	ENSG00000075188.4	3	0	0	3	0	1	NUP37	protein_coding	FALSE	FALSE
ENSG00000075213	ENSG00000075213.6	2	0	0	0	0	1	SEMA3A	protein_coding	FALSE	FALSE
ENSG00000075218	ENSG00000075218.14	3	0	0	1	1	1	GTSE1	protein_coding	FALSE	FALSE
ENSG00000075223	ENSG00000075223.9	0	0	0	0	0	0	SEMA3C	protein_coding	FALSE	FALSE
ENSG00000075234	ENSG00000075234.12	2	1	0	0	0	1	TTC38	protein_coding	FALSE	FALSE
ENSG00000075239	ENSG00000075239.9	3	1	1	1	1	1	ACAT1	protein_coding	FALSE	FALSE
ENSG00000075240	ENSG00000075240.12	2	1	0	0	0	1	GRAMD4	protein_coding	FALSE	FALSE
ENSG00000075275	ENSG00000075275.12	2	0	0	0	0	1	CELSR1	protein_coding	FALSE	FALSE
ENSG00000075290	ENSG00000075290.7	0	0	0	0	0	0	WNT8B	protein_coding	FALSE	FALSE
ENSG00000075292	ENSG00000075292.14	2	0	0	0	0	1	ZNF638	protein_coding	FALSE	FALSE
ENSG00000075303	ENSG00000075303.8	3	0	0	1	0	1	SLC25A40	protein_coding	FALSE	FALSE
ENSG00000075336	ENSG00000075336.7	3	0	0	1	1	1	TIMM21	protein_coding	FALSE	FALSE
ENSG00000075340	ENSG00000075340.18	3	3	2	2	2	1	ADD2	protein_coding	FALSE	FALSE
ENSG00000075391	ENSG00000075391.12	0	0	0	0	0	0	RASAL2	protein_coding	FALSE	FALSE
ENSG00000075399	ENSG00000075399.8	1	0	0	0	0	0	VPS9D1	protein_coding	FALSE	FALSE
ENSG00000075407	ENSG00000075407.13	2	0	0	0	1	1	ZNF37A	protein_coding	TRUE	TRUE
ENSG00000075413	ENSG00000075413.13	2	0	0	0	0	1	MARK3	protein_coding	FALSE	FALSE
ENSG00000075415	ENSG00000075415.8	0	0	0	0	0	0	SLC25A3	protein_coding	FALSE	FALSE
ENSG00000075420	ENSG00000075420.8	2	0	0	0	0	1	FNDC3B	protein_coding	FALSE	FALSE
ENSG00000075426	ENSG00000075426.7	2	2	0	2	1	1	FOSL2	protein_coding	TRUE	TRUE
ENSG00000075429	ENSG00000075429.4	0	0	0	0	0	0	CACNG5	protein_coding	FALSE	FALSE
ENSG00000075461	ENSG00000075461.5	0	0	0	0	0	0	CACNG4	protein_coding	FALSE	FALSE
ENSG00000075539	ENSG00000075539.9	2	0	0	0	0	1	FRYL	protein_coding	FALSE	FALSE
ENSG00000075568	ENSG00000075568.12	2	0	0	1	0	1	TMEM131	protein_coding	FALSE	FALSE
ENSG00000075618	ENSG00000075618.13	2	0	1	2	0	1	FSCN1	protein_coding	FALSE	FALSE
ENSG00000075624	ENSG00000075624.9	2	0	0	0	0	1	ACTB	protein_coding	FALSE	FALSE
ENSG00000075643	ENSG00000075643.5	2	0	0	0	0	1	MOCOS	protein_coding	FALSE	FALSE
ENSG00000075651	ENSG00000075651.11	2	0	0	0	0	1	PLD1	protein_coding	FALSE	FALSE
ENSG00000075673	ENSG00000075673.7	3	0	0	1	0	1	ATP12A	protein_coding	FALSE	FALSE
ENSG00000075702	ENSG00000075702.12	3	0	0	2	0	1	WDR62	protein_coding	FALSE	FALSE
ENSG00000075711	ENSG00000075711.16	2	0	0	0	0	1	DLG1	protein_coding	FALSE	FALSE
ENSG00000075785	ENSG00000075785.8	2	0	0	0	0	1	RAB7A	protein_coding	FALSE	FALSE
ENSG00000075790	ENSG00000075790.6	2	0	3	2	1	1	BCAP29	protein_coding	FALSE	FALSE
ENSG00000075826	ENSG00000075826.12	3	0	0	1	0	1	SEC31B	protein_coding	FALSE	FALSE
ENSG00000075856	ENSG00000075856.7	0	0	0	0	0	0	SART3	protein_coding	FALSE	FALSE
ENSG00000075884	ENSG00000075884.8	1	1	0	0	0	0	ARHGAP15	protein_coding	FALSE	FALSE
ENSG00000075886	ENSG00000075886.10	0	0	0	0	0	0	TUBA3D	protein_coding	FALSE	FALSE
ENSG00000075891	ENSG00000075891.17	0	0	0	0	0	0	PAX2	protein_coding	FALSE	FALSE
ENSG00000075914	ENSG00000075914.8	2	0	0	0	0	1	EXOSC7	protein_coding	FALSE	FALSE
ENSG00000075945	ENSG00000075945.8	2	1	1	0	1	1	KIFAP3	protein_coding	FALSE	FALSE
ENSG00000075975	ENSG00000075975.11	1	1	0	1	2	1	MKRN2	protein_coding	FALSE	FALSE
ENSG00000076003	ENSG00000076003.4	3	1	1	2	1	1	MCM6	protein_coding	FALSE	FALSE
ENSG00000076043	ENSG00000076043.5	1	1	0	0	1	0	REXO2	protein_coding	FALSE	FALSE
ENSG00000076053	ENSG00000076053.6	2	0	0	0	0	1	RBM7	protein_coding	FALSE	FALSE
ENSG00000076067	ENSG00000076067.7	3	3	3	1	3	1	RBMS2	protein_coding	FALSE	FALSE
ENSG00000076108	ENSG00000076108.7	2	0	0	1	1	1	BAZ2A	protein_coding	FALSE	FALSE
ENSG00000076201	ENSG00000076201.10	1	0	0	0	0	0	PTPN23	protein_coding	FALSE	FALSE
ENSG00000076242	ENSG00000076242.10	3	2	1	1	2	1	MLH1	protein_coding	FALSE	FALSE
ENSG00000076248	ENSG00000076248.6	3	0	1	1	2	1	UNG	protein_coding	FALSE	FALSE
ENSG00000076258	ENSG00000076258.5	1	0	0	0	0	0	FMO4	protein_coding	FALSE	FALSE
ENSG00000076321	ENSG00000076321.6	3	0	0	1	0	1	KLHL20	protein_coding	FALSE	FALSE
ENSG00000076344	ENSG00000076344.11	0	0	0	0	0	0	RGS11	protein_coding	FALSE	FALSE
ENSG00000076351	ENSG00000076351.8	2	0	0	0	0	1	SLC46A1	protein_coding	FALSE	FALSE
ENSG00000076356	ENSG00000076356.6	2	0	0	0	0	1	PLXNA2	protein_coding	FALSE	FALSE
ENSG00000076382	ENSG00000076382.12	3	0	0	3	0	1	SPAG5	protein_coding	FALSE	FALSE
ENSG00000076513	ENSG00000076513.12	2	0	1	0	0	1	ANKRD13A	protein_coding	FALSE	FALSE
ENSG00000076554	ENSG00000076554.11	3	1	1	1	1	1	TPD52	protein_coding	FALSE	FALSE
ENSG00000076555	ENSG00000076555.11	2	2	2	0	2	1	ACACB	protein_coding	FALSE	FALSE
ENSG00000076604	ENSG00000076604.10	2	0	0	1	1	1	TRAF4	protein_coding	FALSE	FALSE
ENSG00000076641	ENSG00000076641.4	2	1	1	2	1	1	PAG1	protein_coding	FALSE	FALSE
ENSG00000076650	ENSG00000076650.2	2	0	0	0	2	1	GPATCH1	protein_coding	FALSE	FALSE
ENSG00000076662	ENSG00000076662.5	2	0	0	0	0	1	ICAM3	protein_coding	FALSE	FALSE
ENSG00000076685	ENSG00000076685.14	1	0	0	0	0	0	NT5C2	protein_coding	FALSE	FALSE
ENSG00000076706	ENSG00000076706.10	3	1	0	1	1	1	MCAM	protein_coding	FALSE	FALSE
ENSG00000076716	ENSG00000076716.7	0	1	1	1	1	0	GPC4	protein_coding	FALSE	FALSE
ENSG00000076770	ENSG00000076770.10	3	1	1	3	1	1	MBNL3	protein_coding	FALSE	FALSE
ENSG00000076826	ENSG00000076826.5	0	0	0	0	0	0	CAMSAP3	protein_coding	FALSE	FALSE
ENSG00000076864	ENSG00000076864.15	1	0	0	0	0	0	RAP1GAP	protein_coding	FALSE	FALSE
ENSG00000076924	ENSG00000076924.7	1	0	0	0	0	0	XAB2	protein_coding	FALSE	FALSE
ENSG00000076928	ENSG00000076928.13	2	0	0	0	2	1	ARHGEF1	protein_coding	FALSE	FALSE
ENSG00000076944	ENSG00000076944.10	0	0	0	0	0	0	STXBP2	protein_coding	FALSE	FALSE
ENSG00000076984	ENSG00000076984.13	0	0	0	0	0	0	MAP2K7	protein_coding	FALSE	FALSE
ENSG00000077009	ENSG00000077009.9	0	0	0	0	0	0	NMRK2	protein_coding	FALSE	FALSE
ENSG00000077044	ENSG00000077044.5	3	0	3	2	1	1	DGKD	protein_coding	FALSE	FALSE
ENSG00000077063	ENSG00000077063.6	0	0	0	0	0	0	CTTNBP2	protein_coding	FALSE	FALSE
ENSG00000077097	ENSG00000077097.9	2	0	0	0	0	1	TOP2B	protein_coding	FALSE	FALSE
ENSG00000077147	ENSG00000077147.10	2	0	0	0	0	1	TM9SF3	protein_coding	FALSE	FALSE
ENSG00000077150	ENSG00000077150.13	2	0	0	0	0	1	NFKB2	protein_coding	TRUE	TRUE
ENSG00000077152	ENSG00000077152.5	3	1	0	1	1	1	UBE2T	protein_coding	FALSE	FALSE
ENSG00000077157	ENSG00000077157.16	2	0	0	0	0	1	PPP1R12B	protein_coding	FALSE	FALSE
ENSG00000077232	ENSG00000077232.12	2	0	0	2	0	1	DNAJC10	protein_coding	FALSE	FALSE
ENSG00000077235	ENSG00000077235.13	0	0	0	0	0	0	GTF3C1	protein_coding	FALSE	FALSE
ENSG00000077238	ENSG00000077238.9	0	0	0	0	0	0	IL4R	protein_coding	FALSE	FALSE
ENSG00000077254	ENSG00000077254.10	2	0	0	0	0	1	USP33	protein_coding	FALSE	FALSE
ENSG00000077264	ENSG00000077264.10	0	0	0	0	0	0	PAK3	protein_coding	FALSE	FALSE
ENSG00000077312	ENSG00000077312.4	3	1	1	3	0	1	SNRPA	protein_coding	FALSE	FALSE
ENSG00000077327	ENSG00000077327.11	0	0	0	0	0	0	SPAG6	protein_coding	FALSE	FALSE
ENSG00000077348	ENSG00000077348.4	2	1	0	0	0	1	EXOSC5	protein_coding	FALSE	FALSE
ENSG00000077380	ENSG00000077380.11	2	1	1	0	2	1	DYNC1I2	protein_coding	FALSE	FALSE
ENSG00000077420	ENSG00000077420.11	2	2	2	2	2	1	APBB1IP	protein_coding	FALSE	FALSE
ENSG00000077454	ENSG00000077454.11	2	0	0	0	2	1	LRCH4	protein_coding	FALSE	FALSE
ENSG00000077458	ENSG00000077458.8	2	0	0	0	0	1	FAM76B	protein_coding	FALSE	FALSE
ENSG00000077463	ENSG00000077463.10	0	0	0	0	0	0	SIRT6	protein_coding	FALSE	FALSE
ENSG00000077498	ENSG00000077498.8	0	0	0	0	0	0	TYR	protein_coding	FALSE	FALSE
ENSG00000077514	ENSG00000077514.4	3	0	0	1	2	1	POLD3	protein_coding	FALSE	FALSE
ENSG00000077522	ENSG00000077522.8	0	0	0	0	0	0	ACTN2	protein_coding	FALSE	FALSE
ENSG00000077549	ENSG00000077549.13	3	0	0	0	0	1	CAPZB	protein_coding	FALSE	FALSE
ENSG00000077585	ENSG00000077585.9	0	0	1	0	1	0	GPR137B	protein_coding	FALSE	FALSE
ENSG00000077684	ENSG00000077684.11	3	2	2	3	2	1	JADE1	protein_coding	FALSE	FALSE
ENSG00000077713	ENSG00000077713.14	3	0	0	1	0	1	SLC25A43	protein_coding	FALSE	FALSE
ENSG00000077721	ENSG00000077721.11	2	0	0	0	1	1	UBE2A	protein_coding	FALSE	FALSE
ENSG00000077782	ENSG00000077782.15	2	0	0	2	2	1	FGFR1	protein_coding	FALSE	FALSE
ENSG00000077800	ENSG00000077800.7	0	0	0	0	0	0	FKBP6	protein_coding	FALSE	FALSE
ENSG00000077809	ENSG00000077809.8	2	1	1	1	0	1	GTF2I	protein_coding	FALSE	TRUE
ENSG00000077935	ENSG00000077935.12	2	0	0	0	0	1	SMC1B	protein_coding	FALSE	FALSE
ENSG00000077942	ENSG00000077942.13	0	0	0	0	0	0	FBLN1	protein_coding	FALSE	FALSE
ENSG00000077943	ENSG00000077943.7	0	0	0	0	0	0	ITGA8	protein_coding	FALSE	FALSE
ENSG00000077984	ENSG00000077984.4	3	2	2	3	2	1	CST7	protein_coding	FALSE	FALSE
ENSG00000078018	ENSG00000078018.15	2	2	2	2	2	1	MAP2	protein_coding	FALSE	FALSE
ENSG00000078043	ENSG00000078043.11	0	0	0	0	0	0	PIAS2	protein_coding	TRUE	FALSE
ENSG00000078053	ENSG00000078053.12	2	0	0	0	0	1	AMPH	protein_coding	FALSE	FALSE
ENSG00000078061	ENSG00000078061.8	0	0	0	0	0	0	ARAF	protein_coding	FALSE	FALSE
ENSG00000078070	ENSG00000078070.7	2	0	0	0	0	1	MCCC1	protein_coding	FALSE	FALSE
ENSG00000078081	ENSG00000078081.3	3	0	0	3	1	1	LAMP3	protein_coding	FALSE	FALSE
ENSG00000078098	ENSG00000078098.9	0	0	0	0	0	0	FAP	protein_coding	FALSE	FALSE
ENSG00000078114	ENSG00000078114.14	2	0	1	0	0	1	NEBL	protein_coding	FALSE	FALSE
ENSG00000078124	ENSG00000078124.7	2	0	0	0	0	1	ACER3	protein_coding	FALSE	FALSE
ENSG00000078140	ENSG00000078140.9	2	0	0	0	0	1	UBE2K	protein_coding	FALSE	FALSE
ENSG00000078142	ENSG00000078142.7	1	0	0	0	0	0	PIK3C3	protein_coding	FALSE	FALSE
ENSG00000078177	ENSG00000078177.9	2	0	0	0	0	1	N4BP2	protein_coding	FALSE	FALSE
ENSG00000078237	ENSG00000078237.4	2	0	0	0	1	1	C12orf5	protein_coding	FALSE	FALSE
ENSG00000078246	ENSG00000078246.11	0	0	0	0	0	0	TULP3	protein_coding	FALSE	FALSE
ENSG00000078269	ENSG00000078269.9	2	0	0	0	0	1	SYNJ2	protein_coding	FALSE	FALSE
ENSG00000078295	ENSG00000078295.11	0	0	0	0	0	0	ADCY2	protein_coding	FALSE	FALSE
ENSG00000078304	ENSG00000078304.15	2	0	0	0	0	1	PPP2R5C	protein_coding	FALSE	FALSE
ENSG00000078319	ENSG00000078319.7	1	0	0	0	0	0	PMS2P1	pseudogene	FALSE	FALSE
ENSG00000078369	ENSG00000078369.13	3	1	1	0	1	1	GNB1	protein_coding	FALSE	FALSE
ENSG00000078399	ENSG00000078399.11	0	0	0	0	0	0	HOXA9	protein_coding	FALSE	TRUE
ENSG00000078401	ENSG00000078401.6	2	0	0	0	0	1	EDN1	protein_coding	FALSE	FALSE
ENSG00000078403	ENSG00000078403.12	0	0	0	0	0	0	MLLT10	protein_coding	TRUE	TRUE
ENSG00000078487	ENSG00000078487.13	3	0	0	1	2	1	ZCWPW1	protein_coding	FALSE	FALSE
ENSG00000078549	ENSG00000078549.10	0	0	0	0	0	0	ADCYAP1R1	protein_coding	FALSE	FALSE
ENSG00000078579	ENSG00000078579.8	0	0	0	0	0	0	FGF20	protein_coding	FALSE	FALSE
ENSG00000078589	ENSG00000078589.8	3	3	3	0	3	1	P2RY10	protein_coding	FALSE	FALSE
ENSG00000078596	ENSG00000078596.6	2	0	2	1	1	1	ITM2A	protein_coding	FALSE	FALSE
ENSG00000078618	ENSG00000078618.15	3	0	0	1	0	1	NRD1	protein_coding	FALSE	FALSE
ENSG00000078668	ENSG00000078668.9	3	1	0	1	0	1	VDAC3	protein_coding	FALSE	FALSE
ENSG00000078674	ENSG00000078674.13	2	0	0	0	0	1	PCM1	protein_coding	FALSE	FALSE
ENSG00000078687	ENSG00000078687.12	3	2	2	1	2	1	TNRC6C	protein_coding	FALSE	FALSE
ENSG00000078699	ENSG00000078699.17	2	0	1	0	1	1	CBFA2T2	protein_coding	FALSE	TRUE
ENSG00000078747	ENSG00000078747.8	2	0	0	0	0	1	ITCH	protein_coding	TRUE	FALSE
ENSG00000078795	ENSG00000078795.12	0	0	0	0	0	0	PKD2L2	protein_coding	FALSE	FALSE
ENSG00000078804	ENSG00000078804.8	2	0	0	0	0	1	TP53INP2	protein_coding	FALSE	FALSE
ENSG00000078808	ENSG00000078808.12	2	0	0	0	0	1	SDF4	protein_coding	FALSE	FALSE
ENSG00000078814	ENSG00000078814.11	0	0	0	0	0	0	MYH7B	protein_coding	FALSE	FALSE
ENSG00000078900	ENSG00000078900.10	3	0	1	1	1	1	TP73	protein_coding	TRUE	TRUE
ENSG00000078902	ENSG00000078902.11	2	0	0	0	0	1	TOLLIP	protein_coding	FALSE	FALSE
ENSG00000078967	ENSG00000078967.8	3	0	0	2	1	1	UBE2D4	protein_coding	FALSE	FALSE
ENSG00000079101	ENSG00000079101.12	0	0	0	0	0	0	CLUL1	protein_coding	FALSE	FALSE
ENSG00000079112	ENSG00000079112.5	0	0	0	0	0	0	CDH17	protein_coding	FALSE	FALSE
ENSG00000079134	ENSG00000079134.7	1	0	0	0	2	1	THOC1	protein_coding	FALSE	FALSE
ENSG00000079150	ENSG00000079150.13	2	0	0	0	0	1	FKBP7	protein_coding	FALSE	FALSE
ENSG00000079156	ENSG00000079156.12	2	0	0	0	0	1	OSBPL6	protein_coding	FALSE	FALSE
ENSG00000079215	ENSG00000079215.9	0	0	0	0	0	0	SLC1A3	protein_coding	FALSE	FALSE
ENSG00000079246	ENSG00000079246.11	2	0	1	1	2	1	XRCC5	protein_coding	FALSE	FALSE
ENSG00000079257	ENSG00000079257.3	2	0	0	0	2	1	LXN	protein_coding	FALSE	FALSE
ENSG00000079263	ENSG00000079263.14	2	1	1	0	0	1	SP140	protein_coding	TRUE	TRUE
ENSG00000079277	ENSG00000079277.15	2	0	0	0	0	1	MKNK1	protein_coding	FALSE	FALSE
ENSG00000079308	ENSG00000079308.12	3	1	1	0	1	1	TNS1	protein_coding	FALSE	FALSE
ENSG00000079313	ENSG00000079313.7	2	0	0	0	0	1	REXO1	protein_coding	FALSE	FALSE
ENSG00000079332	ENSG00000079332.10	2	0	0	0	0	1	SAR1A	protein_coding	FALSE	FALSE
ENSG00000079335	ENSG00000079335.13	3	3	1	2	2	1	CDC14A	protein_coding	FALSE	FALSE
ENSG00000079337	ENSG00000079337.11	0	0	0	0	0	0	RAPGEF3	protein_coding	FALSE	FALSE
ENSG00000079385	ENSG00000079385.17	1	0	0	0	0	0	CEACAM1	protein_coding	FALSE	FALSE
ENSG00000079387	ENSG00000079387.9	1	0	0	0	2	1	SENP1	protein_coding	FALSE	FALSE
ENSG00000079393	ENSG00000079393.16	0	0	0	0	0	0	DUSP13	protein_coding	FALSE	FALSE
ENSG00000079432	ENSG00000079432.3	2	0	0	0	0	1	CIC	protein_coding	FALSE	FALSE
ENSG00000079435	ENSG00000079435.5	2	0	0	0	0	1	LIPE	protein_coding	FALSE	FALSE
ENSG00000079459	ENSG00000079459.8	3	0	0	0	0	1	FDFT1	protein_coding	FALSE	FALSE
ENSG00000079462	ENSG00000079462.3	3	0	0	1	0	1	PAFAH1B3	protein_coding	FALSE	FALSE
ENSG00000079482	ENSG00000079482.11	0	0	0	0	0	0	OPHN1	protein_coding	FALSE	FALSE
ENSG00000079616	ENSG00000079616.8	3	0	0	3	2	1	KIF22	protein_coding	FALSE	FALSE
ENSG00000079691	ENSG00000079691.15	2	1	1	1	2	1	LRRC16A	protein_coding	FALSE	FALSE
ENSG00000079739	ENSG00000079739.11	3	1	1	3	1	1	PGM1	protein_coding	FALSE	FALSE
ENSG00000079785	ENSG00000079785.10	2	1	0	0	2	1	DDX1	protein_coding	FALSE	FALSE
ENSG00000079805	ENSG00000079805.12	2	0	0	0	0	1	DNM2	protein_coding	FALSE	FALSE
ENSG00000079819	ENSG00000079819.12	2	0	0	0	1	1	EPB41L2	protein_coding	FALSE	FALSE
ENSG00000079931	ENSG00000079931.10	0	0	0	0	0	0	MOXD1	protein_coding	FALSE	FALSE
ENSG00000079950	ENSG00000079950.9	1	1	0	0	1	0	STX7	protein_coding	FALSE	FALSE
ENSG00000079974	ENSG00000079974.13	2	0	0	2	0	1	RABL2B	protein_coding	FALSE	FALSE
ENSG00000079999	ENSG00000079999.9	2	0	0	0	0	1	KEAP1	protein_coding	TRUE	FALSE
ENSG00000080007	ENSG00000080007.6	2	0	0	0	0	1	DDX43	protein_coding	FALSE	FALSE
ENSG00000080031	ENSG00000080031.5	0	0	0	0	0	0	PTPRH	protein_coding	FALSE	FALSE
ENSG00000080166	ENSG00000080166.11	2	0	0	0	0	1	DCT	protein_coding	FALSE	FALSE
ENSG00000080189	ENSG00000080189.10	0	0	0	0	0	0	SLC35C2	protein_coding	FALSE	FALSE
ENSG00000080200	ENSG00000080200.5	3	0	0	2	0	1	CRYBG3	protein_coding	FALSE	FALSE
ENSG00000080224	ENSG00000080224.13	0	0	0	0	0	0	EPHA6	protein_coding	FALSE	FALSE
ENSG00000080293	ENSG00000080293.5	0	0	0	0	0	0	SCTR	protein_coding	FALSE	FALSE
ENSG00000080298	ENSG00000080298.11	3	1	2	0	3	1	RFX3	protein_coding	TRUE	TRUE
ENSG00000080345	ENSG00000080345.13	2	0	2	2	0	1	RIF1	protein_coding	FALSE	FALSE
ENSG00000080371	ENSG00000080371.4	2	0	0	0	0	1	RAB21	protein_coding	FALSE	FALSE
ENSG00000080493	ENSG00000080493.9	0	0	0	0	0	0	SLC4A4	protein_coding	FALSE	FALSE
ENSG00000080503	ENSG00000080503.15	2	2	0	0	1	1	SMARCA2	protein_coding	FALSE	FALSE
ENSG00000080546	ENSG00000080546.9	2	1	0	0	0	1	SESN1	protein_coding	FALSE	FALSE
ENSG00000080561	ENSG00000080561.9	2	2	2	2	2	1	MID2	protein_coding	TRUE	FALSE
ENSG00000080572	ENSG00000080572.8	0	0	0	0	0	0	PIH1D3	protein_coding	FALSE	FALSE
ENSG00000080573	ENSG00000080573.6	0	0	0	0	0	0	COL5A3	protein_coding	FALSE	FALSE
ENSG00000080603	ENSG00000080603.12	3	0	0	2	1	1	SRCAP	protein_coding	FALSE	FALSE
ENSG00000080608	ENSG00000080608.9	2	0	1	0	2	1	KIAA0020	protein_coding	FALSE	FALSE
ENSG00000080618	ENSG00000080618.9	0	0	0	0	0	0	CPB2	protein_coding	FALSE	FALSE
ENSG00000080644	ENSG00000080644.11	0	0	0	0	0	0	CHRNA3	protein_coding	FALSE	FALSE
ENSG00000080802	ENSG00000080802.14	2	0	0	0	1	1	CNOT4	protein_coding	FALSE	FALSE
ENSG00000080815	ENSG00000080815.14	2	0	0	0	0	1	PSEN1	protein_coding	FALSE	FALSE
ENSG00000080819	ENSG00000080819.2	3	0	0	2	0	1	CPOX	protein_coding	FALSE	FALSE
ENSG00000080822	ENSG00000080822.12	3	0	0	1	0	1	CLDND1	protein_coding	FALSE	FALSE
ENSG00000080823	ENSG00000080823.17	0	0	0	0	0	0	MOK	protein_coding	FALSE	FALSE
ENSG00000080824	ENSG00000080824.14	3	2	2	2	3	1	HSP90AA1	protein_coding	FALSE	FALSE
ENSG00000080839	ENSG00000080839.7	3	0	0	1	0	1	RBL1	protein_coding	FALSE	FALSE
ENSG00000080845	ENSG00000080845.13	1	0	0	0	1	0	DLGAP4	protein_coding	FALSE	FALSE
ENSG00000080854	ENSG00000080854.10	2	0	1	1	0	1	IGSF9B	protein_coding	FALSE	FALSE
ENSG00000080947	ENSG00000080947.10	0	0	0	0	0	0	CROCCP3	pseudogene	FALSE	FALSE
ENSG00000080986	ENSG00000080986.8	3	0	0	1	0	1	NDC80	protein_coding	FALSE	FALSE
ENSG00000081014	ENSG00000081014.6	1	0	0	0	1	0	AP4E1	protein_coding	FALSE	FALSE
ENSG00000081019	ENSG00000081019.9	3	2	1	0	2	1	RSBN1	protein_coding	FALSE	FALSE
ENSG00000081026	ENSG00000081026.14	2	0	0	2	0	1	MAGI3	protein_coding	FALSE	FALSE
ENSG00000081041	ENSG00000081041.8	0	0	0	0	0	0	CXCL2	protein_coding	FALSE	FALSE
ENSG00000081051	ENSG00000081051.3	0	0	0	0	0	0	AFP	protein_coding	FALSE	FALSE
ENSG00000081052	ENSG00000081052.10	0	0	0	0	0	0	COL4A4	protein_coding	FALSE	FALSE
ENSG00000081059	ENSG00000081059.15	3	3	3	1	3	1	TCF7	protein_coding	TRUE	TRUE
ENSG00000081087	ENSG00000081087.10	3	0	0	3	0	1	OSTM1	protein_coding	FALSE	FALSE
ENSG00000081148	ENSG00000081148.11	2	0	0	0	0	1	IMPG2	protein_coding	FALSE	FALSE
ENSG00000081154	ENSG00000081154.7	0	0	0	0	0	0	PCNP	protein_coding	FALSE	FALSE
ENSG00000081177	ENSG00000081177.14	2	1	1	2	2	1	EXD2	protein_coding	FALSE	FALSE
ENSG00000081181	ENSG00000081181.3	2	0	2	0	1	1	ARG2	protein_coding	FALSE	FALSE
ENSG00000081189	ENSG00000081189.9	0	0	0	0	0	0	MEF2C	protein_coding	TRUE	TRUE
ENSG00000081237	ENSG00000081237.14	2	2	2	0	2	1	PTPRC	protein_coding	FALSE	FALSE
ENSG00000081277	ENSG00000081277.7	0	0	0	0	0	0	PKP1	protein_coding	FALSE	FALSE
ENSG00000081307	ENSG00000081307.8	2	0	0	0	0	1	UBA5	protein_coding	FALSE	FALSE
ENSG00000081320	ENSG00000081320.6	2	0	0	0	0	1	STK17B	protein_coding	FALSE	FALSE
ENSG00000081377	ENSG00000081377.12	2	0	2	2	1	1	CDC14B	protein_coding	FALSE	FALSE
ENSG00000081386	ENSG00000081386.8	2	1	0	1	0	1	ZNF510	protein_coding	FALSE	FALSE
ENSG00000081479	ENSG00000081479.8	2	0	0	1	0	1	LRP2	protein_coding	FALSE	FALSE
ENSG00000081665	ENSG00000081665.9	3	1	1	1	1	1	ZNF506	protein_coding	FALSE	FALSE
ENSG00000081692	ENSG00000081692.8	2	1	0	0	1	1	JMJD4	protein_coding	FALSE	FALSE
ENSG00000081721	ENSG00000081721.7	0	0	0	0	0	0	DUSP12	protein_coding	FALSE	FALSE
ENSG00000081760	ENSG00000081760.12	3	0	0	0	1	1	AACS	protein_coding	FALSE	FALSE
ENSG00000081791	ENSG00000081791.4	1	0	0	0	0	0	KIAA0141	protein_coding	FALSE	FALSE
ENSG00000081818	ENSG00000081818.1	0	0	0	0	0	0	PCDHB4	protein_coding	FALSE	FALSE
ENSG00000081853	ENSG00000081853.13	0	0	0	0	0	0	PCDHGA2	protein_coding	FALSE	FALSE
ENSG00000081870	ENSG00000081870.7	3	0	0	1	1	1	HSPB11	protein_coding	FALSE	FALSE
ENSG00000081913	ENSG00000081913.9	2	0	1	1	1	1	PHLPP1	protein_coding	FALSE	FALSE
ENSG00000081923	ENSG00000081923.6	1	1	1	1	1	0	ATP8B1	protein_coding	FALSE	FALSE
ENSG00000081985	ENSG00000081985.6	3	0	1	3	0	1	IL12RB2	protein_coding	FALSE	FALSE
ENSG00000082014	ENSG00000082014.12	1	0	1	0	0	0	SMARCD3	protein_coding	FALSE	FALSE
ENSG00000082068	ENSG00000082068.4	1	0	0	0	0	0	WDR70	protein_coding	FALSE	FALSE
ENSG00000082074	ENSG00000082074.11	3	3	3	1	3	1	FYB	protein_coding	FALSE	FALSE
ENSG00000082126	ENSG00000082126.13	0	0	0	0	0	0	MPP4	protein_coding	FALSE	FALSE
ENSG00000082146	ENSG00000082146.8	3	3	3	0	2	1	STRADB	protein_coding	FALSE	FALSE
ENSG00000082153	ENSG00000082153.13	2	0	0	0	1	1	BZW1	protein_coding	FALSE	FALSE
ENSG00000082196	ENSG00000082196.16	2	0	0	0	0	1	C1QTNF3	protein_coding	FALSE	FALSE
ENSG00000082212	ENSG00000082212.7	3	0	0	2	2	1	ME2	protein_coding	FALSE	FALSE
ENSG00000082213	ENSG00000082213.13	0	0	0	0	2	1	C5orf22	protein_coding	FALSE	FALSE
ENSG00000082258	ENSG00000082258.8	3	1	1	0	1	1	CCNT2	protein_coding	FALSE	FALSE
ENSG00000082269	ENSG00000082269.12	2	1	0	0	1	1	FAM135A	protein_coding	FALSE	FALSE
ENSG00000082293	ENSG00000082293.8	0	0	0	0	0	0	COL19A1	protein_coding	FALSE	FALSE
ENSG00000082397	ENSG00000082397.11	0	0	0	0	0	0	EPB41L3	protein_coding	FALSE	FALSE
ENSG00000082438	ENSG00000082438.11	0	0	0	0	0	0	COBLL1	protein_coding	FALSE	FALSE
ENSG00000082458	ENSG00000082458.7	2	0	0	2	1	1	DLG3	protein_coding	FALSE	FALSE
ENSG00000082497	ENSG00000082497.7	0	0	0	0	0	0	SERTAD4	protein_coding	FALSE	FALSE
ENSG00000082512	ENSG00000082512.10	1	0	0	0	0	0	TRAF5	protein_coding	TRUE	FALSE
ENSG00000082515	ENSG00000082515.12	3	0	0	1	2	1	MRPL22	protein_coding	FALSE	FALSE
ENSG00000082516	ENSG00000082516.8	2	0	0	0	2	1	GEMIN5	protein_coding	FALSE	FALSE
ENSG00000082641	ENSG00000082641.11	2	0	0	0	0	1	NFE2L1	protein_coding	TRUE	TRUE
ENSG00000082684	ENSG00000082684.10	0	0	0	0	0	0	SEMA5B	protein_coding	FALSE	FALSE
ENSG00000082701	ENSG00000082701.10	1	0	0	0	0	0	GSK3B	protein_coding	FALSE	FALSE
ENSG00000082781	ENSG00000082781.7	1	0	0	0	0	0	ITGB5	protein_coding	FALSE	FALSE
ENSG00000082805	ENSG00000082805.15	2	0	0	2	0	1	ERC1	protein_coding	TRUE	FALSE
ENSG00000082898	ENSG00000082898.12	3	0	0	1	0	1	XPO1	protein_coding	FALSE	FALSE
ENSG00000082996	ENSG00000082996.15	1	0	0	0	0	0	RNF13	protein_coding	FALSE	FALSE
ENSG00000083067	ENSG00000083067.18	0	0	0	0	0	0	TRPM3	protein_coding	FALSE	FALSE
ENSG00000083093	ENSG00000083093.5	2	0	0	0	2	1	PALB2	protein_coding	FALSE	FALSE
ENSG00000083097	ENSG00000083097.10	3	1	3	3	1	1	DOPEY1	protein_coding	FALSE	FALSE
ENSG00000083099	ENSG00000083099.6	3	0	0	3	2	1	LYRM2	protein_coding	FALSE	FALSE
ENSG00000083123	ENSG00000083123.10	2	0	0	0	0	1	BCKDHB	protein_coding	FALSE	FALSE
ENSG00000083168	ENSG00000083168.5	3	1	2	1	1	1	KAT6A	protein_coding	FALSE	FALSE
ENSG00000083223	ENSG00000083223.13	2	0	0	0	0	1	ZCCHC6	protein_coding	FALSE	FALSE
ENSG00000083290	ENSG00000083290.15	2	0	0	0	0	1	ULK2	protein_coding	FALSE	FALSE
ENSG00000083307	ENSG00000083307.6	0	0	0	0	0	0	GRHL2	protein_coding	TRUE	FALSE
ENSG00000083312	ENSG00000083312.13	2	0	0	0	0	1	TNPO1	protein_coding	FALSE	FALSE
ENSG00000083444	ENSG00000083444.12	3	1	1	1	1	1	PLOD1	protein_coding	FALSE	FALSE
ENSG00000083454	ENSG00000083454.17	3	0	1	3	0	1	P2RX5	protein_coding	FALSE	FALSE
ENSG00000083457	ENSG00000083457.7	3	3	3	3	3	1	ITGAE	protein_coding	FALSE	FALSE
ENSG00000083520	ENSG00000083520.10	2	0	0	0	2	1	DIS3	protein_coding	FALSE	FALSE
ENSG00000083535	ENSG00000083535.11	1	0	0	0	0	0	PIBF1	protein_coding	FALSE	FALSE
ENSG00000083544	ENSG00000083544.9	2	1	0	0	0	1	TDRD3	protein_coding	FALSE	FALSE
ENSG00000083635	ENSG00000083635.7	2	0	0	1	2	1	NUFIP1	protein_coding	FALSE	FALSE
ENSG00000083642	ENSG00000083642.14	1	0	0	0	0	0	PDS5B	protein_coding	FALSE	FALSE
ENSG00000083720	ENSG00000083720.8	3	2	0	1	3	1	OXCT1	protein_coding	FALSE	FALSE
ENSG00000083750	ENSG00000083750.8	0	0	0	0	0	0	RRAGB	protein_coding	FALSE	FALSE
ENSG00000083782	ENSG00000083782.3	0	0	0	0	0	0	EPYC	protein_coding	FALSE	FALSE
ENSG00000083799	ENSG00000083799.13	3	1	1	2	1	1	CYLD	protein_coding	TRUE	FALSE
ENSG00000083807	ENSG00000083807.5	2	0	0	0	0	1	SLC27A5	protein_coding	FALSE	FALSE
ENSG00000083812	ENSG00000083812.7	2	0	0	0	0	1	ZNF324	protein_coding	FALSE	FALSE
ENSG00000083814	ENSG00000083814.8	3	1	1	2	2	1	ZNF671	protein_coding	FALSE	FALSE
ENSG00000083817	ENSG00000083817.8	3	1	0	2	0	1	ZNF416	protein_coding	FALSE	FALSE
ENSG00000083828	ENSG00000083828.11	3	1	1	0	1	1	ZNF586	protein_coding	TRUE	FALSE
ENSG00000083838	ENSG00000083838.11	2	0	0	0	1	1	ZNF446	protein_coding	TRUE	TRUE
ENSG00000083844	ENSG00000083844.6	2	0	0	0	0	1	ZNF264	protein_coding	FALSE	FALSE
ENSG00000083845	ENSG00000083845.4	0	0	0	0	0	0	RPS5	protein_coding	FALSE	FALSE
ENSG00000083857	ENSG00000083857.9	0	0	0	0	0	0	FAT1	protein_coding	FALSE	FALSE
ENSG00000083896	ENSG00000083896.8	3	0	0	0	0	1	YTHDC1	protein_coding	FALSE	FALSE
ENSG00000083937	ENSG00000083937.4	2	0	0	0	2	1	CHMP2B	protein_coding	FALSE	FALSE
ENSG00000084070	ENSG00000084070.7	3	1	3	3	1	1	SMAP2	protein_coding	FALSE	FALSE
ENSG00000084072	ENSG00000084072.12	3	0	0	0	1	1	PPIE	protein_coding	FALSE	FALSE
ENSG00000084073	ENSG00000084073.4	2	0	2	1	2	1	ZMPSTE24	protein_coding	FALSE	FALSE
ENSG00000084090	ENSG00000084090.9	2	0	0	1	0	1	STARD7	protein_coding	FALSE	FALSE
ENSG00000084092	ENSG00000084092.6	0	0	0	0	1	0	NOA1	protein_coding	FALSE	FALSE
ENSG00000084093	ENSG00000084093.11	2	0	0	0	0	1	REST	protein_coding	TRUE	TRUE
ENSG00000084110	ENSG00000084110.6	0	0	0	0	0	0	HAL	protein_coding	FALSE	FALSE
ENSG00000084112	ENSG00000084112.10	1	0	0	0	0	0	SSH1	protein_coding	FALSE	FALSE
ENSG00000084207	ENSG00000084207.11	2	1	0	0	1	1	GSTP1	protein_coding	FALSE	FALSE
ENSG00000084234	ENSG00000084234.12	2	2	2	1	2	1	APLP2	protein_coding	FALSE	FALSE
ENSG00000084444	ENSG00000084444.9	2	1	0	1	1	1	KIAA1467	protein_coding	FALSE	FALSE
ENSG00000084453	ENSG00000084453.12	0	0	0	0	0	0	SLCO1A2	protein_coding	FALSE	FALSE
ENSG00000084463	ENSG00000084463.3	2	0	0	0	0	1	WBP11	protein_coding	FALSE	FALSE
ENSG00000084623	ENSG00000084623.7	2	0	0	0	0	1	EIF3I	protein_coding	FALSE	FALSE
ENSG00000084628	ENSG00000084628.5	0	0	0	0	0	0	NKAIN1	protein_coding	FALSE	FALSE
ENSG00000084636	ENSG00000084636.13	0	0	0	0	0	0	COL16A1	protein_coding	FALSE	FALSE
ENSG00000084652	ENSG00000084652.11	2	0	0	0	2	1	TXLNA	protein_coding	FALSE	FALSE
ENSG00000084676	ENSG00000084676.11	2	0	0	0	0	1	NCOA1	protein_coding	FALSE	FALSE
ENSG00000084693	ENSG00000084693.11	2	0	0	0	1	1	AGBL5	protein_coding	FALSE	FALSE
ENSG00000084710	ENSG00000084710.9	0	0	0	0	0	0	EFR3B	protein_coding	FALSE	FALSE
ENSG00000084731	ENSG00000084731.9	2	0	0	0	0	1	KIF3C	protein_coding	FALSE	FALSE
ENSG00000084733	ENSG00000084733.6	2	0	0	1	2	1	RAB10	protein_coding	FALSE	FALSE
ENSG00000084734	ENSG00000084734.4	0	0	0	0	0	0	GCKR	protein_coding	FALSE	FALSE
ENSG00000084754	ENSG00000084754.6	2	0	0	0	0	1	HADHA	protein_coding	FALSE	FALSE
ENSG00000084764	ENSG00000084764.6	2	0	0	0	0	1	MAPRE3	protein_coding	FALSE	FALSE
ENSG00000084774	ENSG00000084774.9	2	1	0	0	0	1	CAD	protein_coding	FALSE	FALSE
ENSG00000085063	ENSG00000085063.10	2	0	1	2	0	1	CD59	protein_coding	FALSE	FALSE
ENSG00000085117	ENSG00000085117.7	2	0	0	0	0	1	CD82	protein_coding	FALSE	FALSE
ENSG00000085185	ENSG00000085185.11	2	0	0	0	0	1	BCORL1	protein_coding	FALSE	FALSE
ENSG00000085224	ENSG00000085224.16	3	1	1	1	1	1	ATRX	protein_coding	FALSE	FALSE
ENSG00000085231	ENSG00000085231.9	2	0	0	1	1	1	TAF9	protein_coding	FALSE	FALSE
ENSG00000085265	ENSG00000085265.6	0	0	0	0	0	0	FCN1	protein_coding	FALSE	FALSE
ENSG00000085274	ENSG00000085274.11	2	0	0	0	0	1	MYNN	protein_coding	TRUE	TRUE
ENSG00000085276	ENSG00000085276.13	0	0	0	0	0	0	MECOM	protein_coding	TRUE	TRUE
ENSG00000085365	ENSG00000085365.13	0	0	0	0	0	0	SCAMP1	protein_coding	FALSE	FALSE
ENSG00000085377	ENSG00000085377.9	2	0	0	0	0	1	PREP	protein_coding	FALSE	FALSE
ENSG00000085382	ENSG00000085382.7	2	3	3	0	2	1	HACE1	protein_coding	FALSE	FALSE
ENSG00000085415	ENSG00000085415.11	2	0	0	1	2	1	SEH1L	protein_coding	FALSE	FALSE
ENSG00000085433	ENSG00000085433.11	2	0	0	0	1	1	WDR47	protein_coding	FALSE	FALSE
ENSG00000085449	ENSG00000085449.10	3	0	0	0	1	1	WDFY1	protein_coding	FALSE	FALSE
ENSG00000085465	ENSG00000085465.11	2	0	1	0	0	1	OVGP1	protein_coding	FALSE	FALSE
ENSG00000085491	ENSG00000085491.11	2	0	0	0	0	1	SLC25A24	protein_coding	FALSE	FALSE
ENSG00000085511	ENSG00000085511.15	2	0	0	0	0	1	MAP3K4	protein_coding	FALSE	FALSE
ENSG00000085514	ENSG00000085514.11	1	0	0	0	0	0	PILRA	protein_coding	FALSE	FALSE
ENSG00000085552	ENSG00000085552.12	0	0	0	0	0	0	IGSF9	protein_coding	FALSE	FALSE
ENSG00000085563	ENSG00000085563.10	2	2	2	2	2	1	ABCB1	protein_coding	FALSE	FALSE
ENSG00000085644	ENSG00000085644.9	1	0	0	0	0	0	ZNF213	protein_coding	TRUE	TRUE
ENSG00000085662	ENSG00000085662.9	2	2	2	0	0	1	AKR1B1	protein_coding	FALSE	FALSE
ENSG00000085719	ENSG00000085719.7	2	1	0	0	1	1	CPNE3	protein_coding	FALSE	FALSE
ENSG00000085721	ENSG00000085721.8	2	0	0	0	1	1	RRN3	protein_coding	FALSE	FALSE
ENSG00000085733	ENSG00000085733.11	2	0	0	0	1	1	CTTN	protein_coding	FALSE	FALSE
ENSG00000085741	ENSG00000085741.8	0	0	0	0	0	0	WNT11	protein_coding	FALSE	FALSE
ENSG00000085760	ENSG00000085760.10	3	0	0	1	0	1	MTIF2	protein_coding	FALSE	FALSE
ENSG00000085788	ENSG00000085788.9	3	2	1	1	1	1	DDHD2	protein_coding	FALSE	FALSE
ENSG00000085831	ENSG00000085831.11	1	1	1	1	1	0	TTC39A	protein_coding	FALSE	FALSE
ENSG00000085832	ENSG00000085832.12	2	0	0	0	0	1	EPS15	protein_coding	FALSE	FALSE
ENSG00000085840	ENSG00000085840.8	3	0	0	1	0	1	ORC1	protein_coding	FALSE	FALSE
ENSG00000085871	ENSG00000085871.4	2	0	0	0	0	1	MGST2	protein_coding	FALSE	FALSE
ENSG00000085872	ENSG00000085872.10	1	0	0	0	0	0	CHERP	protein_coding	FALSE	FALSE
ENSG00000085978	ENSG00000085978.17	3	0	1	1	0	1	ATG16L1	protein_coding	FALSE	FALSE
ENSG00000085982	ENSG00000085982.9	1	0	0	0	0	0	USP40	protein_coding	FALSE	FALSE
ENSG00000085998	ENSG00000085998.9	2	0	0	0	0	1	POMGNT1	protein_coding	FALSE	FALSE
ENSG00000085999	ENSG00000085999.7	3	0	0	1	0	1	RAD54L	protein_coding	FALSE	FALSE
ENSG00000086015	ENSG00000086015.16	3	1	1	0	2	1	MAST2	protein_coding	FALSE	FALSE
ENSG00000086061	ENSG00000086061.11	2	0	0	1	1	1	DNAJA1	protein_coding	FALSE	FALSE
ENSG00000086062	ENSG00000086062.8	2	0	0	0	2	1	B4GALT1	protein_coding	FALSE	FALSE
ENSG00000086065	ENSG00000086065.9	3	1	0	1	1	1	CHMP5	protein_coding	FALSE	FALSE
ENSG00000086102	ENSG00000086102.14	3	0	0	1	0	1	NFX1	protein_coding	TRUE	TRUE
ENSG00000086159	ENSG00000086159.8	0	0	0	0	0	0	AQP6	protein_coding	FALSE	FALSE
ENSG00000086189	ENSG00000086189.5	2	0	0	0	2	1	DIMT1	protein_coding	FALSE	FALSE
ENSG00000086200	ENSG00000086200.12	2	0	0	1	2	1	IPO11	protein_coding	FALSE	FALSE
ENSG00000086232	ENSG00000086232.8	3	0	0	1	0	1	EIF2AK1	protein_coding	FALSE	FALSE
ENSG00000086288	ENSG00000086288.7	0	0	0	0	0	0	NME8	protein_coding	FALSE	FALSE
ENSG00000086289	ENSG00000086289.7	0	0	0	0	0	0	EPDR1	protein_coding	FALSE	FALSE
ENSG00000086300	ENSG00000086300.11	3	0	0	3	1	1	SNX10	protein_coding	FALSE	FALSE
ENSG00000086475	ENSG00000086475.10	3	3	3	1	3	1	SEPHS1	protein_coding	FALSE	FALSE
ENSG00000086504	ENSG00000086504.11	2	0	0	0	0	1	MRPL28	protein_coding	FALSE	FALSE
ENSG00000086506	ENSG00000086506.2	0	0	0	0	0	0	HBQ1	protein_coding	FALSE	FALSE
ENSG00000086544	ENSG00000086544.2	2	0	0	0	0	1	ITPKC	protein_coding	FALSE	FALSE
ENSG00000086548	ENSG00000086548.8	0	0	0	0	0	0	CEACAM6	protein_coding	FALSE	FALSE
ENSG00000086570	ENSG00000086570.8	0	0	0	0	0	0	FAT2	protein_coding	FALSE	FALSE
ENSG00000086589	ENSG00000086589.7	2	0	0	0	2	1	RBM22	protein_coding	FALSE	FALSE
ENSG00000086598	ENSG00000086598.6	2	0	2	0	2	1	TMED2	protein_coding	FALSE	FALSE
ENSG00000086619	ENSG00000086619.9	3	2	1	0	2	1	ERO1LB	protein_coding	FALSE	FALSE
ENSG00000086666	ENSG00000086666.14	2	0	0	0	0	1	ZFAND6	protein_coding	FALSE	FALSE
ENSG00000086712	ENSG00000086712.8	3	0	0	1	2	1	TXLNG	protein_coding	FALSE	FALSE
ENSG00000086717	ENSG00000086717.14	2	0	0	0	0	1	PPEF1	protein_coding	FALSE	FALSE
ENSG00000086730	ENSG00000086730.12	3	2	3	3	3	1	LAT2	protein_coding	FALSE	FALSE
ENSG00000086758	ENSG00000086758.11	2	0	0	0	0	1	HUWE1	protein_coding	FALSE	FALSE
ENSG00000086827	ENSG00000086827.4	2	0	0	0	1	1	ZW10	protein_coding	FALSE	FALSE
ENSG00000086848	ENSG00000086848.10	1	0	0	0	0	0	ALG9	protein_coding	FALSE	FALSE
ENSG00000086967	ENSG00000086967.9	0	0	0	0	0	0	MYBPC2	protein_coding	FALSE	FALSE
ENSG00000086991	ENSG00000086991.8	0	0	0	0	0	0	NOX4	protein_coding	FALSE	FALSE
ENSG00000087008	ENSG00000087008.11	2	0	0	0	0	1	ACOX3	protein_coding	FALSE	FALSE
ENSG00000087053	ENSG00000087053.14	3	2	3	0	3	1	MTMR2	protein_coding	FALSE	FALSE
ENSG00000087074	ENSG00000087074.7	1	0	0	0	0	0	PPP1R15A	protein_coding	FALSE	FALSE
ENSG00000087076	ENSG00000087076.4	0	0	0	0	0	0	HSD17B14	protein_coding	FALSE	FALSE
ENSG00000087077	ENSG00000087077.7	2	0	0	0	0	1	TRIP6	protein_coding	FALSE	FALSE
ENSG00000087085	ENSG00000087085.9	0	0	0	0	0	0	ACHE	protein_coding	FALSE	FALSE
ENSG00000087086	ENSG00000087086.9	2	1	0	0	0	1	FTL	protein_coding	FALSE	FALSE
ENSG00000087087	ENSG00000087087.14	2	1	1	0	1	1	SRRT	protein_coding	FALSE	FALSE
ENSG00000087088	ENSG00000087088.15	2	0	0	0	0	1	BAX	protein_coding	FALSE	FALSE
ENSG00000087095	ENSG00000087095.8	1	1	1	2	0	1	NLK	protein_coding	FALSE	FALSE
ENSG00000087111	ENSG00000087111.16	2	0	0	0	0	1	PIGS	protein_coding	FALSE	FALSE
ENSG00000087116	ENSG00000087116.9	0	0	0	0	0	0	ADAMTS2	protein_coding	FALSE	FALSE
ENSG00000087128	ENSG00000087128.5	0	0	0	0	0	0	TMPRSS11E	protein_coding	FALSE	FALSE
ENSG00000087152	ENSG00000087152.11	0	0	0	0	1	0	ATXN7L3	protein_coding	FALSE	FALSE
ENSG00000087157	ENSG00000087157.14	1	0	0	0	1	0	PGS1	protein_coding	FALSE	FALSE
ENSG00000087191	ENSG00000087191.8	2	1	0	0	2	1	PSMC5	protein_coding	FALSE	FALSE
ENSG00000087206	ENSG00000087206.12	2	0	0	0	0	1	UIMC1	protein_coding	FALSE	FALSE
ENSG00000087237	ENSG00000087237.6	0	0	0	0	0	0	CETP	protein_coding	FALSE	FALSE
ENSG00000087245	ENSG00000087245.8	0	3	3	3	3	1	MMP2	protein_coding	FALSE	FALSE
ENSG00000087250	ENSG00000087250.4	3	1	1	1	1	1	MT3	protein_coding	FALSE	FALSE
ENSG00000087253	ENSG00000087253.7	3	1	1	1	1	1	LPCAT2	protein_coding	FALSE	FALSE
ENSG00000087258	ENSG00000087258.9	2	0	0	0	0	1	GNAO1	protein_coding	FALSE	FALSE
ENSG00000087263	ENSG00000087263.12	2	0	0	0	1	1	OGFOD1	protein_coding	FALSE	FALSE
ENSG00000087266	ENSG00000087266.11	2	0	0	0	2	1	SH3BP2	protein_coding	FALSE	FALSE
ENSG00000087269	ENSG00000087269.11	2	1	0	0	2	1	NOP14	protein_coding	FALSE	FALSE
ENSG00000087274	ENSG00000087274.12	2	0	0	0	1	1	ADD1	protein_coding	FALSE	FALSE
ENSG00000087299	ENSG00000087299.7	3	0	0	1	0	1	L2HGDH	protein_coding	FALSE	FALSE
ENSG00000087301	ENSG00000087301.4	2	0	0	0	0	1	TXNDC16	protein_coding	FALSE	FALSE
ENSG00000087302	ENSG00000087302.4	0	0	0	0	0	0	C14orf166	protein_coding	FALSE	FALSE
ENSG00000087303	ENSG00000087303.12	0	0	0	0	0	0	NID2	protein_coding	FALSE	FALSE
ENSG00000087338	ENSG00000087338.4	2	0	0	0	0	1	GMCL1	protein_coding	FALSE	FALSE
ENSG00000087365	ENSG00000087365.10	2	0	0	0	0	1	SF3B2	protein_coding	FALSE	FALSE
ENSG00000087448	ENSG00000087448.5	2	2	2	2	2	1	KLHL42	protein_coding	FALSE	FALSE
ENSG00000087460	ENSG00000087460.19	2	0	2	2	2	1	GNAS	protein_coding	FALSE	FALSE
ENSG00000087470	ENSG00000087470.13	2	0	0	0	1	1	DNM1L	protein_coding	FALSE	FALSE
ENSG00000087494	ENSG00000087494.11	0	0	0	0	0	0	PTHLH	protein_coding	FALSE	FALSE
ENSG00000087495	ENSG00000087495.12	0	0	0	0	0	0	PHACTR3	protein_coding	FALSE	FALSE
ENSG00000087502	ENSG00000087502.13	2	0	0	0	0	1	ERGIC2	protein_coding	FALSE	FALSE
ENSG00000087510	ENSG00000087510.5	0	0	0	0	0	0	TFAP2C	protein_coding	TRUE	TRUE
ENSG00000087586	ENSG00000087586.13	3	0	0	3	0	1	AURKA	protein_coding	FALSE	FALSE
ENSG00000087589	ENSG00000087589.12	3	1	1	1	1	1	CASS4	protein_coding	FALSE	FALSE
ENSG00000087842	ENSG00000087842.6	2	0	0	0	0	1	PIR	protein_coding	FALSE	FALSE
ENSG00000087884	ENSG00000087884.10	2	0	0	0	0	1	AAMDC	protein_coding	FALSE	FALSE
ENSG00000087903	ENSG00000087903.8	2	0	0	0	0	1	RFX2	protein_coding	TRUE	FALSE
ENSG00000087995	ENSG00000087995.11	1	0	0	0	2	1	METTL2A	protein_coding	FALSE	FALSE
ENSG00000088002	ENSG00000088002.7	0	0	0	0	0	0	SULT2B1	protein_coding	FALSE	FALSE
ENSG00000088035	ENSG00000088035.11	0	0	0	0	0	0	ALG6	protein_coding	FALSE	FALSE
ENSG00000088038	ENSG00000088038.13	0	0	0	0	0	0	CNOT3	protein_coding	FALSE	FALSE
ENSG00000088053	ENSG00000088053.7	0	0	0	0	0	0	GP6	protein_coding	FALSE	FALSE
ENSG00000088179	ENSG00000088179.4	3	3	3	3	1	1	PTPN4	protein_coding	FALSE	FALSE
ENSG00000088205	ENSG00000088205.8	2	0	0	0	2	1	DDX18	protein_coding	FALSE	FALSE
ENSG00000088247	ENSG00000088247.11	3	3	1	1	1	1	KHSRP	protein_coding	FALSE	FALSE
ENSG00000088256	ENSG00000088256.4	0	0	0	1	0	0	GNA11	protein_coding	FALSE	FALSE
ENSG00000088280	ENSG00000088280.14	2	0	0	0	0	1	ASAP3	protein_coding	FALSE	FALSE
ENSG00000088298	ENSG00000088298.8	1	0	0	0	0	0	EDEM2	protein_coding	FALSE	FALSE
ENSG00000088305	ENSG00000088305.14	3	0	0	0	0	1	DNMT3B	protein_coding	FALSE	FALSE
ENSG00000088320	ENSG00000088320.3	0	0	0	0	0	0	REM1	protein_coding	FALSE	FALSE
ENSG00000088325	ENSG00000088325.11	3	0	0	1	0	1	TPX2	protein_coding	FALSE	FALSE
ENSG00000088340	ENSG00000088340.11	1	0	0	1	0	0	FER1L4	pseudogene	FALSE	FALSE
ENSG00000088356	ENSG00000088356.4	0	0	0	0	0	0	PDRG1	protein_coding	FALSE	FALSE
ENSG00000088367	ENSG00000088367.16	1	0	0	0	1	0	EPB41L1	protein_coding	FALSE	FALSE
ENSG00000088386	ENSG00000088386.11	0	0	0	0	0	0	SLC15A1	protein_coding	FALSE	FALSE
ENSG00000088387	ENSG00000088387.13	3	1	1	0	1	1	DOCK9	protein_coding	FALSE	FALSE
ENSG00000088448	ENSG00000088448.10	1	0	0	0	1	0	ANKRD10	protein_coding	FALSE	FALSE
ENSG00000088451	ENSG00000088451.6	2	0	0	0	1	1	TGDS	protein_coding	FALSE	FALSE
ENSG00000088538	ENSG00000088538.12	0	2	2	1	2	1	DOCK3	protein_coding	FALSE	FALSE
ENSG00000088543	ENSG00000088543.10	3	0	0	1	0	1	C3orf18	protein_coding	FALSE	FALSE
ENSG00000088682	ENSG00000088682.9	2	0	0	0	0	1	COQ9	protein_coding	FALSE	FALSE
ENSG00000088726	ENSG00000088726.11	0	0	0	0	0	0	TMEM40	protein_coding	FALSE	FALSE
ENSG00000088727	ENSG00000088727.8	0	0	0	0	0	0	KIF9	protein_coding	FALSE	FALSE
ENSG00000088756	ENSG00000088756.8	0	0	0	0	0	0	ARHGAP28	protein_coding	FALSE	FALSE
ENSG00000088766	ENSG00000088766.7	2	1	0	0	2	1	CRLS1	protein_coding	FALSE	FALSE
ENSG00000088808	ENSG00000088808.12	2	0	2	2	0	1	PPP1R13B	protein_coding	FALSE	FALSE
ENSG00000088812	ENSG00000088812.13	2	0	0	0	0	1	ATRN	protein_coding	FALSE	FALSE
ENSG00000088826	ENSG00000088826.13	2	2	2	2	0	1	SMOX	protein_coding	FALSE	FALSE
ENSG00000088827	ENSG00000088827.8	0	0	0	0	0	0	SIGLEC1	protein_coding	FALSE	FALSE
ENSG00000088832	ENSG00000088832.10	2	0	0	1	2	1	FKBP1A	protein_coding	FALSE	FALSE
ENSG00000088833	ENSG00000088833.13	2	0	0	0	1	1	NSFL1C	protein_coding	FALSE	FALSE
ENSG00000088836	ENSG00000088836.8	0	0	0	0	0	0	SLC4A11	protein_coding	FALSE	FALSE
ENSG00000088854	ENSG00000088854.11	2	2	1	0	1	1	C20orf194	protein_coding	FALSE	FALSE
ENSG00000088876	ENSG00000088876.7	2	0	0	0	0	1	ZNF343	protein_coding	FALSE	FALSE
ENSG00000088881	ENSG00000088881.16	2	0	1	0	1	1	EBF4	protein_coding	TRUE	FALSE
ENSG00000088882	ENSG00000088882.7	1	0	0	0	0	0	CPXM1	protein_coding	FALSE	FALSE
ENSG00000088888	ENSG00000088888.13	1	0	0	0	0	0	MAVS	protein_coding	TRUE	FALSE
ENSG00000088899	ENSG00000088899.10	3	2	1	1	2	1		protein_coding	FALSE	FALSE
ENSG00000088926	ENSG00000088926.9	0	0	0	0	0	0	F11	protein_coding	FALSE	FALSE
ENSG00000088930	ENSG00000088930.6	2	1	0	0	1	1	XRN2	protein_coding	FALSE	FALSE
ENSG00000088970	ENSG00000088970.11	2	2	0	2	1	1	PLK1S1	processed_transcript	FALSE	FALSE
ENSG00000088986	ENSG00000088986.6	3	1	1	0	1	1	DYNLL1	protein_coding	FALSE	FALSE
ENSG00000088992	ENSG00000088992.13	3	1	1	1	0	1	TESC	protein_coding	FALSE	FALSE
ENSG00000089006	ENSG00000089006.12	3	0	1	1	1	1	SNX5	protein_coding	FALSE	FALSE
ENSG00000089009	ENSG00000089009.11	2	1	0	1	0	1	RPL6	protein_coding	FALSE	FALSE
ENSG00000089012	ENSG00000089012.10	2	1	2	2	2	1	SIRPG	protein_coding	FALSE	FALSE
ENSG00000089022	ENSG00000089022.9	2	0	0	0	1	1	MAPKAPK5	protein_coding	FALSE	FALSE
ENSG00000089041	ENSG00000089041.12	2	0	2	1	0	1	P2RX7	protein_coding	FALSE	FALSE
ENSG00000089048	ENSG00000089048.10	2	0	0	0	2	1	ESF1	protein_coding	FALSE	FALSE
ENSG00000089050	ENSG00000089050.10	2	0	0	2	0	1	RBBP9	protein_coding	FALSE	FALSE
ENSG00000089053	ENSG00000089053.8	2	1	0	0	0	1	ANAPC5	protein_coding	FALSE	FALSE
ENSG00000089057	ENSG00000089057.10	3	0	0	2	0	1	SLC23A2	protein_coding	FALSE	FALSE
ENSG00000089060	ENSG00000089060.7	2	0	0	1	1	1	SLC8B1	protein_coding	FALSE	FALSE
ENSG00000089063	ENSG00000089063.10	3	1	2	3	1	1	TMEM230	protein_coding	FALSE	FALSE
ENSG00000089091	ENSG00000089091.12	2	0	0	0	0	1	DZANK1	protein_coding	FALSE	FALSE
ENSG00000089094	ENSG00000089094.12	2	0	0	0	0	1	KDM2B	protein_coding	FALSE	FALSE
ENSG00000089101	ENSG00000089101.13	0	0	0	0	0	0	C20orf26	protein_coding	FALSE	FALSE
ENSG00000089116	ENSG00000089116.3	0	0	0	0	0	0	LHX5	protein_coding	FALSE	TRUE
ENSG00000089123	ENSG00000089123.11	2	0	0	0	0	1	TASP1	protein_coding	FALSE	FALSE
ENSG00000089127	ENSG00000089127.8	3	1	0	1	0	1	OAS1	protein_coding	FALSE	FALSE
ENSG00000089154	ENSG00000089154.6	2	0	0	0	0	1	GCN1L1	protein_coding	FALSE	FALSE
ENSG00000089157	ENSG00000089157.11	1	0	0	0	0	0	RPLP0	protein_coding	FALSE	FALSE
ENSG00000089159	ENSG00000089159.11	2	0	0	0	2	1	PXN	protein_coding	FALSE	FALSE
ENSG00000089163	ENSG00000089163.4	2	0	0	0	0	1	SIRT4	protein_coding	FALSE	FALSE
ENSG00000089169	ENSG00000089169.10	0	0	0	0	0	0	RPH3A	protein_coding	FALSE	FALSE
ENSG00000089177	ENSG00000089177.13	1	0	0	0	0	0	KIF16B	protein_coding	FALSE	FALSE
ENSG00000089195	ENSG00000089195.10	2	0	0	0	2	1	TRMT6	protein_coding	FALSE	FALSE
ENSG00000089199	ENSG00000089199.5	0	0	0	0	0	0	CHGB	protein_coding	FALSE	FALSE
ENSG00000089220	ENSG00000089220.4	2	0	0	1	0	1	PEBP1	protein_coding	FALSE	FALSE
ENSG00000089225	ENSG00000089225.15	0	0	0	0	0	0	TBX5	protein_coding	TRUE	TRUE
ENSG00000089234	ENSG00000089234.11	1	0	0	0	0	0	BRAP	protein_coding	FALSE	FALSE
ENSG00000089248	ENSG00000089248.6	0	0	0	0	0	0	ERP29	protein_coding	FALSE	FALSE
ENSG00000089250	ENSG00000089250.14	0	0	0	0	0	0	NOS1	protein_coding	FALSE	FALSE
ENSG00000089280	ENSG00000089280.14	2	1	0	0	0	1	FUS	protein_coding	FALSE	FALSE
ENSG00000089289	ENSG00000089289.11	2	2	1	1	2	1	IGBP1	protein_coding	FALSE	FALSE
ENSG00000089327	ENSG00000089327.10	2	2	0	0	0	1	FXYD5	protein_coding	FALSE	FALSE
ENSG00000089335	ENSG00000089335.16	3	1	1	3	1	1	ZNF302	protein_coding	TRUE	FALSE
ENSG00000089351	ENSG00000089351.10	2	0	0	0	2	1	GRAMD1A	protein_coding	FALSE	FALSE
ENSG00000089472	ENSG00000089472.12	0	0	0	0	0	0	HEPH	protein_coding	FALSE	FALSE
ENSG00000089486	ENSG00000089486.12	0	0	0	0	0	0	CDIP1	protein_coding	FALSE	FALSE
ENSG00000089505	ENSG00000089505.13	1	0	0	0	0	0	CMTM1	protein_coding	FALSE	FALSE
ENSG00000089558	ENSG00000089558.4	2	0	1	1	1	1	KCNH4	protein_coding	FALSE	FALSE
ENSG00000089597	ENSG00000089597.12	2	0	1	1	1	1	GANAB	protein_coding	FALSE	FALSE
ENSG00000089639	ENSG00000089639.6	2	1	1	1	1	1	GMIP	protein_coding	FALSE	FALSE
ENSG00000089682	ENSG00000089682.12	0	0	0	0	0	0	RBM41	protein_coding	FALSE	FALSE
ENSG00000089685	ENSG00000089685.10	3	0	0	1	0	1	BIRC5	protein_coding	FALSE	FALSE
ENSG00000089692	ENSG00000089692.4	3	0	0	3	1	1	LAG3	protein_coding	FALSE	FALSE
ENSG00000089693	ENSG00000089693.6	1	0	0	0	0	0	MLF2	protein_coding	FALSE	FALSE
ENSG00000089723	ENSG00000089723.5	2	0	0	0	0	1	OTUB2	protein_coding	FALSE	FALSE
ENSG00000089737	ENSG00000089737.11	2	0	0	0	0	1	DDX24	protein_coding	FALSE	FALSE
ENSG00000089775	ENSG00000089775.7	2	3	3	0	3	1	ZBTB25	protein_coding	TRUE	TRUE
ENSG00000089818	ENSG00000089818.12	2	0	0	0	0	1	NECAP1	protein_coding	FALSE	FALSE
ENSG00000089820	ENSG00000089820.11	2	0	0	0	1	1	ARHGAP4	protein_coding	FALSE	FALSE
ENSG00000089847	ENSG00000089847.8	0	0	0	0	0	0	ANKRD24	protein_coding	FALSE	FALSE
ENSG00000089876	ENSG00000089876.7	3	0	0	1	0	1	DHX32	protein_coding	FALSE	FALSE
ENSG00000089902	ENSG00000089902.8	2	0	0	0	0	1	RCOR1	protein_coding	TRUE	FALSE
ENSG00000089916	ENSG00000089916.13	2	3	2	2	2	1	GPATCH2L	protein_coding	FALSE	FALSE
ENSG00000090006	ENSG00000090006.13	2	0	0	0	0	1	LTBP4	protein_coding	FALSE	FALSE
ENSG00000090013	ENSG00000090013.5	2	0	0	0	0	1	BLVRB	protein_coding	FALSE	FALSE
ENSG00000090020	ENSG00000090020.6	2	0	0	0	0	1	SLC9A1	protein_coding	FALSE	FALSE
ENSG00000090054	ENSG00000090054.9	0	0	0	0	2	1	SPTLC1	protein_coding	FALSE	FALSE
ENSG00000090060	ENSG00000090060.13	1	0	0	0	0	0	PAPOLA	protein_coding	FALSE	FALSE
ENSG00000090061	ENSG00000090061.13	2	0	0	0	1	1	CCNK	protein_coding	FALSE	FALSE
ENSG00000090097	ENSG00000090097.16	2	0	0	0	0	1	PCBP4	protein_coding	FALSE	FALSE
ENSG00000090104	ENSG00000090104.7	2	0	0	0	0	1	RGS1	protein_coding	FALSE	FALSE
ENSG00000090238	ENSG00000090238.7	2	1	1	0	2	1	YPEL3	protein_coding	FALSE	FALSE
ENSG00000090263	ENSG00000090263.11	2	0	0	0	0	1	MRPS33	protein_coding	FALSE	FALSE
ENSG00000090266	ENSG00000090266.8	2	1	0	0	1	1	NDUFB2	protein_coding	FALSE	FALSE
ENSG00000090273	ENSG00000090273.9	2	2	0	0	1	1	NUDC	protein_coding	FALSE	FALSE
ENSG00000090316	ENSG00000090316.11	1	0	0	0	0	0	MAEA	protein_coding	FALSE	FALSE
ENSG00000090339	ENSG00000090339.4	3	1	2	3	2	1	ICAM1	protein_coding	FALSE	FALSE
ENSG00000090372	ENSG00000090372.10	1	0	0	0	0	0	STRN4	protein_coding	FALSE	FALSE
ENSG00000090376	ENSG00000090376.4	3	0	0	1	0	1	IRAK3	protein_coding	TRUE	FALSE
ENSG00000090382	ENSG00000090382.2	0	0	0	0	0	0	LYZ	protein_coding	FALSE	FALSE
ENSG00000090432	ENSG00000090432.5	2	0	0	0	0	1	MUL1	protein_coding	FALSE	FALSE
ENSG00000090447	ENSG00000090447.7	2	0	0	0	0	1	TFAP4	protein_coding	TRUE	FALSE
ENSG00000090470	ENSG00000090470.10	0	0	0	0	2	1	PDCD7	protein_coding	FALSE	FALSE
ENSG00000090487	ENSG00000090487.6	2	0	0	0	0	1	SPG21	protein_coding	FALSE	FALSE
ENSG00000090520	ENSG00000090520.6	2	0	2	2	2	1	DNAJB11	protein_coding	FALSE	FALSE
ENSG00000090530	ENSG00000090530.5	0	0	0	0	0	0	LEPREL1	protein_coding	FALSE	FALSE
ENSG00000090539	ENSG00000090539.11	0	0	0	0	0	0	CHRD	protein_coding	FALSE	FALSE
ENSG00000090554	ENSG00000090554.8	2	0	0	0	2	1	FLT3LG	protein_coding	FALSE	FALSE
ENSG00000090565	ENSG00000090565.11	2	0	0	0	0	1	RAB11FIP3	protein_coding	FALSE	FALSE
ENSG00000090581	ENSG00000090581.5	3	1	0	1	1	1	GNPTG	protein_coding	FALSE	FALSE
ENSG00000090612	ENSG00000090612.16	2	0	0	2	2	1	ZNF268	protein_coding	TRUE	TRUE
ENSG00000090615	ENSG00000090615.8	2	0	0	0	0	1	GOLGA3	protein_coding	FALSE	FALSE
ENSG00000090621	ENSG00000090621.9	0	0	0	0	1	0	PABPC4	protein_coding	FALSE	FALSE
ENSG00000090659	ENSG00000090659.13	0	0	0	0	0	0	CD209	protein_coding	FALSE	FALSE
ENSG00000090661	ENSG00000090661.7	0	0	0	0	0	0	CERS4	protein_coding	FALSE	TRUE
ENSG00000090674	ENSG00000090674.11	1	0	0	0	0	0	MCOLN1	protein_coding	FALSE	FALSE
ENSG00000090686	ENSG00000090686.11	3	0	0	2	0	1	USP48	protein_coding	FALSE	FALSE
ENSG00000090776	ENSG00000090776.5	0	0	0	0	0	0	EFNB1	protein_coding	FALSE	FALSE
ENSG00000090857	ENSG00000090857.9	2	0	0	0	2	1	PDPR	protein_coding	FALSE	FALSE
ENSG00000090861	ENSG00000090861.11	2	0	0	0	0	1	AARS	protein_coding	FALSE	FALSE
ENSG00000090863	ENSG00000090863.7	2	0	0	0	1	1	GLG1	protein_coding	FALSE	FALSE
ENSG00000090889	ENSG00000090889.10	3	0	0	1	0	1	KIF4A	protein_coding	FALSE	FALSE
ENSG00000090905	ENSG00000090905.13	3	0	0	1	0	1	TNRC6A	protein_coding	FALSE	FALSE
ENSG00000090920	ENSG00000090920.9	2	1	2	0	2	1	FCGBP	protein_coding	FALSE	FALSE
ENSG00000090924	ENSG00000090924.10	2	1	0	0	2	1	PLEKHG2	protein_coding	FALSE	FALSE
ENSG00000090932	ENSG00000090932.6	0	0	0	0	0	0	DLL3	protein_coding	FALSE	FALSE
ENSG00000090971	ENSG00000090971.4	0	0	0	0	0	0	NAT14	protein_coding	FALSE	FALSE
ENSG00000090975	ENSG00000090975.8	3	1	1	1	2	1	PITPNM2	protein_coding	FALSE	FALSE
ENSG00000090989	ENSG00000090989.13	0	2	0	0	1	1	EXOC1	protein_coding	FALSE	FALSE
ENSG00000091009	ENSG00000091009.6	2	0	0	0	1	1	RBM27	protein_coding	FALSE	FALSE
ENSG00000091010	ENSG00000091010.4	0	0	0	0	0	0	POU4F3	protein_coding	TRUE	TRUE
ENSG00000091039	ENSG00000091039.12	1	1	2	0	0	1	OSBPL8	protein_coding	FALSE	FALSE
ENSG00000091073	ENSG00000091073.15	0	0	0	2	0	1	DTX2	protein_coding	FALSE	FALSE
ENSG00000091106	ENSG00000091106.14	0	0	0	0	0	0	NLRC4	protein_coding	TRUE	FALSE
ENSG00000091127	ENSG00000091127.9	2	0	0	0	2	1	PUS7	protein_coding	FALSE	FALSE
ENSG00000091128	ENSG00000091128.8	0	0	0	0	0	0	LAMB4	protein_coding	FALSE	FALSE
ENSG00000091129	ENSG00000091129.15	2	2	1	1	3	1	NRCAM	protein_coding	FALSE	FALSE
ENSG00000091136	ENSG00000091136.9	0	0	0	0	0	0	LAMB1	protein_coding	FALSE	FALSE
ENSG00000091137	ENSG00000091137.7	3	1	1	1	1	1	SLC26A4	protein_coding	FALSE	FALSE
ENSG00000091140	ENSG00000091140.8	3	1	1	2	3	1	DLD	protein_coding	FALSE	FALSE
ENSG00000091157	ENSG00000091157.9	2	0	0	1	1	1	WDR7	protein_coding	FALSE	FALSE
ENSG00000091164	ENSG00000091164.8	2	0	0	0	2	1	TXNL1	protein_coding	FALSE	FALSE
ENSG00000091181	ENSG00000091181.15	0	0	0	0	0	0	IL5RA	protein_coding	FALSE	FALSE
ENSG00000091262	ENSG00000091262.10	0	0	0	0	0	0	ABCC6	protein_coding	FALSE	FALSE
ENSG00000091317	ENSG00000091317.7	2	2	3	2	2	1	CMTM6	protein_coding	FALSE	FALSE
ENSG00000091409	ENSG00000091409.10	3	1	3	3	2	1	ITGA6	protein_coding	FALSE	FALSE
ENSG00000091428	ENSG00000091428.13	1	0	0	0	0	0	RAPGEF4	protein_coding	FALSE	FALSE
ENSG00000091436	ENSG00000091436.12	3	0	0	1	1	1		protein_coding	FALSE	FALSE
ENSG00000091483	ENSG00000091483.6	3	1	0	2	2	1	FH	protein_coding	FALSE	FALSE
ENSG00000091490	ENSG00000091490.6	2	0	0	2	0	1	SEL1L3	protein_coding	FALSE	FALSE
ENSG00000091513	ENSG00000091513.10	0	0	0	0	0	0	TF	protein_coding	FALSE	FALSE
ENSG00000091527	ENSG00000091527.11	2	2	0	1	1	1	CDV3	protein_coding	FALSE	FALSE
ENSG00000091536	ENSG00000091536.12	0	0	0	0	0	0	MYO15A	protein_coding	FALSE	FALSE
ENSG00000091542	ENSG00000091542.8	2	0	0	1	0	1	ALKBH5	protein_coding	FALSE	FALSE
ENSG00000091583	ENSG00000091583.6	0	0	0	0	0	0	APOH	protein_coding	FALSE	FALSE
ENSG00000091592	ENSG00000091592.11	2	0	1	0	2	1	NLRP1	protein_coding	FALSE	FALSE
ENSG00000091622	ENSG00000091622.11	0	0	0	0	0	0	PITPNM3	protein_coding	FALSE	FALSE
ENSG00000091640	ENSG00000091640.3	2	0	0	0	0	1	SPAG7	protein_coding	FALSE	FALSE
ENSG00000091651	ENSG00000091651.4	3	0	0	2	2	1	ORC6	protein_coding	FALSE	FALSE
ENSG00000091656	ENSG00000091656.11	0	0	0	0	0	0	ZFHX4	protein_coding	FALSE	TRUE
ENSG00000091664	ENSG00000091664.7	0	0	0	0	0	0	SLC17A6	protein_coding	FALSE	FALSE
ENSG00000091732	ENSG00000091732.11	2	1	0	0	2	1	ZC3HC1	protein_coding	FALSE	FALSE
ENSG00000091831	ENSG00000091831.17	2	0	0	0	0	1	ESR1	protein_coding	TRUE	TRUE
ENSG00000091844	ENSG00000091844.3	0	0	0	0	0	0	RGS17	protein_coding	FALSE	FALSE
ENSG00000091879	ENSG00000091879.9	0	0	0	0	0	0	ANGPT2	protein_coding	FALSE	FALSE
ENSG00000091947	ENSG00000091947.5	2	0	0	0	0	1	TMEM101	protein_coding	FALSE	FALSE
ENSG00000091972	ENSG00000091972.14	2	2	2	2	2	1	CD200	protein_coding	FALSE	FALSE
ENSG00000091986	ENSG00000091986.11	0	0	0	0	0	0	CCDC80	protein_coding	FALSE	FALSE
ENSG00000092009	ENSG00000092009.6	0	0	0	0	0	0	CMA1	protein_coding	FALSE	FALSE
ENSG00000092010	ENSG00000092010.10	3	0	0	1	0	1	PSME1	protein_coding	FALSE	FALSE
ENSG00000092020	ENSG00000092020.6	2	0	0	0	1	1	PPP2R3C	protein_coding	FALSE	FALSE
ENSG00000092036	ENSG00000092036.12	3	0	0	1	1	1	HAUS4	protein_coding	FALSE	FALSE
ENSG00000092051	ENSG00000092051.12	0	0	0	0	0	0	JPH4	protein_coding	FALSE	FALSE
ENSG00000092054	ENSG00000092054.12	1	1	1	1	1	0	MYH7	protein_coding	FALSE	FALSE
ENSG00000092067	ENSG00000092067.5	0	0	0	0	0	0	CEBPE	protein_coding	TRUE	TRUE
ENSG00000092068	ENSG00000092068.14	2	0	2	0	2	1	SLC7A8	protein_coding	FALSE	FALSE
ENSG00000092094	ENSG00000092094.6	2	0	0	0	0	1	OSGEP	protein_coding	FALSE	FALSE
ENSG00000092096	ENSG00000092096.10	2	1	1	0	2	1	SLC22A17	protein_coding	FALSE	FALSE
ENSG00000092098	ENSG00000092098.12	2	0	0	0	0	1	RNF31	protein_coding	TRUE	FALSE
ENSG00000092108	ENSG00000092108.16	1	0	0	0	2	1	SCFD1	protein_coding	FALSE	FALSE
ENSG00000092140	ENSG00000092140.10	1	0	0	0	0	0	G2E3	protein_coding	FALSE	FALSE
ENSG00000092148	ENSG00000092148.8	2	0	0	0	0	1	HECTD1	protein_coding	FALSE	FALSE
ENSG00000092199	ENSG00000092199.13	2	0	0	0	0	1	HNRNPC	protein_coding	FALSE	FALSE
ENSG00000092200	ENSG00000092200.8	0	0	0	0	0	0	RPGRIP1	protein_coding	FALSE	FALSE
ENSG00000092201	ENSG00000092201.5	3	0	0	1	0	1	SUPT16H	protein_coding	FALSE	FALSE
ENSG00000092203	ENSG00000092203.9	2	0	0	0	0	1	TOX4	protein_coding	FALSE	FALSE
ENSG00000092208	ENSG00000092208.12	2	0	0	0	0	1	GEMIN2	protein_coding	FALSE	FALSE
ENSG00000092295	ENSG00000092295.7	0	0	0	0	0	0	TGM1	protein_coding	FALSE	FALSE
ENSG00000092330	ENSG00000092330.11	2	0	0	2	2	1	TINF2	protein_coding	FALSE	FALSE
ENSG00000092345	ENSG00000092345.9	2	1	1	1	1	1	DAZL	protein_coding	FALSE	FALSE
ENSG00000092377	ENSG00000092377.9	0	0	0	0	0	0	TBL1Y	protein_coding	FALSE	FALSE
ENSG00000092421	ENSG00000092421.12	0	0	0	0	0	0	SEMA6A	protein_coding	FALSE	FALSE
ENSG00000092439	ENSG00000092439.9	2	0	0	0	0	1	TRPM7	protein_coding	FALSE	FALSE
ENSG00000092445	ENSG00000092445.7	2	0	0	0	0	1	TYRO3	protein_coding	FALSE	FALSE
ENSG00000092470	ENSG00000092470.7	3	0	0	2	0	1	WDR76	protein_coding	FALSE	FALSE
ENSG00000092529	ENSG00000092529.18	0	0	0	0	0	0	CAPN3	protein_coding	TRUE	FALSE
ENSG00000092531	ENSG00000092531.5	2	0	0	0	0	1	SNAP23	protein_coding	FALSE	FALSE
ENSG00000092607	ENSG00000092607.9	0	0	0	0	0	0	TBX15	protein_coding	TRUE	TRUE
ENSG00000092621	ENSG00000092621.7	3	0	0	0	1	1	PHGDH	protein_coding	FALSE	FALSE
ENSG00000092758	ENSG00000092758.11	0	0	0	0	0	0	COL9A3	protein_coding	FALSE	FALSE
ENSG00000092820	ENSG00000092820.13	2	0	0	0	0	1	EZR	protein_coding	FALSE	FALSE
ENSG00000092841	ENSG00000092841.14	2	0	0	0	2	1	MYL6	protein_coding	FALSE	FALSE
ENSG00000092847	ENSG00000092847.6	1	0	0	0	0	0	AGO1	protein_coding	FALSE	FALSE
ENSG00000092850	ENSG00000092850.7	0	0	0	0	0	0	TEKT2	protein_coding	FALSE	FALSE
ENSG00000092853	ENSG00000092853.9	3	0	0	1	0	1	CLSPN	protein_coding	FALSE	FALSE
ENSG00000092871	ENSG00000092871.12	3	2	2	3	2	1	RFFL	protein_coding	FALSE	FALSE
ENSG00000092929	ENSG00000092929.7	2	0	0	0	0	1	UNC13D	protein_coding	FALSE	FALSE
ENSG00000092931	ENSG00000092931.7	2	0	0	0	1	1	MFSD11	protein_coding	FALSE	FALSE
ENSG00000092964	ENSG00000092964.12	3	1	2	0	2	1	DPYSL2	protein_coding	FALSE	FALSE
ENSG00000092969	ENSG00000092969.7	0	0	0	0	0	0	TGFB2	protein_coding	FALSE	FALSE
ENSG00000092978	ENSG00000092978.6	2	1	1	0	2	1	GPATCH2	protein_coding	FALSE	FALSE
ENSG00000093000	ENSG00000093000.14	1	0	0	0	0	0	NUP50	protein_coding	FALSE	FALSE
ENSG00000093009	ENSG00000093009.5	3	0	0	1	0	1	CDC45	protein_coding	FALSE	FALSE
ENSG00000093010	ENSG00000093010.7	2	2	0	1	2	1	COMT	protein_coding	FALSE	FALSE
ENSG00000093072	ENSG00000093072.11	3	3	3	0	3	1	CECR1	protein_coding	FALSE	FALSE
ENSG00000093100	ENSG00000093100.13	0	0	0	0	0	0		processed_transcript	FALSE	FALSE
ENSG00000093134	ENSG00000093134.9	0	0	0	0	0	0	VNN3	protein_coding	FALSE	FALSE
ENSG00000093144	ENSG00000093144.14	2	0	0	1	2	1	ECHDC1	protein_coding	FALSE	FALSE
ENSG00000093167	ENSG00000093167.13	3	0	1	2	0	1	LRRFIP2	protein_coding	FALSE	FALSE
ENSG00000093183	ENSG00000093183.9	2	0	0	0	0	1	SEC22C	protein_coding	FALSE	FALSE
ENSG00000093217	ENSG00000093217.5	2	0	0	0	0	1	XYLB	protein_coding	FALSE	FALSE
ENSG00000094631	ENSG00000094631.14	2	0	0	0	1	1	HDAC6	protein_coding	FALSE	FALSE
ENSG00000094755	ENSG00000094755.12	0	0	0	0	0	0	GABRP	protein_coding	FALSE	FALSE
ENSG00000094804	ENSG00000094804.5	3	0	0	1	1	1	CDC6	protein_coding	FALSE	FALSE
ENSG00000094841	ENSG00000094841.9	3	0	0	3	0	1	UPRT	protein_coding	FALSE	FALSE
ENSG00000094880	ENSG00000094880.6	1	0	0	0	2	1	CDC23	protein_coding	FALSE	FALSE
ENSG00000094914	ENSG00000094914.8	2	0	0	0	0	1	AAAS	protein_coding	FALSE	FALSE
ENSG00000094916	ENSG00000094916.9	3	0	0	1	0	1	CBX5	protein_coding	FALSE	FALSE
ENSG00000094975	ENSG00000094975.9	2	0	0	0	0	1	SUCO	protein_coding	FALSE	FALSE
ENSG00000095002	ENSG00000095002.8	3	1	1	1	1	1	MSH2	protein_coding	FALSE	FALSE
ENSG00000095015	ENSG00000095015.5	2	2	0	0	0	1	MAP3K1	protein_coding	FALSE	FALSE
ENSG00000095059	ENSG00000095059.11	2	0	0	0	0	1	DHPS	protein_coding	FALSE	FALSE
ENSG00000095066	ENSG00000095066.7	1	0	0	1	0	0	HOOK2	protein_coding	FALSE	FALSE
ENSG00000095139	ENSG00000095139.9	2	0	0	0	1	1	ARCN1	protein_coding	FALSE	FALSE
ENSG00000095203	ENSG00000095203.10	1	0	0	0	0	0	EPB41L4B	protein_coding	FALSE	FALSE
ENSG00000095209	ENSG00000095209.7	2	0	0	0	0	1	TMEM38B	protein_coding	FALSE	FALSE
ENSG00000095261	ENSG00000095261.9	1	0	0	0	0	0	PSMD5	protein_coding	FALSE	FALSE
ENSG00000095303	ENSG00000095303.10	2	1	1	0	1	1	PTGS1	protein_coding	FALSE	FALSE
ENSG00000095319	ENSG00000095319.10	2	0	0	0	1	1	NUP188	protein_coding	FALSE	FALSE
ENSG00000095321	ENSG00000095321.12	2	0	0	1	0	1	CRAT	protein_coding	FALSE	FALSE
ENSG00000095370	ENSG00000095370.15	2	0	1	1	2	1	SH2D3C	protein_coding	FALSE	FALSE
ENSG00000095380	ENSG00000095380.10	2	1	0	0	2	1	NANS	protein_coding	FALSE	FALSE
ENSG00000095383	ENSG00000095383.15	1	1	0	1	0	0	TBC1D2	protein_coding	FALSE	FALSE
ENSG00000095397	ENSG00000095397.9	1	0	0	0	0	0	DFNB31	protein_coding	FALSE	FALSE
ENSG00000095485	ENSG00000095485.12	2	0	0	0	1	1	CWF19L1	protein_coding	FALSE	FALSE
ENSG00000095539	ENSG00000095539.11	2	0	0	0	0	1	SEMA4G	protein_coding	FALSE	FALSE
ENSG00000095564	ENSG00000095564.9	2	2	0	0	0	1	BTAF1	protein_coding	TRUE	TRUE
ENSG00000095574	ENSG00000095574.7	3	1	1	0	1	1	IKZF5	protein_coding	TRUE	FALSE
ENSG00000095585	ENSG00000095585.12	0	0	0	0	0	0	BLNK	protein_coding	FALSE	FALSE
ENSG00000095587	ENSG00000095587.8	0	0	0	0	0	0	TLL2	protein_coding	FALSE	FALSE
ENSG00000095596	ENSG00000095596.7	0	0	0	0	0	0	CYP26A1	protein_coding	FALSE	FALSE
ENSG00000095627	ENSG00000095627.5	2	0	0	0	0	1	TDRD1	protein_coding	FALSE	FALSE
ENSG00000095637	ENSG00000095637.16	0	0	0	0	0	0	SORBS1	protein_coding	FALSE	FALSE
ENSG00000095713	ENSG00000095713.9	0	0	0	0	0	0	CRTAC1	protein_coding	FALSE	FALSE
ENSG00000095739	ENSG00000095739.7	0	0	0	0	0	0	BAMBI	protein_coding	FALSE	FALSE
ENSG00000095752	ENSG00000095752.2	0	0	0	0	0	0	IL11	protein_coding	FALSE	FALSE
ENSG00000095777	ENSG00000095777.10	0	0	0	0	0	0	MYO3A	protein_coding	FALSE	FALSE
ENSG00000095787	ENSG00000095787.17	2	1	1	0	1	1	WAC	protein_coding	FALSE	FALSE
ENSG00000095794	ENSG00000095794.15	2	0	0	0	2	1	CREM	protein_coding	TRUE	TRUE
ENSG00000095906	ENSG00000095906.12	0	0	0	0	0	0	NUBP2	protein_coding	FALSE	FALSE
ENSG00000095917	ENSG00000095917.9	0	0	0	0	0	0	TPSD1	protein_coding	FALSE	FALSE
ENSG00000095932	ENSG00000095932.5	3	0	1	1	1	1	C19orf77	protein_coding	FALSE	FALSE
ENSG00000095951	ENSG00000095951.12	2	0	0	0	0	1	HIVEP1	protein_coding	FALSE	FALSE
ENSG00000095970	ENSG00000095970.12	0	0	0	0	0	0	TREM2	protein_coding	FALSE	FALSE
ENSG00000096006	ENSG00000096006.7	0	0	0	0	0	0	CRISP3	protein_coding	FALSE	FALSE
ENSG00000096060	ENSG00000096060.10	1	0	0	2	0	1	FKBP5	protein_coding	FALSE	FALSE
ENSG00000096063	ENSG00000096063.10	2	0	0	0	0	1	SRPK1	protein_coding	FALSE	FALSE
ENSG00000096070	ENSG00000096070.15	3	0	0	2	1	1	BRPF3	protein_coding	FALSE	FALSE
ENSG00000096080	ENSG00000096080.7	0	0	0	0	0	0	MRPS18A	protein_coding	FALSE	FALSE
ENSG00000096088	ENSG00000096088.12	0	0	0	0	0	0	PGC	protein_coding	FALSE	FALSE
ENSG00000096092	ENSG00000096092.5	2	0	0	0	1	1	TMEM14A	protein_coding	FALSE	FALSE
ENSG00000096093	ENSG00000096093.10	2	0	0	0	0	1	EFHC1	protein_coding	FALSE	FALSE
ENSG00000096264	ENSG00000096264.9	1	1	1	1	1	0	NCR2	protein_coding	FALSE	FALSE
ENSG00000096384	ENSG00000096384.15	2	1	1	1	1	1	HSP90AB1	protein_coding	FALSE	FALSE
ENSG00000096401	ENSG00000096401.7	2	0	0	0	2	1	CDC5L	protein_coding	FALSE	FALSE
ENSG00000096433	ENSG00000096433.6	1	0	0	0	0	0	ITPR3	protein_coding	FALSE	FALSE
ENSG00000096654	ENSG00000096654.11	1	1	0	2	0	1	ZNF184	protein_coding	FALSE	FALSE
ENSG00000096696	ENSG00000096696.9	0	0	0	0	0	0	DSP	protein_coding	FALSE	FALSE
ENSG00000096717	ENSG00000096717.7	2	2	0	0	1	1	SIRT1	protein_coding	TRUE	FALSE
ENSG00000096746	ENSG00000096746.13	2	0	0	0	0	1	HNRNPH3	protein_coding	FALSE	FALSE
ENSG00000096872	ENSG00000096872.11	2	0	0	0	0	1	IFT74	protein_coding	FALSE	FALSE
ENSG00000096968	ENSG00000096968.8	2	0	0	0	0	1	JAK2	protein_coding	FALSE	FALSE
ENSG00000096996	ENSG00000096996.11	2	0	0	0	0	1	IL12RB1	protein_coding	FALSE	FALSE
ENSG00000097007	ENSG00000097007.13	0	0	0	0	0	0	ABL1	protein_coding	FALSE	FALSE
ENSG00000097021	ENSG00000097021.15	3	1	0	3	0	1	ACOT7	protein_coding	FALSE	FALSE
ENSG00000097033	ENSG00000097033.10	2	1	0	0	1	1	SH3GLB1	protein_coding	FALSE	FALSE
ENSG00000097046	ENSG00000097046.8	3	0	0	1	0	1	CDC7	protein_coding	FALSE	FALSE
ENSG00000097096	ENSG00000097096.8	0	0	0	2	0	1	SYDE2	protein_coding	FALSE	FALSE
ENSG00000099139	ENSG00000099139.9	2	1	0	0	1	1	PCSK5	protein_coding	FALSE	FALSE
ENSG00000099194	ENSG00000099194.5	3	0	0	0	0	1	SCD	protein_coding	FALSE	FALSE
ENSG00000099203	ENSG00000099203.2	2	0	0	0	0	1	TMED1	protein_coding	FALSE	FALSE
ENSG00000099204	ENSG00000099204.14	3	3	2	1	2	1	ABLIM1	protein_coding	FALSE	FALSE
ENSG00000099219	ENSG00000099219.9	3	0	0	1	0	1	ERMP1	protein_coding	FALSE	FALSE
ENSG00000099246	ENSG00000099246.12	2	1	0	0	1	1	RAB18	protein_coding	FALSE	FALSE
ENSG00000099250	ENSG00000099250.13	2	1	0	0	0	1	NRP1	protein_coding	FALSE	FALSE
ENSG00000099251	ENSG00000099251.10	0	0	0	0	0	0	HSD17B7P2	pseudogene	FALSE	FALSE
ENSG00000099256	ENSG00000099256.14	2	0	0	0	0	1	PRTFDC1	protein_coding	FALSE	FALSE
ENSG00000099282	ENSG00000099282.5	0	0	0	0	0	0	TSPAN15	protein_coding	FALSE	FALSE
ENSG00000099284	ENSG00000099284.9	2	0	0	0	0	1	H2AFY2	protein_coding	FALSE	FALSE
ENSG00000099290	ENSG00000099290.11	2	0	0	0	0	1	FAM21A	protein_coding	FALSE	FALSE
ENSG00000099308	ENSG00000099308.6	2	0	1	0	2	1	MAST3	protein_coding	FALSE	FALSE
ENSG00000099326	ENSG00000099326.4	2	0	0	0	0	1	MZF1	protein_coding	TRUE	TRUE
ENSG00000099330	ENSG00000099330.4	2	0	0	1	0	1	OCEL1	protein_coding	FALSE	FALSE
ENSG00000099331	ENSG00000099331.9	1	0	0	0	0	0	MYO9B	protein_coding	FALSE	FALSE
[truncated: 31,995 more rows]

## Sheet: DEP
Differential Protein Expression Results			considering proteins detected in all samples
The scores (P_time, P_G03, P_G05) indicate if the proteins is a Differential Expressed Protein (DEP)
A total score (P_Sum) indicates if the protein is a DEP for at least one individual score.
ensembl_protein_id	P_time	P_G03	P_G05	DEP	ensembl_gene_id	hgnc_symbol
ENSP00000331514	1	0	1	TRUE	ENSG00000184009	ACTG1
ENSP00000244537	1	1	1	TRUE	ENSG00000274618	HIST1H4F
ENSP00000334983	1	0	0	TRUE	ENSG00000067225	PKM
ENSP00000353467	1	1	1	TRUE	ENSG00000196924	FLNA
ENSP00000234590	1	0	0	TRUE	ENSG00000074800	ENO1
ENSP00000224237	1	0	0	TRUE	ENSG00000026025	VIM
ENSP00000295897	1	0	0	TRUE	ENSG00000163631	ALB
ENSP00000455736	0	1	0	TRUE	ENSG00000067225	PKM
ENSP00000437125	1	1	0	TRUE	ENSG00000109971	HSPA8
ENSP00000366618	1	1	1	TRUE	ENSG00000185130	HIST1H2BL
ENSP00000381581	1	0	0	TRUE	ENSG00000136167	LCP1
ENSP00000358151	1	0	0	TRUE	ENSG00000184678	HIST2H2BE
ENSP00000362413	1	0	1	TRUE	ENSG00000102144	PGK1
ENSP00000346550	1	1	1	TRUE	ENSG00000197043	ANXA6
ENSP00000416706	0	0	0	FALSE	ENSG00000169067	ACTBL2
ENSP00000316029	1	1	1	TRUE	ENSG00000137076	TLN1
ENSP00000432155	1	0	1	TRUE	ENSG00000172757	CFL1
ENSP00000225655	1	0	1	TRUE	ENSG00000108518	PFN1
ENSP00000229239	1	0	1	TRUE	ENSG00000111640	GAPDH
ENSP00000261366	1	0	0	TRUE	ENSG00000113368	LMNB1
ENSP00000378669	1	0	1	TRUE	ENSG00000149925	ALDOA
ENSP00000434024	1	0	0	TRUE	ENSG00000188486	H2AFX
ENSP00000339063	1	1	0	TRUE	ENSG00000156508	EEF1A1
ENSP00000355656	1	0	0	TRUE	ENSG00000181218	HIST3H2A
ENSP00000367263	1	0	0	TRUE	ENSG00000124942	AHNAK
ENSP00000336799	1	0	0	TRUE	ENSG00000123416	TUBA1B
ENSP00000373620	1	0	1	TRUE	ENSG00000144381	HSPD1
ENSP00000353192	1	0	1	TRUE	ENSG00000196419	XRCC6
ENSP00000392718	1	0	1	TRUE	ENSG00000196834	POTEI
ENSP00000346694	1	0	0	TRUE	ENSG00000122566	HNRNPA2B1
ENSP00000387176	1	0	0	TRUE	ENSG00000222038	POTEJ
ENSP00000375938	1	0	0	TRUE	ENSG00000127824	TUBA4A
ENSP00000430420	1	0	1	TRUE	ENSG00000197043	ANXA6
ENSP00000399155	1	0	0	TRUE	ENSG00000224156	TUBB
ENSP00000351777	0	0	0	FALSE	ENSG00000165280	VCP
ENSP00000193403	1	1	1	TRUE	ENSG00000072110	ACTN1
ENSP00000324173	1	0	0	TRUE	ENSG00000044574	HSPA5
ENSP00000283179	1	0	0	TRUE	ENSG00000153187	HNRNPU
ENSP00000268182	0	1	0	TRUE	ENSG00000140575	IQGAP1
ENSP00000307940	1	1	0	TRUE	ENSG00000167658	EEF2
ENSP00000379933	1	0	0	TRUE	ENSG00000111669	TPI1
ENSP00000393151	1	0	0	TRUE	ENSG00000153187	HNRNPU
ENSP00000301072	1	0	0	TRUE	ENSG00000167553	TUBA1C
ENSP00000300289	1	0	0	TRUE	ENSG00000167004	PDIA3
ENSP00000361883	0	0	0	FALSE	ENSG00000131236	CAP1
ENSP00000361888	0	0	0	FALSE	ENSG00000131236	CAP1
ENSP00000381736	1	0	0	TRUE	ENSG00000152234	ATP5A1
ENSP00000361816	0	0	0	FALSE	ENSG00000197694	SPTAN1
ENSP00000487444	0	0	0	FALSE	ENSG00000197694	SPTAN1
ENSP00000375978	1	0	0	TRUE	ENSG00000079246	XRCC5
ENSP00000365458	1	0	0	TRUE	ENSG00000165119	HNRNPK
ENSP00000377082	1	0	1	TRUE	ENSG00000169045	HNRNPH1
ENSP00000341289	1	0	0	TRUE	ENSG00000188229	TUBB4B
ENSP00000379287	1	0	1	TRUE	ENSG00000164924	YWHAZ
ENSP00000229319	1	0	0	TRUE	ENSG00000111716	LDHB
ENSP00000219150	1	0	1	TRUE	ENSG00000102879	CORO1A
ENSP00000369703	1	0	0	TRUE	ENSG00000137267	TUBB2A
ENSP00000417773	1	0	0	TRUE	ENSG00000163931	TKT
ENSP00000411355	1	0	0	TRUE	ENSG00000081237	PTPRC
ENSP00000341826	1	0	0	TRUE	ENSG00000135486	HNRNPA1
ENSP00000262878	1	1	1	TRUE	ENSG00000101347	SAMHD1
ENSP00000360709	1	0	1	TRUE	ENSG00000096384	HSP90AB1
ENSP00000354394	1	0	0	TRUE	ENSG00000115415	STAT1
ENSP00000262030	1	0	0	TRUE	ENSG00000110955	ATP5B
ENSP00000252699	1	1	1	TRUE	ENSG00000130402	ACTN4
ENSP00000348965	0	0	0	FALSE	ENSG00000197102	DYNC1H1
ENSP00000363741	1	0	0	TRUE	ENSG00000125944	HNRNPR
ENSP00000297185	1	0	1	TRUE	ENSG00000113013	HSPA9
ENSP00000378199	1	0	0	TRUE	ENSG00000126803	HSPA2
ENSP00000468181	1	0	0	TRUE	ENSG00000129351	ILF3
ENSP00000409456	1	0	1	TRUE	ENSG00000165119	HNRNPK
ENSP00000228945	1	0	1	TRUE	ENSG00000111348	ARHGDIB
ENSP00000376309	1	0	1	TRUE	ENSG00000170144	HNRNPA3
ENSP00000347380	0	0	0	FALSE	ENSG00000135316	SYNCRIP
ENSP00000427687	1	1	1	TRUE	ENSG00000071127	WDR1
ENSP00000363745	0	0	0	FALSE	ENSG00000125944	HNRNPR
ENSP00000366568	1	0	1	TRUE	ENSG00000130985	UBA1
ENSP00000286788	1	1	1	TRUE	ENSG00000156261	CCT8
ENSP00000355759	1	0	0	TRUE	ENSG00000143799	PARP1
ENSP00000376763	1	0	1	TRUE	ENSG00000141367	CLTC
ENSP00000305958	1	0	0	TRUE	ENSG00000168439	STIP1
ENSP00000445175	1	0	1	TRUE	ENSG00000134333	LDHA
ENSP00000364802	0	0	0	FALSE	ENSG00000204389	HSPA1A
ENSP00000438873	0	0	0	FALSE	ENSG00000111674	ENO2
ENSP00000383981	1	0	0	TRUE	ENSG00000143947	RPS27A
ENSP00000304592	1	0	1	TRUE	ENSG00000169710	FASN
ENSP00000361152	0	1	0	TRUE	ENSG00000117450	PRDX1
ENSP00000385536	1	0	1	TRUE	ENSG00000100201	DDX17
ENSP00000302961	1	0	1	TRUE	ENSG00000170606	HSPA4
ENSP00000263238	1	0	1	TRUE	ENSG00000115091	ACTR3
ENSP00000349573	0	0	0	FALSE	ENSG00000169813	HNRNPF
ENSP00000263168	1	1	1	TRUE	ENSG00000116489	CAPZA1
ENSP00000305995	1	0	0	TRUE	ENSG00000170950	PGK2
ENSP00000325732	1	0	0	TRUE	ENSG00000099783	HNRNPM
ENSP00000479215	1	0	0	TRUE	ENSG00000148773	MKI67
ENSP00000446714	1	0	1	TRUE	ENSG00000092841	MYL6
ENSP00000378731	1	0	1	TRUE	ENSG00000109107	ALDOC
ENSP00000299767	1	0	1	TRUE	ENSG00000166598	HSP90B1
ENSP00000326010	1	0	0	TRUE	ENSG00000111679	PTPN6
ENSP00000434643	0	0	0	FALSE	ENSG00000149273	RPS3
ENSP00000216281	1	0	0	TRUE	ENSG00000080824	HSP90AA1
ENSP00000216254	1	0	1	TRUE	ENSG00000100412	ACO2
ENSP00000299300	1	0	1	TRUE	ENSG00000166226	CCT2
ENSP00000322439	1	0	0	TRUE	ENSG00000178952	TUFM
ENSP00000419425	1	0	1	TRUE	ENSG00000196262	PPIA
ENSP00000361927	1	0	1	TRUE	ENSG00000126945	HNRNPH2
ENSP00000320176	1	0	1	TRUE	ENSG00000180353	HCLS1
ENSP00000225792	1	1	1	TRUE	ENSG00000108654	DDX5
ENSP00000407602	1	1	0	TRUE	ENSG00000047849	MAP4
ENSP00000356520	0	0	0	FALSE	ENSG00000135829	DHX9
ENSP00000428755	1	0	0	TRUE	ENSG00000181163	NPM1
ENSP00000300161	1	0	1	TRUE	ENSG00000166913	YWHAB
ENSP00000317123	1	0	0	TRUE	ENSG00000144028	SNRNP200
ENSP00000481145	0	0	0	FALSE	ENSG00000265681	RPL17
ENSP00000283195	0	0	0	FALSE	ENSG00000153201	RANBP2
ENSP00000327801	1	1	1	TRUE	ENSG00000185624	P4HB
ENSP00000359645	1	0	1	TRUE	ENSG00000147274	RBMX
ENSP00000354591	0	0	0	FALSE	ENSG00000142864	SERBP1
ENSP00000349748	1	0	0	TRUE	ENSG00000116560	SFPQ
ENSP00000349977	1	1	0	TRUE	ENSG00000013364	MVP
ENSP00000275603	1	0	0	TRUE	ENSG00000146731	CCT6A
ENSP00000360034	1	0	0	TRUE	ENSG00000142864	SERBP1
ENSP00000270142	1	0	1	TRUE	ENSG00000142168	SOD1
ENSP00000384720	1	1	1	TRUE	ENSG00000196405	EVL
ENSP00000298049	0	0	0	FALSE	ENSG00000101210	EEF1A2
ENSP00000359804	0	1	0	TRUE	ENSG00000162613	FUBP1
ENSP00000280326	1	0	1	TRUE	ENSG00000150753	CCT5
ENSP00000346050	0	0	0	FALSE	ENSG00000145425	RPS3A
ENSP00000257497	1	1	1	TRUE	ENSG00000135046	ANXA1
ENSP00000391249	1	0	0	TRUE	ENSG00000184640	SEPT9
ENSP00000301948	1	0	1	TRUE	ENSG00000169057	MECP2
ENSP00000369020	1	0	1	TRUE	ENSG00000147010	SH3KBP1
ENSP00000324105	1	1	1	TRUE	ENSG00000108515	ENO3
ENSP00000307387	1	0	1	TRUE	ENSG00000170248	PDCD6IP
ENSP00000313327	1	0	0	TRUE	ENSG00000138668	HNRNPD
ENSP00000272298	1	0	1	TRUE	ENSG00000143933	CALM2
ENSP00000294623	0	0	0	FALSE	ENSG00000162613	FUBP1
ENSP00000370023	1	0	1	TRUE	ENSG00000084754	HADHA
ENSP00000206451	1	0	0	TRUE	ENSG00000092010	PSME1
ENSP00000308383	1	1	1	TRUE	ENSG00000130592	LSP1
ENSP00000244534	1	0	0	TRUE	ENSG00000124575	HIST1H1D
ENSP00000348170	1	0	0	TRUE	ENSG00000257017	HP
ENSP00000258091	1	0	1	TRUE	ENSG00000135624	CCT7
ENSP00000286091	1	1	1	TRUE	ENSG00000155660	PDIA4
ENSP00000339566	1	0	0	TRUE	ENSG00000187837	HIST1H1C
ENSP00000307705	1	0	0	TRUE	ENSG00000168298	HIST1H1E
ENSP00000327070	1	1	0	TRUE	ENSG00000146701	MDH2
ENSP00000364805	1	0	0	TRUE	ENSG00000204390	HSPA1L
ENSP00000317334	1	0	1	TRUE	ENSG00000120438	TCP1
ENSP00000276079	1	0	0	TRUE	ENSG00000147140	NONO
ENSP00000327054	0	0	0	FALSE	ENSG00000176619	LMNB2
ENSP00000295688	1	0	0	TRUE	ENSG00000163468	CCT3
ENSP00000305860	1	0	0	TRUE	ENSG00000138668	HNRNPD
ENSP00000301522	1	0	1	TRUE	ENSG00000167815	PRDX2
ENSP00000327137	1	0	1	TRUE	ENSG00000163466	ARPC2
ENSP00000355890	1	0	0	TRUE	ENSG00000136628	EPRS
ENSP00000321259	1	0	1	TRUE	ENSG00000177156	TALDO1
ENSP00000277865	1	0	1	TRUE	ENSG00000148672	GLUD1
ENSP00000380921	1	0	1	TRUE	ENSG00000147010	SH3KBP1
ENSP00000260665	1	0	1	TRUE	ENSG00000138095	LRPPRC
ENSP00000359991	1	1	1	TRUE	ENSG00000171314	PGAM1
ENSP00000359345	0	0	0	FALSE	ENSG00000122406	RPL5
ENSP00000295809	1	1	0	TRUE	ENSG00000163565	IFI16
ENSP00000260956	1	0	0	TRUE	ENSG00000138385	SSB
ENSP00000302886	1	0	0	TRUE	ENSG00000170515	PA2G4
ENSP00000470715	1	0	1	TRUE	ENSG00000076928	ARHGEF1
ENSP00000318687	1	1	1	TRUE	ENSG00000120694	HSPH1
ENSP00000369538	1	0	0	TRUE	ENSG00000057608	GDI2
ENSP00000293831	1	1	1	TRUE	ENSG00000161960	EIF4A1
ENSP00000304350	1	0	0	TRUE	ENSG00000174231	PRPF8
ENSP00000336776	0	0	0	FALSE	ENSG00000132507	EIF5A
ENSP00000338095	0	0	0	FALSE	ENSG00000092199	HNRNPC
ENSP00000306330	0	0	0	FALSE	ENSG00000170027	YWHAG
ENSP00000318415	1	0	1	TRUE	ENSG00000213516	RBMXL1
ENSP00000305556	1	0	0	TRUE	ENSG00000169564	PCBP1
ENSP00000302572	1	0	1	TRUE	ENSG00000113648	H2AFY
ENSP00000377121	1	0	1	TRUE	ENSG00000135269	TES
ENSP00000346762	1	0	1	TRUE	ENSG00000197157	SND1
ENSP00000381216	0	0	0	FALSE	ENSG00000088247	KHSRP
ENSP00000236959	0	0	0	FALSE	ENSG00000138363	ATIC
ENSP00000264335	1	0	1	TRUE	ENSG00000108953	YWHAE
ENSP00000313420	0	0	1	TRUE	ENSG00000253729	PRKDC
ENSP00000451979	1	1	1	TRUE	ENSG00000100823	APEX1
ENSP00000371267	1	0	0	TRUE	ENSG00000134308	YWHAQ
ENSP00000221419	1	0	0	TRUE	ENSG00000104824	HNRNPL
ENSP00000353433	1	0	0	TRUE	ENSG00000156515	HK1
ENSP00000425956	1	0	1	TRUE	ENSG00000173821	RNF213
ENSP00000370745	1	0	0	TRUE	ENSG00000079785	DDX1
ENSP00000261772	1	0	0	TRUE	ENSG00000090861	AARS
ENSP00000429594	1	0	0	TRUE	ENSG00000070756	PABPC1
ENSP00000264071	1	0	0	TRUE	ENSG00000104833	TUBB4A
ENSP00000354739	0	0	0	FALSE	ENSG00000197958	RPL12
ENSP00000265447	1	0	1	TRUE	ENSG00000122359	ANXA11
ENSP00000311430	0	0	0	FALSE	ENSG00000174444	RPL4
ENSP00000326603	1	0	0	TRUE	ENSG00000101596	SMCHD1
ENSP00000462171	1	0	1	TRUE	ENSG00000101608	MYL12A
ENSP00000296417	1	0	1	TRUE	ENSG00000164032	H2AFZ
ENSP00000378484	1	0	1	TRUE	ENSG00000213585	VDAC1
ENSP00000379342	1	0	0	TRUE	ENSG00000182718	ANXA2
ENSP00000321584	1	0	1	TRUE	ENSG00000178035	IMPDH2
ENSP00000379888	0	0	0	FALSE	ENSG00000142937	RPS8
ENSP00000357459	1	0	0	TRUE	ENSG00000160710	ADAR
ENSP00000260641	1	0	1	TRUE	ENSG00000138071	ACTR2
ENSP00000376299	1	0	0	TRUE	ENSG00000089157	RPLP0
ENSP00000253024	1	0	0	TRUE	ENSG00000130726	TRIM28
ENSP00000261479	0	0	0	FALSE	ENSG00000100902	PSMA6
ENSP00000377958	1	0	1	TRUE	ENSG00000115484	CCT4
ENSP00000438144	1	0	1	TRUE	ENSG00000014641	MDH1
ENSP00000354947	1	0	1	TRUE	ENSG00000198898	CAPZA2
ENSP00000301785	1	0	0	TRUE	ENSG00000214753	HNRNPUL2
ENSP00000216962	1	0	1	TRUE	ENSG00000100994	PYGB
ENSP00000375834	1	0	1	TRUE	ENSG00000168385	SEPT2
ENSP00000261313	1	1	1	TRUE	ENSG00000089220	PEBP1
ENSP00000346001	0	0	0	FALSE	ENSG00000100316	RPL3
ENSP00000339950	1	0	0	TRUE	ENSG00000149781	FERMT3
ENSP00000343535	1	0	0	TRUE	ENSG00000187555	USP7
ENSP00000362744	1	0	0	TRUE	ENSG00000198034	RPS4X
ENSP00000364286	1	0	0	TRUE	ENSG00000077549	CAPZB
ENSP00000381993	1	0	0	TRUE	ENSG00000122545	SEPT7
ENSP00000370115	1	0	1	TRUE	ENSG00000021355	SERPINB1
ENSP00000486443	0	0	0	FALSE	ENSG00000215301	DDX3X
ENSP00000305790	0	0	0	FALSE	ENSG00000189091	SF3B3
ENSP00000316772	1	0	1	TRUE	ENSG00000180448	HMHA1
ENSP00000371393	1	0	1	TRUE	ENSG00000169299	PGM2
ENSP00000465404	1	0	0	TRUE	ENSG00000116288	PARK7
ENSP00000341885	1	0	0	TRUE	ENSG00000140988	RPS2
ENSP00000389103	0	0	0	FALSE	ENSG00000198242	RPL23A
ENSP00000480036	1	0	1	TRUE	ENSG00000276230	RNH1
ENSP00000325548	1	0	1	TRUE	ENSG00000133313	CNDP2
ENSP00000241704	1	0	0	TRUE	ENSG00000122218	COPA
ENSP00000392094	0	0	0	FALSE	ENSG00000108883	EFTUD2
ENSP00000480135	1	0	0	TRUE	ENSG00000275323	RPS9
ENSP00000361626	1	0	0	TRUE	ENSG00000065978	YBX1
ENSP00000373883	1	0	1	TRUE	ENSG00000111667	USP5
ENSP00000328405	1	1	1	TRUE	ENSG00000065357	DGKA
ENSP00000228740	1	0	0	TRUE	ENSG00000111144	LTA4H
ENSP00000221801	1	0	1	TRUE	ENSG00000105202	FBL
ENSP00000248975	1	0	0	TRUE	ENSG00000128245	YWHAH
ENSP00000303908	1	0	1	TRUE	ENSG00000247596	TWF2
ENSP00000362576	1	0	1	TRUE	ENSG00000134684	YARS
ENSP00000222673	1	0	1	TRUE	ENSG00000105953	OGDH
ENSP00000426909	0	0	0	FALSE	ENSG00000204628	GNB2L1
ENSP00000326381	1	0	1	TRUE	ENSG00000156976	EIF4A2
ENSP00000014112	0	0	0	FALSE	ENSG00000011304	PTBP1
ENSP00000303043	0	0	0	FALSE	ENSG00000065427	KARS
ENSP00000338703	1	0	1	TRUE	ENSG00000169764	UGP2
ENSP00000258787	1	0	0	TRUE	ENSG00000136286	MYO1G
ENSP00000216605	1	0	1	TRUE	ENSG00000100714	MTHFD1
ENSP00000336741	0	0	0	FALSE	ENSG00000109606	DHX15
ENSP00000385834	1	0	1	TRUE	ENSG00000091513	TF
ENSP00000324511	1	0	1	TRUE	ENSG00000180096	SEPT1
ENSP00000470687	1	0	1	TRUE	ENSG00000105323	HNRNPUL1
ENSP00000391211	0	0	0	FALSE	ENSG00000161057	PSMC2
ENSP00000379676	0	0	0	FALSE	ENSG00000129084	PSMA1
ENSP00000346120	1	0	1	TRUE	ENSG00000165732	DDX21
ENSP00000416269	1	0	0	TRUE	ENSG00000198563	DDX39B
ENSP00000462495	1	0	0	TRUE	ENSG00000087191	PSMC5
ENSP00000215793	1	0	0	TRUE	ENSG00000099995	SF3A1
ENSP00000487443	0	0	0	FALSE	ENSG00000280858	RPL7A
ENSP00000349053	1	0	0	TRUE	ENSG00000089597	GANAB
ENSP00000473652	1	0	0	TRUE	ENSG00000165916	PSMC3
ENSP00000336687	0	0	0	FALSE	ENSG00000122565	CBX3
ENSP00000452451	1	0	0	TRUE	ENSG00000165410	CFL2
ENSP00000331897	1	0	1	TRUE	ENSG00000182054	IDH2
ENSP00000253792	1	1	1	TRUE	ENSG00000131473	ACLY
ENSP00000340466	1	0	0	TRUE	ENSG00000089597	GANAB
ENSP00000353284	0	0	0	FALSE	ENSG00000067048	DDX3Y
ENSP00000348163	1	0	1	TRUE	ENSG00000102024	PLS3
ENSP00000349878	1	0	0	TRUE	ENSG00000143321	HDGF
ENSP00000262428	1	1	1	TRUE	ENSG00000103187	COTL1
ENSP00000348877	1	0	1	TRUE	ENSG00000105220	GPI
ENSP00000264156	1	0	0	TRUE	ENSG00000076003	MCM6
ENSP00000456412	1	0	1	TRUE	ENSG00000197111	PCBP2
ENSP00000271308	0	0	0	FALSE	ENSG00000143106	PSMA5
ENSP00000346827	1	1	1	TRUE	ENSG00000143149	ALDH9A1
ENSP00000320516	1	0	1	TRUE	ENSG00000110047	EHD1
ENSP00000301764	1	0	0	TRUE	ENSG00000167986	DDB1
ENSP00000274364	1	0	0	TRUE	ENSG00000145703	IQGAP2
ENSP00000349811	0	0	1	TRUE	ENSG00000096060	FKBP5
ENSP00000363018	1	0	1	TRUE	ENSG00000198755	RPL10A
ENSP00000242776	1	0	0	TRUE	ENSG00000123136	DDX39A
ENSP00000373706	0	0	0	FALSE	ENSG00000131504	DIAPH1
ENSP00000339795	1	0	0	TRUE	ENSG00000147604	RPL7
ENSP00000234677	1	0	1	TRUE	ENSG00000031698	SARS
ENSP00000373918	1	0	0	TRUE	ENSG00000106105	GARS
ENSP00000264705	1	1	1	TRUE	ENSG00000084774	CAD
ENSP00000301329	1	0	1	TRUE	ENSG00000167699	GLOD4
ENSP00000465403	1	0	0	TRUE	ENSG00000132475	H3F3B
ENSP00000365936	1	0	1	TRUE	ENSG00000172531	PPP1CA
ENSP00000252244	0	0	0	FALSE	ENSG00000167768	KRT1
ENSP00000252725	1	0	1	TRUE	ENSG00000130429	ARPC1B
ENSP00000217426	0	0	0	FALSE	ENSG00000101444	AHCY
ENSP00000262613	1	0	0	TRUE	ENSG00000109062	SLC9A3R1
ENSP00000371236	1	0	0	TRUE	ENSG00000159131	GART
ENSP00000378297	1	1	1	TRUE	ENSG00000109320	NFKB1
ENSP00000267113	1	0	0	TRUE	ENSG00000139641	ESYT1
ENSP00000377954	1	0	1	TRUE	ENSG00000133706	LARS
ENSP00000386694	1	0	0	TRUE	ENSG00000135905	DOCK10
ENSP00000442318	0	0	0	FALSE	ENSG00000111530	CAND1
ENSP00000478723	1	0	0	TRUE	ENSG00000152795	HNRNPDL
ENSP00000216038	1	0	0	TRUE	ENSG00000100220	RTCB
ENSP00000325240	1	0	1	TRUE	ENSG00000002834	LASP1
ENSP00000357283	1	0	1	TRUE	ENSG00000160789	LMNA
ENSP00000283131	1	0	0	TRUE	ENSG00000153147	SMARCA5
ENSP00000254719	1	0	1	TRUE	ENSG00000132383	RPA1
ENSP00000410848	0	0	0	FALSE	ENSG00000168028	RPSA
ENSP00000269349	1	0	0	TRUE	ENSG00000141543	EIF4A3
ENSP00000216181	0	0	0	FALSE	ENSG00000100345	MYH9
ENSP00000325136	1	1	0	TRUE	ENSG00000138029	HADHB
ENSP00000359504	0	0	0	FALSE	ENSG00000117228	GBP1
ENSP00000416739	1	1	0	TRUE	ENSG00000004700	RECQL
ENSP00000361892	1	0	1	TRUE	ENSG00000101109	STK4
ENSP00000446215	0	0	0	FALSE	ENSG00000132341	RAN
ENSP00000307432	1	1	1	TRUE	ENSG00000172340	SUCLG2
ENSP00000264932	1	1	0	TRUE	ENSG00000073578	SDHA
ENSP00000391944	0	0	0	FALSE	ENSG00000104529	EEF1D
ENSP00000349259	0	0	0	FALSE	ENSG00000115306	SPTBN1
ENSP00000422319	1	0	0	TRUE	ENSG00000280987	MATR3
ENSP00000300408	0	0	0	FALSE	ENSG00000167085	PHB
ENSP00000369757	0	0	0	FALSE	ENSG00000137154	RPS6
ENSP00000254508	1	0	0	TRUE	ENSG00000132182	NUP210
ENSP00000486669	1	0	1	TRUE	ENSG00000281614	INPP5D
ENSP00000216802	0	0	0	FALSE	ENSG00000100911	PSME2
ENSP00000475721	1	0	0	TRUE	ENSG00000100519	PSMC6
ENSP00000403922	0	0	0	FALSE	ENSG00000227715	HLA-A
ENSP00000362548	0	0	0	FALSE	ENSG00000004455	AK2
ENSP00000424053	1	0	1	TRUE	ENSG00000128050	PAICS
ENSP00000480150	1	0	0	TRUE	ENSG00000149428	HYOU1
ENSP00000369594	1	0	1	TRUE	ENSG00000089280	FUS
ENSP00000362329	1	0	1	TRUE	ENSG00000180817	PPA1
ENSP00000157812	1	0	0	TRUE	ENSG00000013275	PSMC4
ENSP00000477837	0	1	1	TRUE	ENSG00000263001	GTF2I
ENSP00000373100	0	0	0	FALSE	ENSG00000206505	HLA-A
ENSP00000233893	0	0	0	FALSE	ENSG00000115541	HSPE1
ENSP00000473172	0	0	0	FALSE	ENSG00000183207	RUVBL2
ENSP00000456019	0	1	1	TRUE	ENSG00000137767	SQRDL
ENSP00000406881	1	0	0	TRUE	ENSG00000182199	SHMT2
ENSP00000314067	1	0	1	TRUE	ENSG00000180370	PAK2
ENSP00000300026	0	1	0	TRUE	ENSG00000166794	PPIB
ENSP00000310670	1	0	0	TRUE	ENSG00000158941	CCAR2
ENSP00000229854	1	0	0	TRUE	ENSG00000112118	MCM3
ENSP00000300648	1	0	0	TRUE	ENSG00000089154	GCN1L1
ENSP00000316779	1	0	0	TRUE	ENSG00000136717	BIN1
ENSP00000265462	1	0	1	TRUE	ENSG00000126432	PRDX5
ENSP00000448981	0	0	0	FALSE	ENSG00000186298	PPP1CC
ENSP00000259237	1	0	0	TRUE	ENSG00000136717	BIN1
ENSP00000264670	1	0	0	TRUE	ENSG00000037474	NSUN2
ENSP00000230050	0	0	0	FALSE	ENSG00000112306	RPS12
ENSP00000261601	1	0	0	TRUE	ENSG00000101557	USP14
ENSP00000246548	1	0	0	TRUE	ENSG00000126261	UBA2
ENSP00000320663	1	0	1	TRUE	ENSG00000143924	EML4
ENSP00000222553	1	0	1	TRUE	ENSG00000105835	NAMPT
ENSP00000380950	1	0	1	TRUE	ENSG00000160255	ITGB2
ENSP00000296255	1	0	0	TRUE	ENSG00000163902	RPN1
ENSP00000341905	1	0	1	TRUE	ENSG00000105122	RASAL3
ENSP00000387262	0	0	0	FALSE	ENSG00000132305	IMMT
ENSP00000486447	1	0	0	TRUE	ENSG00000281540	RCC2
ENSP00000422295	0	0	0	FALSE	ENSG00000184432	COPB2
ENSP00000309474	1	0	1	TRUE	ENSG00000173692	PSMD1
ENSP00000431763	0	0	0	FALSE	ENSG00000104529	EEF1D
ENSP00000365233	0	0	0	FALSE	ENSG00000134900	TPP2
ENSP00000358983	0	0	0	FALSE	ENSG00000077150	NFKB2
ENSP00000313454	1	0	1	TRUE	ENSG00000033178	UBA6
ENSP00000411701	0	0	0	FALSE	ENSG00000136279	DBNL
ENSP00000022615	0	0	0	FALSE	ENSG00000078668	VDAC3
ENSP00000342026	1	1	1	TRUE	ENSG00000117592	PRDX6
ENSP00000189444	0	0	0	FALSE	ENSG00000077150	NFKB2
ENSP00000357077	0	0	0	FALSE	ENSG00000158710	TAGLN2
ENSP00000249837	1	0	1	TRUE	ENSG00000129003	VPS13C
ENSP00000359910	0	0	0	FALSE	ENSG00000101182	PSMA7
ENSP00000311930	1	0	0	TRUE	ENSG00000105379	ETFB
ENSP00000394071	1	1	1	TRUE	ENSG00000203879	GDI1
ENSP00000381601	1	0	0	TRUE	ENSG00000157601	MX1
ENSP00000348093	1	0	0	TRUE	ENSG00000197451	HNRNPAB
ENSP00000265056	1	0	0	TRUE	ENSG00000073111	MCM2
ENSP00000318012	1	0	0	TRUE	ENSG00000119335	SET
ENSP00000296511	1	1	1	TRUE	ENSG00000164111	ANXA5
ENSP00000282272	1	0	1	TRUE	ENSG00000065413	ANKRD44
ENSP00000351329	1	0	0	TRUE	ENSG00000009307	CSDE1
ENSP00000376620	1	0	0	TRUE	ENSG00000140105	WARS
ENSP00000290158	1	0	0	TRUE	ENSG00000108424	KPNB1
ENSP00000261712	1	0	1	TRUE	ENSG00000108671	PSMD11
ENSP00000359001	1	0	0	TRUE	ENSG00000172534	HCFC1
ENSP00000407429	1	0	0	TRUE	ENSG00000226248	CLIC1
ENSP00000318297	0	0	0	FALSE	ENSG00000175792	RUVBL1
ENSP00000417653	1	0	1	TRUE	ENSG00000136279	DBNL
ENSP00000225698	0	0	0	FALSE	ENSG00000108561	C1QBP
ENSP00000385958	0	0	0	FALSE	ENSG00000164587	RPS14
ENSP00000296122	0	0	0	FALSE	ENSG00000213639	PPP1CB
ENSP00000264161	1	0	0	TRUE	ENSG00000115866	DARS
ENSP00000430194	1	0	0	TRUE	ENSG00000104738	MCM4
ENSP00000264639	1	0	0	TRUE	ENSG00000108344	PSMD3
ENSP00000397760	1	0	0	TRUE	ENSG00000023228	NDUFS1
ENSP00000256935	0	0	0	FALSE	ENSG00000134516	DOCK2
ENSP00000001008	1	0	1	TRUE	ENSG00000004478	FKBP4
ENSP00000384939	1	0	1	TRUE	ENSG00000143924	EML4
ENSP00000465585	1	0	1	TRUE	ENSG00000196365	LONP1
ENSP00000361841	1	0	0	TRUE	ENSG00000035403	VCL
ENSP00000349297	1	1	0	TRUE	ENSG00000072778	ACADVL
ENSP00000419851	1	0	1	TRUE	ENSG00000163655	GMPS
ENSP00000220003	1	0	1	TRUE	ENSG00000103653	CSK
ENSP00000455274	1	0	0	TRUE	ENSG00000127603	MACF1
ENSP00000361686	0	0	0	FALSE	ENSG00000165637	VDAC2
ENSP00000381607	0	0	1	TRUE	ENSG00000084207	GSTP1
ENSP00000311747	1	0	0	TRUE	ENSG00000239306	RBM14
ENSP00000339095	0	0	0	FALSE	ENSG00000171863	RPS7
ENSP00000370074	1	0	1	TRUE	ENSG00000170542	SERPINB9
ENSP00000370517	1	0	1	TRUE	ENSG00000067057	PFKP
ENSP00000376889	1	0	0	TRUE	ENSG00000011052	NME2
ENSP00000441875	0	0	0	FALSE	ENSG00000215021	PHB2
ENSP00000480033	1	0	0	TRUE	ENSG00000273761	DDX24
ENSP00000270625	0	0	0	FALSE	ENSG00000142534	RPS11
ENSP00000281828	1	0	0	TRUE	ENSG00000116120	FARSB
ENSP00000476028	1	1	0	TRUE	ENSG00000002549	LAP3
ENSP00000438536	0	0	0	FALSE	ENSG00000177731	FLII
ENSP00000325002	1	0	0	TRUE	ENSG00000181789	COPG1
ENSP00000296543	1	0	0	TRUE	ENSG00000164134	NAA15
ENSP00000324573	1	0	0	TRUE	ENSG00000177731	FLII
ENSP00000368884	1	0	1	TRUE	ENSG00000177189	RPS6KA3
ENSP00000264028	1	0	0	TRUE	ENSG00000095139	ARCN1
ENSP00000425634	1	0	0	TRUE	ENSG00000170445	HARS
ENSP00000424387	1	0	1	TRUE	ENSG00000113407	TARS
ENSP00000389117	1	0	0	TRUE	ENSG00000187239	FNBP1
ENSP00000202773	0	0	0	FALSE	ENSG00000089009	RPL6
ENSP00000383165	0	0	0	FALSE	ENSG00000183570	PCBP3
ENSP00000347271	0	0	0	FALSE	ENSG00000124614	RPS10
ENSP00000377865	0	0	0	FALSE	ENSG00000125691	RPL23
ENSP00000319664	1	0	1	TRUE	ENSG00000090273	NUDC
ENSP00000216122	1	0	0	TRUE	ENSG00000100297	MCM5
ENSP00000261303	0	0	0	FALSE	ENSG00000100764	PSMC1
ENSP00000265838	1	0	0	TRUE	ENSG00000075239	ACAT1
ENSP00000361948	0	0	0	FALSE	ENSG00000090621	PABPC4
ENSP00000221130	1	1	1	TRUE	ENSG00000104687	GSR
ENSP00000468734	1	0	1	TRUE	ENSG00000079805	DNM2
ENSP00000483957	1	0	0	TRUE	ENSG00000181222	POLR2A
ENSP00000293328	1	0	0	TRUE	ENSG00000173757	STAT5B
ENSP00000244573	1	0	1	TRUE	ENSG00000124610	HIST1H1A
ENSP00000335321	0	0	0	FALSE	ENSG00000115524	SF3B1
ENSP00000368438	1	0	0	TRUE	ENSG00000132646	PCNA
ENSP00000346022	0	0	0	FALSE	ENSG00000163682	RPL9
ENSP00000044462	0	0	0	FALSE	ENSG00000041357	PSMA4
ENSP00000330074	0	0	0	FALSE	ENSG00000184357	HIST1H1B
ENSP00000393241	0	0	0	FALSE	ENSG00000231500	RPS18
ENSP00000278823	0	0	0	FALSE	ENSG00000149480	MTA2
ENSP00000329219	1	0	0	TRUE	ENSG00000184922	FMNL1
ENSP00000358812	1	0	1	TRUE	ENSG00000148843	PDCD11
ENSP00000389906	0	0	0	FALSE	ENSG00000167004	PDIA3
ENSP00000373905	0	0	0	FALSE	ENSG00000079805	DNM2
ENSP00000266732	1	0	0	TRUE	ENSG00000120802	TMPO
ENSP00000350018	1	0	0	TRUE	ENSG00000100092	SH3BP1
ENSP00000465437	1	0	0	TRUE	ENSG00000126561	STAT5A
ENSP00000308753	1	0	0	TRUE	ENSG00000138594	TMOD3
ENSP00000431872	1	1	1	TRUE	ENSG00000133112	TPT1
ENSP00000246957	1	0	1	TRUE	ENSG00000126602	TRAP1
ENSP00000381197	1	0	0	TRUE	ENSG00000087274	ADD1
ENSP00000456124	1	0	1	TRUE	ENSG00000261150	EPPK1
ENSP00000408695	1	0	1	TRUE	ENSG00000154229	PRKCA
ENSP00000310129	1	0	0	TRUE	ENSG00000175166	PSMD2
ENSP00000450236	1	0	0	TRUE	ENSG00000187109	NAP1L1
ENSP00000307288	1	0	0	TRUE	ENSG00000166508	MCM7
ENSP00000362012	1	0	1	TRUE	ENSG00000138279	ANXA7
ENSP00000354125	1	0	0	TRUE	ENSG00000106263	EIF3B
ENSP00000296412	1	1	1	TRUE	ENSG00000197894	ADH5
ENSP00000487984	1	0	0	TRUE	ENSG00000273562	NAP1L4
ENSP00000324804	0	0	0	FALSE	ENSG00000105568	PPP2R1A
ENSP00000452762	1	1	0	TRUE	ENSG00000140374	ETFA
ENSP00000246194	1	0	1	TRUE	ENSG00000125970	RALY
ENSP00000482909	0	0	0	FALSE	ENSG00000143621	ILF2
ENSP00000307889	0	0	0	FALSE	ENSG00000167526	RPL13
ENSP00000400175	1	0	0	TRUE	ENSG00000067560	RHOA
ENSP00000470142	0	0	1	TRUE	ENSG00000005007	UPF1
ENSP00000339186	1	1	1	TRUE	ENSG00000100351	GRAP2
ENSP00000211402	1	0	1	TRUE	ENSG00000096171	VARS
ENSP00000424440	1	0	0	TRUE	ENSG00000116560	SFPQ
ENSP00000487614	1	0	0	TRUE	ENSG00000274081	PUF60
ENSP00000353278	0	0	0	FALSE	ENSG00000125354	SEPT6
ENSP00000329662	1	0	0	TRUE	ENSG00000184897	H1FX
ENSP00000215909	1	0	1	TRUE	ENSG00000100097	LGALS1
ENSP00000313829	1	0	0	TRUE	ENSG00000121774	KHDRBS1
ENSP00000253039	1	0	0	TRUE	ENSG00000130741	EIF2S3
ENSP00000364721	1	0	1	TRUE	ENSG00000101367	MAPRE1
ENSP00000296577	1	0	1	TRUE	ENSG00000164163	ABCE1
ENSP00000296503	0	0	0	FALSE	ENSG00000164104	HMGB2
ENSP00000433287	1	0	0	TRUE	ENSG00000141279	NPEPPS
ENSP00000358727	1	1	1	TRUE	ENSG00000148834	GSTO1
ENSP00000362308	1	1	1	TRUE	ENSG00000131171	SH3BGRL
ENSP00000271583	1	0	0	TRUE	ENSG00000143337	TOR1AIP1
ENSP00000367498	1	0	1	TRUE	ENSG00000130764	LRRC47
ENSP00000249071	0	0	0	FALSE	ENSG00000128340	RAC2
ENSP00000377194	0	0	0	FALSE	ENSG00000160211	G6PD
ENSP00000351410	1	0	1	TRUE	ENSG00000108946	PRKAR1A
ENSP00000340689	1	1	1	TRUE	ENSG00000115419	GLS
ENSP00000264972	1	0	0	TRUE	ENSG00000115085	ZAP70
ENSP00000435777	0	0	0	FALSE	ENSG00000110700	RPS13
ENSP00000269848	1	0	0	TRUE	ENSG00000141959	PFKL
ENSP00000046794	0	0	1	TRUE	ENSG00000043462	LCP2
ENSP00000404678	0	0	0	FALSE	ENSG00000224320	HLA-A
ENSP00000221418	1	1	0	TRUE	ENSG00000104823	ECH1
ENSP00000216879	1	0	1	TRUE	ENSG00000088833	NSFL1C
ENSP00000236957	1	0	1	TRUE	ENSG00000114942	EEF1B2
ENSP00000254322	1	0	0	TRUE	ENSG00000132002	DNAJB1
ENSP00000360532	1	0	0	TRUE	ENSG00000096401	CDC5L
ENSP00000367615	1	0	1	TRUE	ENSG00000198931	APRT
ENSP00000324463	1	0	0	TRUE	ENSG00000119596	YLPM1
ENSP00000402551	1	0	1	TRUE	ENSG00000167770	OTUB1
ENSP00000433556	1	1	0	TRUE	ENSG00000126457	PRMT1
ENSP00000315122	1	1	0	TRUE	ENSG00000156709	AIFM1
ENSP00000266079	1	0	0	TRUE	ENSG00000101161	PRPF6
ENSP00000256383	1	0	0	TRUE	ENSG00000134001	EIF2S1
ENSP00000364119	1	0	0	TRUE	ENSG00000125977	EIF2S2
ENSP00000309539	0	0	1	TRUE	ENSG00000092964	DPYSL2
ENSP00000342181	0	0	0	FALSE	ENSG00000174780	SRP72
ENSP00000376816	1	0	1	TRUE	ENSG00000150593	PDCD4
ENSP00000355518	1	0	1	TRUE	ENSG00000091483	FH
ENSP00000438778	1	0	1	TRUE	ENSG00000143870	PDIA6
ENSP00000370493	1	1	1	TRUE	ENSG00000068796	KIF2A
ENSP00000255945	1	0	0	TRUE	ENSG00000133574	GIMAP4
ENSP00000331901	1	1	1	TRUE	ENSG00000254772	EEF1G
ENSP00000279146	0	0	0	FALSE	ENSG00000110711	AIP
ENSP00000298510	0	0	0	FALSE	ENSG00000165672	PRDX3
ENSP00000285930	1	0	1	TRUE	ENSG00000085662	AKR1B1
ENSP00000262056	1	0	1	TRUE	ENSG00000063046	EIF4B
ENSP00000203407	1	0	0	TRUE	ENSG00000010256	UQCRC1
ENSP00000340989	1	0	1	TRUE	ENSG00000175793	SFN
ENSP00000270225	1	0	1	TRUE	ENSG00000142230	SAE1
ENSP00000362584	0	0	0	FALSE	ENSG00000162521	RBBP4
ENSP00000399168	1	0	0	TRUE	ENSG00000234745	HLA-B
ENSP00000354681	1	0	0	TRUE	ENSG00000198836	OPA1
ENSP00000341072	1	0	1	TRUE	ENSG00000070831	CDC42
ENSP00000426797	1	0	0	TRUE	ENSG00000248746	ACTN3
ENSP00000264010	1	0	0	TRUE	ENSG00000102974	CTCF
ENSP00000367992	1	0	1	TRUE	ENSG00000139684	ESD
ENSP00000203786	1	0	1	TRUE	ENSG00000089820	ARHGAP4
ENSP00000316176	1	0	0	TRUE	ENSG00000177889	UBE2N
ENSP00000358099	1	0	1	TRUE	ENSG00000148908	RGS10
ENSP00000250784	0	0	0	FALSE	ENSG00000129824	RPS4Y1
ENSP00000343966	1	0	0	TRUE	ENSG00000121390	PSPC1
ENSP00000259253	1	0	0	TRUE	ENSG00000136731	UGGT1
ENSP00000474096	1	0	0	TRUE	ENSG00000270647	TAF15
ENSP00000432768	1	0	0	TRUE	ENSG00000175216	CKAP5
ENSP00000346046	0	0	0	FALSE	ENSG00000182774	RPS17
ENSP00000216479	1	0	1	TRUE	ENSG00000100591	AHSA1
ENSP00000262193	0	0	0	FALSE	ENSG00000008018	PSMB1
ENSP00000250559	1	0	0	TRUE	ENSG00000127314	RAP1B
ENSP00000009589	0	0	0	FALSE	ENSG00000008988	RPS20
ENSP00000377060	1	0	0	TRUE	ENSG00000108468	CBX1
ENSP00000348381	1	0	0	TRUE	ENSG00000148700	ADD3
ENSP00000472915	1	0	1	TRUE	ENSG00000099331	MYO9B
ENSP00000205402	1	0	0	TRUE	ENSG00000091140	DLD
ENSP00000303147	1	1	0	TRUE	ENSG00000168906	MAT2A
ENSP00000251453	0	0	0	FALSE	ENSG00000105193	RPS16
ENSP00000269321	1	0	1	TRUE	ENSG00000141522	ARHGDIA
ENSP00000343885	1	0	1	TRUE	ENSG00000138777	PPA2
ENSP00000421592	1	0	0	TRUE	ENSG00000183684	ALYREF
ENSP00000339399	1	0	1	TRUE	ENSG00000116791	CRYZ
ENSP00000249923	1	0	0	TRUE	ENSG00000129083	COPB1
ENSP00000258737	0	0	0	FALSE	ENSG00000136238	RAC1
ENSP00000270776	1	0	1	TRUE	ENSG00000142657	PGD
ENSP00000316032	0	0	0	FALSE	ENSG00000110713	NUP98
ENSP00000470972	0	0	0	FALSE	ENSG00000105372	RPS19
ENSP00000363676	0	0	0	FALSE	ENSG00000142676	RPL11
ENSP00000245206	1	1	0	TRUE	ENSG00000125166	GOT2
ENSP00000369127	1	1	0	TRUE	ENSG00000086061	DNAJA1
ENSP00000317379	1	1	1	TRUE	ENSG00000115419	GLS
ENSP00000356652	1	0	1	TRUE	ENSG00000116161	CACYBP
ENSP00000290349	1	0	0	TRUE	ENSG00000159228	CBR1
ENSP00000318804	1	0	1	TRUE	ENSG00000176390	CRLF3
ENSP00000364794	1	0	0	TRUE	ENSG00000196305	IARS
ENSP00000242351	1	0	0	TRUE	ENSG00000105939	ZC3HAV1
ENSP00000317600	1	0	1	TRUE	ENSG00000114867	EIF4G1
ENSP00000342374	1	0	0	TRUE	ENSG00000125743	SNRPD2
ENSP00000222247	0	0	0	FALSE	ENSG00000105640	RPL18A
ENSP00000273398	0	0	0	FALSE	ENSG00000114573	ATP6V1A
ENSP00000296456	0	0	0	FALSE	ENSG00000164062	APEH
ENSP00000467587	0	0	0	FALSE	ENSG00000131469	RPL27
ENSP00000322706	1	1	1	TRUE	ENSG00000112972	HMGCS1
ENSP00000431391	0	0	0	FALSE	ENSG00000166181	API5
ENSP00000257829	1	0	1	TRUE	ENSG00000135372	NAT10
ENSP00000408399	1	0	0	TRUE	ENSG00000103342	GSPT1
ENSP00000263354	0	1	1	TRUE	ENSG00000105402	NAPA
ENSP00000284320	0	0	0	FALSE	ENSG00000154174	TOMM70A
ENSP00000264389	1	0	0	TRUE	ENSG00000138663	COPS4
ENSP00000378378	0	0	0	FALSE	ENSG00000161016	RPL8
ENSP00000460871	1	0	1	TRUE	ENSG00000171490	RSL1D1
ENSP00000366611	0	0	0	FALSE	ENSG00000168066	SF1
ENSP00000374296	1	1	0	TRUE	ENSG00000135387	CAPRIN1
ENSP00000408464	0	0	0	FALSE	ENSG00000107099	DOCK8
ENSP00000253452	1	0	0	TRUE	ENSG00000131143	COX4I1
ENSP00000366604	0	0	0	FALSE	ENSG00000168066	SF1
ENSP00000387526	1	1	1	TRUE	ENSG00000231247	PPP1R18
ENSP00000380431	1	0	1	TRUE	ENSG00000241553	ARPC4
ENSP00000370589	0	0	0	FALSE	ENSG00000101361	NOP56
ENSP00000373220	1	0	0	TRUE	ENSG00000168291	PDHB
ENSP00000314030	0	0	0	FALSE	ENSG00000069345	DNAJA2
ENSP00000387890	0	0	1	TRUE	ENSG00000120756	PLS1
ENSP00000421323	1	0	0	TRUE	ENSG00000169714	CNBP
ENSP00000460885	1	0	0	TRUE	ENSG00000103426	CORO7-PAM16
ENSP00000345347	0	0	0	FALSE	ENSG00000189403	HMGB1
ENSP00000370741	1	0	1	TRUE	ENSG00000066654	THUMPD1
ENSP00000355889	1	0	0	TRUE	ENSG00000067704	IARS2
ENSP00000357535	1	0	1	TRUE	ENSG00000127884	ECHS1
ENSP00000231572	1	0	1	TRUE	ENSG00000113643	RARS
ENSP00000444596	1	0	0	TRUE	ENSG00000005810	MYCBP2
ENSP00000390491	0	0	0	FALSE	ENSG00000100567	PSMA3
ENSP00000324422	1	0	0	TRUE	ENSG00000159840	ZYX
ENSP00000447824	1	0	1	TRUE	ENSG00000175203	DCTN2
ENSP00000482336	0	0	1	TRUE	ENSG00000278191	CARS
ENSP00000391452	0	1	0	TRUE	ENSG00000047315	POLR2B
ENSP00000358832	0	0	0	FALSE	ENSG00000147403	RPL10
ENSP00000377681	1	1	0	TRUE	ENSG00000145907	G3BP1
ENSP00000285093	1	1	1	TRUE	ENSG00000167315	ACAA2
ENSP00000378721	1	0	0	TRUE	ENSG00000138674	SEC31A
ENSP00000216190	1	0	0	TRUE	ENSG00000100353	EIF3D
ENSP00000353286	1	1	0	TRUE	ENSG00000148700	ADD3
ENSP00000227524	1	0	0	TRUE	ENSG00000110107	PRPF19
ENSP00000261700	1	0	0	TRUE	ENSG00000087302	C14orf166
ENSP00000289175	1	0	1	TRUE	ENSG00000124831	LRRFIP1
ENSP00000375836	1	1	0	TRUE	ENSG00000115677	HDLBP
ENSP00000361140	1	1	1	TRUE	ENSG00000117448	AKR1A1
ENSP00000299977	1	0	1	TRUE	ENSG00000166750	SLFN5
ENSP00000312262	1	0	0	TRUE	ENSG00000173020	ADRBK1
ENSP00000396576	1	0	0	TRUE	ENSG00000126883	NUP214
ENSP00000345156	1	0	0	TRUE	ENSG00000188846	RPL14
ENSP00000310861	0	0	0	FALSE	ENSG00000172867	KRT2
ENSP00000355343	0	0	0	FALSE	ENSG00000143569	UBAP2L
ENSP00000433146	1	0	0	TRUE	ENSG00000170242	USP47
ENSP00000301587	1	0	0	TRUE	ENSG00000167863	ATP5H
ENSP00000380378	1	0	1	TRUE	ENSG00000007168	PAFAH1B1
ENSP00000312185	1	0	0	TRUE	ENSG00000155849	ELMO1
ENSP00000352264	1	0	1	TRUE	ENSG00000198087	CD2AP
ENSP00000366997	0	0	0	FALSE	ENSG00000083520	DIS3
ENSP00000366135	0	0	0	FALSE	ENSG00000171824	EXOSC10
ENSP00000346088	0	0	0	FALSE	ENSG00000116251	RPL22
ENSP00000450627	0	0	0	FALSE	ENSG00000120802	TMPO
ENSP00000442098	1	0	1	TRUE	ENSG00000150867	PIP4K2A
ENSP00000158762	1	0	0	TRUE	ENSG00000072818	ACAP1
ENSP00000250617	0	0	1	TRUE	ENSG00000129675	ARHGEF6
ENSP00000368646	1	0	0	TRUE	ENSG00000123131	PRDX4
ENSP00000376892	1	0	0	TRUE	ENSG00000239672	NME1
ENSP00000350219	1	0	0	TRUE	ENSG00000065150	IPO5
ENSP00000268379	1	0	0	TRUE	ENSG00000140740	UQCRC2
ENSP00000428426	1	0	0	TRUE	ENSG00000187735	TCEA1
ENSP00000262077	0	0	0	FALSE	ENSG00000124789	NUP153
ENSP00000335304	1	1	1	TRUE	ENSG00000119689	DLST
ENSP00000378402	1	0	0	TRUE	ENSG00000169375	SIN3A
ENSP00000263239	0	0	0	FALSE	ENSG00000088205	DDX18
ENSP00000429931	1	0	0	TRUE	ENSG00000147677	EIF3H
ENSP00000338302	1	0	0	TRUE	ENSG00000163939	PBRM1
ENSP00000440543	1	0	0	TRUE	ENSG00000062485	CS
ENSP00000362041	1	0	1	TRUE	ENSG00000213551	DNAJC9
ENSP00000262570	1	0	0	TRUE	ENSG00000106554	CHCHD3
ENSP00000290100	1	0	0	TRUE	ENSG00000159023	EPB41
ENSP00000366396	0	0	0	FALSE	ENSG00000088930	XRN2
ENSP00000406463	1	0	1	TRUE	ENSG00000168259	DNAJC7
ENSP00000168216	1	1	1	TRUE	ENSG00000072506	HSD17B10
ENSP00000263867	0	1	1	TRUE	ENSG00000042493	CAPG
ENSP00000245932	1	0	1	TRUE	ENSG00000125753	VASP
ENSP00000420380	0	0	0	FALSE	ENSG00000114391	RPL24
ENSP00000482315	0	0	0	FALSE	ENSG00000006125	AP2B1
ENSP00000358921	0	0	0	FALSE	ENSG00000138107	ACTR1A
ENSP00000264279	0	0	0	FALSE	ENSG00000055044	NOP58
ENSP00000442920	1	0	1	TRUE	ENSG00000112096	SOD2
ENSP00000319255	1	0	0	TRUE	ENSG00000110172	CHORDC1
ENSP00000365411	1	0	1	TRUE	ENSG00000077420	APBB1IP
ENSP00000264663	1	0	0	TRUE	ENSG00000112992	NNT
ENSP00000358283	1	0	0	TRUE	ENSG00000014123	UFL1
ENSP00000303427	0	0	0	FALSE	ENSG00000121892	PDS5A
ENSP00000472249	1	1	1	TRUE	ENSG00000130755	GMFG
ENSP00000357851	1	0	0	TRUE	ENSG00000154473	BUB3
ENSP00000367872	1	0	1	TRUE	ENSG00000078369	GNB1
ENSP00000385266	1	0	0	TRUE	ENSG00000100028	SNRPD3
ENSP00000463058	1	0	1	TRUE	ENSG00000265241	RBM8A
ENSP00000385866	1	0	0	TRUE	ENSG00000100401	RANGAP1
ENSP00000365891	1	0	0	TRUE	ENSG00000015285	WAS
ENSP00000215832	1	0	1	TRUE	ENSG00000100030	MAPK1
ENSP00000305480	1	0	0	TRUE	ENSG00000168496	FEN1
ENSP00000380734	1	0	1	TRUE	ENSG00000171262	FAM98B
ENSP00000216951	1	0	1	TRUE	ENSG00000100983	GSS
ENSP00000305260	0	0	1	TRUE	ENSG00000172354	GNB2
ENSP00000457968	1	0	0	TRUE	ENSG00000064666	CNN2
ENSP00000306117	0	0	0	FALSE	ENSG00000168872	DDX19A
ENSP00000318177	1	0	0	TRUE	ENSG00000107164	FUBP3
ENSP00000368031	1	0	1	TRUE	ENSG00000197785	ATAD3A
ENSP00000295598	1	0	0	TRUE	ENSG00000163399	ATP1A1
ENSP00000375730	1	0	0	TRUE	ENSG00000142541	RPL13A
ENSP00000399488	1	1	0	TRUE	ENSG00000169714	CNBP
ENSP00000223321	1	0	0	TRUE	ENSG00000106588	PSMA2
ENSP00000442266	0	0	0	FALSE	ENSG00000110367	DDX6
ENSP00000358106	1	0	0	TRUE	ENSG00000085377	PREP
ENSP00000428085	0	0	0	FALSE	ENSG00000156482	RPL30
ENSP00000263697	0	0	0	FALSE	ENSG00000126698	DNAJC8
ENSP00000354532	1	0	0	TRUE	ENSG00000198805	PNP
ENSP00000427931	1	1	0	TRUE	ENSG00000120899	PTK2B
ENSP00000488015	1	0	0	TRUE	ENSG00000276262	NSF
ENSP00000316905	1	0	1	TRUE	ENSG00000164466	SFXN1
ENSP00000330842	0	0	0	FALSE	ENSG00000183054	RGPD6
ENSP00000233146	1	0	1	TRUE	ENSG00000095002	MSH2
ENSP00000418194	1	0	0	TRUE	ENSG00000173193	PARP14
ENSP00000264993	0	0	1	TRUE	ENSG00000091527	CDV3
ENSP00000273550	1	1	0	TRUE	ENSG00000167996	FTH1
ENSP00000388058	1	0	0	TRUE	ENSG00000149311	ATM
ENSP00000288071	0	0	0	FALSE	ENSG00000157349	DDX19B
ENSP00000284719	1	0	0	TRUE	ENSG00000138430	OLA1
ENSP00000386456	1	0	1	TRUE	ENSG00000115977	AAK1
ENSP00000427108	1	0	0	TRUE	ENSG00000168564	CDKN2AIP
ENSP00000348786	0	0	0	FALSE	ENSG00000116473	RAP1A
ENSP00000331614	1	1	1	TRUE	ENSG00000185811	IKZF1
ENSP00000266022	1	0	0	TRUE	ENSG00000004534	RBM6
ENSP00000360671	1	0	0	TRUE	ENSG00000005022	SLC25A5
ENSP00000344002	1	1	1	TRUE	ENSG00000128591	FLNC
ENSP00000453508	0	0	0	FALSE	ENSG00000171914	TLN2
ENSP00000261735	0	0	0	FALSE	ENSG00000089248	ERP29
ENSP00000419628	0	0	0	FALSE	ENSG00000165609	NUDT5
ENSP00000364649	1	0	0	TRUE	ENSG00000117118	SDHB
ENSP00000246868	1	0	0	TRUE	ENSG00000126524	SBDS
ENSP00000331699	1	0	0	TRUE	ENSG00000182944	EWSR1
ENSP00000385269	0	0	0	FALSE	ENSG00000066044	ELAVL1
ENSP00000360268	1	0	1	TRUE	ENSG00000059573	ALDH18A1
ENSP00000414892	0	0	0	FALSE	ENSG00000110958	PTGES3
ENSP00000316042	1	0	1	TRUE	ENSG00000177733	HNRNPA0
ENSP00000362532	1	0	1	TRUE	ENSG00000101413	RPRD1B
ENSP00000315379	1	0	0	TRUE	ENSG00000117360	PRPF3
ENSP00000238616	1	0	1	TRUE	ENSG00000119638	NEK9
ENSP00000354040	1	1	1	TRUE	ENSG00000107937	GTPBP4
ENSP00000222005	1	0	0	TRUE	ENSG00000105401	CDC37
ENSP00000353741	1	0	1	TRUE	ENSG00000120705	ETF1
ENSP00000380446	1	0	0	TRUE	ENSG00000100836	PABPN1
ENSP00000280377	0	0	0	FALSE	ENSG00000135655	USP15
ENSP00000258123	0	0	0	FALSE	ENSG00000135655	USP15
ENSP00000420366	1	0	0	TRUE	ENSG00000116459	ATP5F1
ENSP00000355217	1	0	1	TRUE	ENSG00000129515	SNX6
ENSP00000435272	1	0	0	TRUE	ENSG00000014216	CAPN1
ENSP00000487553	1	0	0	TRUE	ENSG00000281877	RPS6KA1
ENSP00000338934	1	0	0	TRUE	ENSG00000092820	EZR
ENSP00000230640	1	0	1	TRUE	ENSG00000039123	SKIV2L2
ENSP00000399581	1	0	0	TRUE	ENSG00000157851	DPYSL5
ENSP00000392270	1	0	0	TRUE	ENSG00000023734	STRAP
ENSP00000345895	0	0	0	FALSE	ENSG00000093000	NUP50
ENSP00000449204	1	0	0	TRUE	ENSG00000063177	RPL18
ENSP00000269576	0	0	0	FALSE	ENSG00000186395	KRT10
ENSP00000196371	0	0	0	FALSE	ENSG00000083720	OXCT1
ENSP00000477590	1	0	0	TRUE	ENSG00000085719	CPNE3
ENSP00000436186	1	0	0	TRUE	ENSG00000185627	PSMD13
ENSP00000276204	1	0	0	TRUE	ENSG00000147251	DOCK11
ENSP00000332790	0	1	0	TRUE	ENSG00000184270	HIST2H2AB
ENSP00000344259	1	0	0	TRUE	ENSG00000185651	UBE2L3
ENSP00000359878	0	0	0	FALSE	ENSG00000117054	ACADM
ENSP00000321347	0	0	0	FALSE	ENSG00000165209	STRBP
ENSP00000312066	0	0	0	FALSE	ENSG00000167881	SRP68
ENSP00000310668	1	0	1	TRUE	ENSG00000102900	NUP93
ENSP00000369427	1	0	0	TRUE	ENSG00000102054	RBBP7
ENSP00000265304	1	1	1	TRUE	ENSG00000106028	SSBP1
ENSP00000440502	1	0	0	TRUE	ENSG00000254986	DPP3
ENSP00000320309	1	0	0	TRUE	ENSG00000179115	FARSA
ENSP00000362906	1	0	0	TRUE	ENSG00000159023	EPB41
ENSP00000224949	0	0	0	FALSE	ENSG00000107959	PITRM1
ENSP00000386474	1	0	1	TRUE	ENSG00000082153	BZW1
ENSP00000261308	1	0	1	TRUE	ENSG00000113593	PPWD1
ENSP00000296161	0	0	1	TRUE	ENSG00000163840	DTX3L
ENSP00000362110	0	0	0	FALSE	ENSG00000183431	SF3A3
ENSP00000270792	1	0	0	TRUE	ENSG00000142669	SH3BGRL3
ENSP00000369218	0	0	0	FALSE	ENSG00000134453	RBM17
ENSP00000356183	1	0	0	TRUE	ENSG00000058673	ZC3H11A
ENSP00000346300	1	0	1	TRUE	ENSG00000099942	CRKL
ENSP00000368612	1	0	0	TRUE	ENSG00000102763	VWA8
ENSP00000376374	1	0	1	TRUE	ENSG00000151500	THYN1
ENSP00000400444	0	0	0	FALSE	ENSG00000169714	CNBP
ENSP00000318646	0	0	0	FALSE	ENSG00000134419	RPS15A
ENSP00000383752	1	0	1	TRUE	ENSG00000116747	TROVE2
ENSP00000291568	1	0	1	TRUE	ENSG00000160213	CSTB
ENSP00000241052	1	1	1	TRUE	ENSG00000121691	CAT
ENSP00000277165	1	0	0	TRUE	ENSG00000048828	FAM120A
ENSP00000384925	1	0	0	TRUE	ENSG00000099901	RANBP1
ENSP00000265753	0	0	0	FALSE	ENSG00000106682	EIF4H
ENSP00000209875	0	0	0	FALSE	ENSG00000094916	CBX5
ENSP00000264657	1	0	0	TRUE	ENSG00000168610	STAT3
ENSP00000312625	0	0	0	FALSE	ENSG00000127483	HP1BP3
ENSP00000272983	1	0	0	TRUE	ENSG00000115685	PPP1R7
ENSP00000358563	0	0	0	FALSE	ENSG00000130826	DKC1
ENSP00000273130	0	0	0	FALSE	ENSG00000144635	DYNC1LI1
ENSP00000265069	0	0	0	FALSE	ENSG00000056097	ZFR
ENSP00000304229	1	0	0	TRUE	ENSG00000169567	HINT1
ENSP00000265754	0	0	0	FALSE	ENSG00000106682	EIF4H
ENSP00000429779	1	1	1	TRUE	ENSG00000104325	DECR1
ENSP00000361512	1	0	0	TRUE	ENSG00000147224	PRPS1
ENSP00000355465	1	0	1	TRUE	ENSG00000153207	AHCTF1
ENSP00000447705	1	0	1	TRUE	ENSG00000196531	NACA
ENSP00000429313	0	0	0	FALSE	ENSG00000171530	TBCA
ENSP00000338718	0	0	0	FALSE	ENSG00000168488	ATXN2L
ENSP00000384943	1	0	0	TRUE	ENSG00000168610	STAT3
ENSP00000430904	0	0	0	FALSE	ENSG00000055163	CYFIP2
ENSP00000276390	0	0	0	FALSE	ENSG00000147416	ATP6V1B2
ENSP00000360125	0	0	0	FALSE	ENSG00000079739	PGM1
ENSP00000228251	1	0	0	TRUE	ENSG00000060138	YBX3
ENSP00000483655	1	0	1	TRUE	ENSG00000167468	GPX4
ENSP00000362805	0	0	0	FALSE	ENSG00000147162	OGT
ENSP00000363375	0	0	0	FALSE	ENSG00000119314	PTBP3
ENSP00000358417	1	0	0	TRUE	ENSG00000092621	PHGDH
ENSP00000363313	1	0	0	TRUE	ENSG00000136875	PRPF4
ENSP00000350708	1	0	0	TRUE	ENSG00000119318	RAD23B
ENSP00000342787	0	0	0	FALSE	ENSG00000108107	RPL28
ENSP00000297338	1	0	0	TRUE	ENSG00000164754	RAD21
ENSP00000378567	0	0	1	TRUE	ENSG00000140464	PML
ENSP00000286364	1	0	1	TRUE	ENSG00000155903	RASA2
ENSP00000370808	1	0	0	TRUE	ENSG00000169100	SLC25A6
ENSP00000362688	0	0	0	FALSE	ENSG00000084623	EIF3I
ENSP00000264414	1	0	0	TRUE	ENSG00000036257	CUL3
ENSP00000220592	1	0	1	TRUE	ENSG00000123908	AGO2
ENSP00000394382	1	1	0	TRUE	ENSG00000131828	PDHA1
ENSP00000253108	1	0	0	TRUE	ENSG00000130811	EIF3G
ENSP00000464050	0	0	0	FALSE	ENSG00000198231	DDX42
ENSP00000296674	0	0	0	FALSE	ENSG00000186468	RPS23
ENSP00000334738	0	0	0	FALSE	ENSG00000180957	PITPNB
ENSP00000383086	0	0	0	FALSE	ENSG00000101266	CSNK2A1
ENSP00000483420	0	0	0	FALSE	ENSG00000105669	COPE
ENSP00000479539	1	1	0	TRUE	ENSG00000120254	MTHFD1L
ENSP00000256854	0	0	0	FALSE	ENSG00000134440	NARS
ENSP00000481426	1	0	0	TRUE	ENSG00000273686	B2M
ENSP00000470114	1	0	0	TRUE	ENSG00000083845	RPS5
ENSP00000349359	1	0	1	TRUE	ENSG00000122122	SASH3
ENSP00000367332	1	0	0	TRUE	ENSG00000069424	KCNAB2
ENSP00000295901	1	0	1	TRUE	ENSG00000163636	PSMD6
ENSP00000397203	1	0	0	TRUE	ENSG00000149532	CPSF7
ENSP00000231487	0	0	0	FALSE	ENSG00000113558	SKP1
ENSP00000357122	1	0	0	TRUE	ENSG00000163564	PYHIN1
ENSP00000263918	1	0	1	TRUE	ENSG00000115808	STRN
ENSP00000360373	1	0	0	TRUE	ENSG00000158290	CUL4B
ENSP00000479451	1	0	0	TRUE	ENSG00000086758	HUWE1
ENSP00000376347	1	0	0	TRUE	ENSG00000177885	GRB2
ENSP00000378254	1	0	1	TRUE	ENSG00000149499	EML3
ENSP00000368075	1	0	1	TRUE	ENSG00000182149	IST1
ENSP00000276420	1	0	1	TRUE	ENSG00000147443	DOK2
ENSP00000325863	0	0	0	FALSE	ENSG00000020922	MRE11A
ENSP00000365147	1	0	1	TRUE	ENSG00000142634	EFHD2
ENSP00000258418	1	0	0	TRUE	ENSG00000135932	CAB39
ENSP00000341024	1	1	1	TRUE	ENSG00000182568	SATB1
ENSP00000364888	1	0	0	TRUE	ENSG00000102606	ARHGEF7
ENSP00000357555	1	0	0	TRUE	ENSG00000177954	RPS27
ENSP00000465474	1	0	0	TRUE	ENSG00000184922	FMNL1
ENSP00000309166	0	0	0	FALSE	ENSG00000173933	RBM4
ENSP00000309031	1	0	0	TRUE	ENSG00000175073	VCPIP1
ENSP00000417509	1	0	0	TRUE	ENSG00000163946	FAM208A
ENSP00000421552	0	0	0	FALSE	ENSG00000198589	LRBA
ENSP00000370376	1	0	0	TRUE	ENSG00000128951	DUT
ENSP00000263847	1	0	1	TRUE	ENSG00000110048	OSBP
ENSP00000269143	1	0	0	TRUE	ENSG00000141385	AFG3L2
ENSP00000387688	0	0	0	FALSE	ENSG00000182899	RPL35A
ENSP00000427956	1	1	1	TRUE	ENSG00000120915	EPHX2
ENSP00000302833	1	0	1	TRUE	ENSG00000213203	GIMAP1
ENSP00000320485	0	0	0	FALSE	ENSG00000117713	ARID1A
ENSP00000388332	0	0	0	FALSE	ENSG00000171858	RPS21
ENSP00000273075	1	0	1	TRUE	ENSG00000123992	DNPEP
ENSP00000263579	1	0	1	TRUE	ENSG00000110063	DCPS
ENSP00000365773	1	0	1	TRUE	ENSG00000135069	PSAT1
ENSP00000422634	1	0	1	TRUE	ENSG00000152495	CAMK4
ENSP00000370196	1	0	1	TRUE	ENSG00000100241	SBF1
ENSP00000339467	1	1	0	TRUE	ENSG00000177105	RHOG
ENSP00000481984	1	1	1	TRUE	ENSG00000211450	C11orf31
ENSP00000351314	1	0	0	TRUE	ENSG00000205220	PSMB10
ENSP00000300737	1	1	0	TRUE	ENSG00000167323	STIM1
ENSP00000350699	0	0	0	FALSE	ENSG00000164022	AIMP1
ENSP00000264954	1	0	1	TRUE	ENSG00000109519	GRPEL1
ENSP00000354347	1	0	1	TRUE	ENSG00000198380	GFPT1
ENSP00000401619	0	0	0	FALSE	ENSG00000083642	PDS5B
ENSP00000373696	1	0	0	TRUE	ENSG00000153827	TRIP12
ENSP00000450385	1	0	0	TRUE	ENSG00000196465	MYL6B
ENSP00000230771	1	0	0	TRUE	ENSG00000112855	HARS2
ENSP00000356828	1	1	1	TRUE	ENSG00000198771	RCSD1
ENSP00000433664	1	1	1	TRUE	ENSG00000110321	EIF4G2
ENSP00000378026	0	0	0	FALSE	ENSG00000170776	AKAP13
ENSP00000360683	1	0	1	TRUE	ENSG00000196396	PTPN1
ENSP00000478145	0	0	0	FALSE	ENSG00000071894	CPSF1
ENSP00000228284	0	0	0	FALSE	ENSG00000075856	SART3
ENSP00000216780	1	1	0	TRUE	ENSG00000100889	PCK2
ENSP00000262027	1	0	0	TRUE	ENSG00000166986	MARS
ENSP00000352995	1	0	0	TRUE	ENSG00000104880	ARHGEF18
ENSP00000480288	1	0	0	TRUE	ENSG00000274047	SYNRG
ENSP00000280346	1	0	0	TRUE	ENSG00000150768	DLAT
ENSP00000380651	1	0	1	TRUE	ENSG00000102572	STK24
ENSP00000425236	1	1	0	TRUE	ENSG00000151150	ANK3
ENSP00000348849	0	0	0	FALSE	ENSG00000197728	RPS26
ENSP00000385621	0	0	0	FALSE	ENSG00000147403	RPL10
ENSP00000416743	0	0	0	FALSE	ENSG00000047849	MAP4
ENSP00000334618	1	0	0	TRUE	ENSG00000126214	KLC1
ENSP00000315325	0	0	0	FALSE	ENSG00000116584	ARHGEF2
ENSP00000236671	1	1	1	TRUE	ENSG00000117984	CTSD
ENSP00000246662	0	0	0	FALSE	ENSG00000171403	KRT9
ENSP00000367208	1	0	0	TRUE	ENSG00000165416	SUGT1
ENSP00000299138	0	0	0	FALSE	ENSG00000069329	VPS35
ENSP00000385740	1	0	0	TRUE	ENSG00000100242	SUN2
ENSP00000261396	0	0	0	FALSE	ENSG00000069248	NUP133
ENSP00000421566	1	0	1	TRUE	ENSG00000108039	XPNPEP1
ENSP00000358159	1	0	0	TRUE	ENSG00000112249	ASCC3
ENSP00000246069	1	0	0	TRUE	ENSG00000125868	DSTN
ENSP00000472469	0	0	0	FALSE	ENSG00000233927	RPS28
ENSP00000360939	1	0	0	TRUE	ENSG00000162368	CMPK1
ENSP00000265562	1	0	1	TRUE	ENSG00000076201	PTPN23
ENSP00000290354	1	1	0	TRUE	ENSG00000159231	CBR3
ENSP00000333551	1	0	0	TRUE	ENSG00000147471	PROSC
ENSP00000343547	1	0	0	TRUE	ENSG00000101150	TPD52L2
ENSP00000415151	1	0	1	TRUE	ENSG00000067955	CBFB
ENSP00000454746	1	0	0	TRUE	ENSG00000260342	RP11-1035H13.3
ENSP00000350170	1	0	0	TRUE	ENSG00000114416	FXR1
ENSP00000373553	1	0	0	TRUE	ENSG00000166200	COPS2
ENSP00000353408	0	0	0	FALSE	ENSG00000147065	MSN
ENSP00000419038	1	0	0	TRUE	ENSG00000168827	GFM1
ENSP00000346246	0	0	0	FALSE	ENSG00000196961	AP2A1
ENSP00000217402	1	0	1	TRUE	ENSG00000101421	CHMP4B
ENSP00000370113	0	0	0	FALSE	ENSG00000221914	PPP2R2A
ENSP00000405574	1	0	0	TRUE	ENSG00000177565	TBL1XR1
ENSP00000444850	1	0	0	TRUE	ENSG00000138768	USO1
ENSP00000432799	1	0	0	TRUE	ENSG00000145050	MANF
ENSP00000388828	0	0	0	FALSE	ENSG00000114416	FXR1
ENSP00000366563	1	0	0	TRUE	ENSG00000171608	PIK3CD
ENSP00000355106	1	0	0	TRUE	ENSG00000162688	AGL
ENSP00000321070	0	0	0	FALSE	ENSG00000082212	ME2
ENSP00000229329	1	0	1	TRUE	ENSG00000111726	CMAS
ENSP00000421304	1	0	1	TRUE	ENSG00000138750	NUP54
ENSP00000482277	1	0	0	TRUE	ENSG00000161847	RAVER1
ENSP00000216218	1	0	1	TRUE	ENSG00000100380	ST13
ENSP00000295640	1	0	1	TRUE	ENSG00000176393	RNPEP
ENSP00000379042	1	0	1	TRUE	ENSG00000197930	ERO1L
ENSP00000385498	1	0	0	TRUE	ENSG00000115685	PPP1R7
ENSP00000307567	1	0	1	TRUE	ENSG00000172053	QARS
ENSP00000267064	0	0	1	TRUE	ENSG00000139613	SMARCC2
ENSP00000370223	0	0	0	FALSE	ENSG00000101365	IDH3B
ENSP00000417229	1	0	1	TRUE	ENSG00000144895	EIF2A
ENSP00000348442	1	0	1	TRUE	ENSG00000197170	PSMD12
ENSP00000340944	1	0	0	TRUE	ENSG00000179295	PTPN11
ENSP00000339145	1	1	1	TRUE	ENSG00000160208	RRP1B
ENSP00000362300	1	0	1	TRUE	ENSG00000092847	AGO1
ENSP00000217456	1	0	1	TRUE	ENSG00000101474	APMAP
ENSP00000369213	1	0	0	TRUE	ENSG00000107201	DDX58
ENSP00000391755	1	0	1	TRUE	ENSG00000160752	FDPS
ENSP00000447000	1	0	0	TRUE	ENSG00000257390	RP11-762I7.5
ENSP00000446451	1	0	0	TRUE	ENSG00000257103	LSM14A
ENSP00000254029	1	0	0	TRUE	ENSG00000131725	WDR44
ENSP00000265983	1	0	0	TRUE	ENSG00000110169	HPX
ENSP00000216129	0	0	0	FALSE	ENSG00000100304	TTLL12
ENSP00000323889	0	0	0	FALSE	ENSG00000121060	TRIM25
ENSP00000450648	0	0	0	FALSE	ENSG00000126214	KLC1
ENSP00000305107	1	1	0	TRUE	ENSG00000171115	GIMAP8
ENSP00000320949	0	0	0	FALSE	ENSG00000125107	CNOT1
ENSP00000322419	0	0	0	FALSE	ENSG00000177600	RPLP2
ENSP00000468788	1	0	1	TRUE	ENSG00000099622	CIRBP
ENSP00000433975	1	0	1	TRUE	ENSG00000198851	CD3E
ENSP00000428056	1	0	1	TRUE	ENSG00000145675	PIK3R1
ENSP00000367787	1	0	0	TRUE	ENSG00000005156	LIG3
ENSP00000364549	1	0	0	TRUE	ENSG00000197321	SVIL
ENSP00000397552	0	0	0	FALSE	ENSG00000136518	ACTL6A
ENSP00000357835	1	0	1	TRUE	ENSG00000107902	LHPP
ENSP00000354730	1	1	0	TRUE	ENSG00000198824	CHAMP1
ENSP00000300413	0	0	0	FALSE	ENSG00000167088	SNRPD1
ENSP00000346755	1	0	0	TRUE	ENSG00000134602	STK26
ENSP00000263774	1	0	0	TRUE	ENSG00000213619	NDUFS3
ENSP00000470034	1	1	0	TRUE	ENSG00000142546	NOSIP
ENSP00000337445	1	0	0	TRUE	ENSG00000006744	ELAC2
ENSP00000351596	1	0	0	TRUE	ENSG00000198677	TTC37
ENSP00000260818	0	0	0	FALSE	ENSG00000138246	DNAJC13
ENSP00000254193	0	0	0	FALSE	ENSG00000131876	SNRPA1
ENSP00000356348	1	0	0	TRUE	ENSG00000120265	PCMT1
ENSP00000485663	1	0	0	TRUE	ENSG00000100129	EIF3L
ENSP00000304467	0	0	0	FALSE	ENSG00000172009	THOP1
ENSP00000233057	1	1	0	TRUE	ENSG00000055332	EIF2AK2
ENSP00000263857	1	0	0	TRUE	ENSG00000068654	POLR1A
ENSP00000331019	1	0	0	TRUE	ENSG00000185088	RPS27L
ENSP00000325312	0	0	0	FALSE	ENSG00000111142	METAP2
ENSP00000359539	1	0	0	TRUE	ENSG00000120053	GOT1
ENSP00000268835	1	0	0	TRUE	ENSG00000141127	PRPSAP2
ENSP00000377696	1	0	1	TRUE	ENSG00000114021	NIT2
ENSP00000263694	1	0	0	TRUE	ENSG00000060688	SNRNP40
ENSP00000400646	1	0	0	TRUE	ENSG00000138035	PNPT1
ENSP00000298767	1	0	1	TRUE	ENSG00000062650	WAPAL
ENSP00000302486	0	0	0	FALSE	ENSG00000169032	MAP2K1
ENSP00000339430	1	0	0	TRUE	ENSG00000077380	DYNC1I2
ENSP00000383333	1	0	1	TRUE	ENSG00000159256	MORC3
ENSP00000355992	1	0	0	TRUE	ENSG00000009790	TRAF3IP3
ENSP00000360739	1	0	0	TRUE	ENSG00000244687	UBE2V1
ENSP00000347401	1	0	0	TRUE	ENSG00000100138	NHP2L1
ENSP00000286621	1	0	0	TRUE	ENSG00000156110	ADK
ENSP00000310275	1	1	0	TRUE	ENSG00000175334	BANF1
ENSP00000330836	1	0	1	TRUE	ENSG00000108010	GLRX3
ENSP00000261531	0	0	0	FALSE	ENSG00000100603	SNW1
ENSP00000368710	1	0	1	TRUE	ENSG00000101265	RASSF2
ENSP00000451818	0	0	0	FALSE	ENSG00000100883	SRP54
ENSP00000285873	1	1	1	TRUE	ENSG00000082516	GEMIN5
ENSP00000351137	1	0	0	TRUE	ENSG00000076924	XAB2
ENSP00000362550	0	1	0	TRUE	ENSG00000137200	CMTR1
ENSP00000221283	1	0	0	TRUE	ENSG00000076944	STXBP2
ENSP00000453084	0	0	0	FALSE	ENSG00000166411	IDH3A
ENSP00000369891	1	0	1	TRUE	ENSG00000124570	SERPINB6
ENSP00000368831	1	0	1	TRUE	ENSG00000205302	SNX2
ENSP00000426946	0	0	0	FALSE	ENSG00000153113	CAST
ENSP00000378030	1	0	0	TRUE	ENSG00000145349	CAMK2D
ENSP00000453785	1	0	0	TRUE	ENSG00000028528	SNX1
ENSP00000377944	1	0	1	TRUE	ENSG00000156697	UTP14A
ENSP00000297258	1	0	0	TRUE	ENSG00000164687	FABP5
ENSP00000362649	0	0	0	FALSE	ENSG00000116478	HDAC1
ENSP00000229390	0	0	0	FALSE	ENSG00000111786	SRSF9
ENSP00000407038	1	0	1	TRUE	ENSG00000243943	ZNF512
ENSP00000433071	0	0	0	FALSE	ENSG00000173914	RBM4B
ENSP00000363228	1	0	0	TRUE	ENSG00000244462	RBM12
ENSP00000359025	1	0	1	TRUE	ENSG00000116266	STXBP3
ENSP00000354722	1	0	0	TRUE	ENSG00000198692	EIF1AY
ENSP00000417864	0	0	0	FALSE	ENSG00000140350	ANP32A
ENSP00000370043	1	0	0	TRUE	ENSG00000101911	PRPS2
ENSP00000362352	1	0	0	TRUE	ENSG00000099284	H2AFY2
ENSP00000246533	1	0	1	TRUE	ENSG00000126247	CAPNS1
ENSP00000460896	0	0	0	FALSE	ENSG00000262860	LSM14A
ENSP00000357879	0	0	0	FALSE	ENSG00000159352	PSMD4
ENSP00000287844	1	1	0	TRUE	ENSG00000033050	ABCF2
ENSP00000364589	1	0	1	TRUE	ENSG00000139842	CUL4A
ENSP00000488055	1	0	0	TRUE	ENSG00000033030	ZCCHC8
ENSP00000305230	1	0	0	TRUE	ENSG00000143742	SRP9
ENSP00000256108	1	0	1	TRUE	ENSG00000133731	IMPA1
ENSP00000407233	1	0	0	TRUE	ENSG00000243067	PSMB9
ENSP00000364475	1	0	1	TRUE	ENSG00000165140	FBP1
ENSP00000265563	1	0	1	TRUE	ENSG00000114302	PRKAR2A
ENSP00000311713	1	0	0	TRUE	ENSG00000172939	OXSR1
ENSP00000446426	1	0	0	TRUE	ENSG00000101654	RNMT
ENSP00000335029	1	1	0	TRUE	ENSG00000185989	RASA3
ENSP00000217133	0	0	0	FALSE	ENSG00000101162	TUBB1
ENSP00000351181	1	1	0	TRUE	ENSG00000197448	GSTK1
ENSP00000487358	1	1	1	TRUE	ENSG00000172673	THEMIS
ENSP00000336721	1	0	1	TRUE	ENSG00000155506	LARP1
ENSP00000485017	1	0	0	TRUE	ENSG00000276421	PRPF31
ENSP00000445874	0	0	1	TRUE	ENSG00000110934	BIN2
ENSP00000221855	1	0	1	TRUE	ENSG00000105254	TBCB
ENSP00000303145	0	0	0	FALSE	ENSG00000170348	TMED10
ENSP00000355493	1	0	0	TRUE	ENSG00000035687	ADSS
ENSP00000354282	1	0	1	TRUE	ENSG00000139436	GIT2
ENSP00000264158	0	1	0	TRUE	ENSG00000115839	RAB3GAP1
ENSP00000369292	1	0	1	TRUE	ENSG00000205413	SAMD9
ENSP00000367558	0	0	0	FALSE	ENSG00000124486	USP9X
ENSP00000426344	1	0	1	TRUE	ENSG00000138758	SEPT11
ENSP00000290541	0	0	0	FALSE	ENSG00000159377	PSMB4
ENSP00000329715	1	0	1	TRUE	ENSG00000185721	DRG1
ENSP00000252115	1	0	1	TRUE	ENSG00000100227	POLDIP3
ENSP00000356275	1	0	0	TRUE	ENSG00000159176	CSRP1
ENSP00000358814	1	0	1	TRUE	ENSG00000168710	AHCYL1
ENSP00000355599	1	0	1	TRUE	ENSG00000116918	TSNAX
ENSP00000296273	1	0	1	TRUE	ENSG00000163918	RFC4
ENSP00000313490	1	0	0	TRUE	ENSG00000178921	PFAS
ENSP00000434329	1	0	0	TRUE	ENSG00000011485	PPP5C
ENSP00000262367	1	0	1	TRUE	ENSG00000005339	CREBBP
ENSP00000468424	1	0	0	TRUE	ENSG00000136448	NMT1
ENSP00000303130	1	0	0	TRUE	ENSG00000140750	ARHGAP17
ENSP00000361704	1	1	0	TRUE	ENSG00000171793	CTPS1
ENSP00000450399	1	0	0	TRUE	ENSG00000087470	DNM1L
ENSP00000293842	0	0	0	FALSE	ENSG00000161970	RPL26
ENSP00000357704	1	1	1	TRUE	ENSG00000196154	S100A4
ENSP00000370343	1	0	1	TRUE	ENSG00000137265	IRF4
ENSP00000376167	0	0	0	FALSE	ENSG00000169727	GPS1
ENSP00000326550	0	0	0	FALSE	ENSG00000013810	TACC3
ENSP00000354074	0	0	0	FALSE	ENSG00000138326	RPS24
ENSP00000476656	1	0	0	TRUE	ENSG00000048740	CELF2
ENSP00000277895	1	0	1	TRUE	ENSG00000099204	ABLIM1
ENSP00000333657	1	0	0	TRUE	ENSG00000183486	MX2
ENSP00000434282	1	0	1	TRUE	ENSG00000162645	GBP2
ENSP00000270538	1	0	1	TRUE	ENSG00000104980	TIMM44
ENSP00000484580	1	0	0	TRUE	ENSG00000184203	PPP1R2
ENSP00000316454	1	0	1	TRUE	ENSG00000175115	PACS1
ENSP00000374213	1	0	0	TRUE	ENSG00000183495	EP400
ENSP00000486439	1	0	1	TRUE	ENSG00000022267	FHL1
ENSP00000414901	1	0	0	TRUE	ENSG00000070669	ASNS
ENSP00000315791	0	0	0	FALSE	ENSG00000176102	CSTF3
ENSP00000394682	1	0	0	TRUE	ENSG00000132153	DHX30
ENSP00000481796	0	0	0	FALSE	ENSG00000114062	UBE3A
ENSP00000360711	0	0	0	FALSE	ENSG00000107223	EDF1
ENSP00000367178	1	0	0	TRUE	ENSG00000125870	SNRPB2
ENSP00000361524	1	0	0	TRUE	ENSG00000136819	C9orf78
ENSP00000242783	1	0	1	TRUE	ENSG00000123143	PKN1
ENSP00000310448	1	0	0	TRUE	ENSG00000175467	SART1
ENSP00000289228	1	0	1	TRUE	ENSG00000115073	ACTR1B
ENSP00000442453	1	0	1	TRUE	ENSG00000259040	BLOC1S5-TXNDC5
ENSP00000228825	1	1	1	TRUE	ENSG00000111229	ARPC3
ENSP00000368927	0	1	0	TRUE	ENSG00000173674	EIF1AX
ENSP00000351811	1	0	0	TRUE	ENSG00000038358	EDC4
ENSP00000362937	0	0	0	FALSE	ENSG00000180198	RCC1
ENSP00000427114	1	0	0	TRUE	ENSG00000082074	FYB
ENSP00000348886	1	0	1	TRUE	ENSG00000165283	STOML2
ENSP00000357876	0	0	0	FALSE	ENSG00000159352	PSMD4
ENSP00000429225	1	0	0	TRUE	ENSG00000113312	TTC1
ENSP00000371265	1	0	1	TRUE	ENSG00000113569	NUP155
ENSP00000380336	0	0	0	FALSE	ENSG00000122692	SMU1
ENSP00000340815	1	0	0	TRUE	ENSG00000168003	SLC3A2
ENSP00000466010	0	0	0	FALSE	ENSG00000115268	RPS15
ENSP00000401751	1	0	1	TRUE	ENSG00000093144	ECHDC1
ENSP00000351832	0	0	0	FALSE	ENSG00000118873	RAB3GAP2
ENSP00000446503	1	0	0	TRUE	ENSG00000241343	RPL36A
ENSP00000317780	1	0	0	TRUE	ENSG00000178741	COX5A
ENSP00000368776	0	0	0	FALSE	ENSG00000159593	NAE1
ENSP00000386572	1	0	0	TRUE	ENSG00000168883	USP39
ENSP00000321845	1	0	0	TRUE	ENSG00000176986	SEC24C
ENSP00000360582	1	0	0	TRUE	ENSG00000186416	NKRF
ENSP00000463510	1	0	0	TRUE	ENSG00000128739	SNRPN
ENSP00000232905	1	0	1	TRUE	ENSG00000114784	EIF1B
ENSP00000378512	1	1	1	TRUE	ENSG00000110031	LPXN
ENSP00000424417	0	0	0	FALSE	ENSG00000171566	PLRG1
ENSP00000467803	0	0	0	FALSE	ENSG00000105355	PLIN3
ENSP00000454836	1	0	1	TRUE	ENSG00000183751	TBL3
ENSP00000432016	1	0	0	TRUE	ENSG00000254996	ANKHD1-EIF4EBP3
ENSP00000420588	1	1	0	TRUE	ENSG00000108064	TFAM
ENSP00000262238	1	0	1	TRUE	ENSG00000100811	YY1
ENSP00000263274	1	0	1	TRUE	ENSG00000105486	LIG1
ENSP00000367923	1	0	0	TRUE	ENSG00000136143	SUCLA2
ENSP00000220849	1	0	0	TRUE	ENSG00000104408	EIF3E
ENSP00000331487	1	0	1	TRUE	ENSG00000182446	NPLOC4
ENSP00000349252	1	0	0	TRUE	ENSG00000005844	ITGAL
ENSP00000362063	0	0	0	FALSE	ENSG00000101811	CSTF2
ENSP00000210444	0	0	0	FALSE	ENSG00000095380	NANS
ENSP00000472929	1	0	0	TRUE	ENSG00000141968	VAV1
ENSP00000441972	1	0	1	TRUE	ENSG00000060237	WNK1
ENSP00000290299	1	0	0	TRUE	ENSG00000241837	ATP5O
ENSP00000466214	1	0	1	TRUE	ENSG00000105185	PDCD5
ENSP00000243346	1	0	0	TRUE	ENSG00000123609	NMI
ENSP00000295006	1	1	1	TRUE	ENSG00000162909	CAPN2
ENSP00000344683	1	0	0	TRUE	ENSG00000108465	CDK5RAP3
ENSP00000436679	1	0	0	TRUE	ENSG00000162231	NXF1
ENSP00000325377	1	0	0	TRUE	ENSG00000136709	WDR33
ENSP00000377833	0	1	1	TRUE	ENSG00000196975	ANXA4
ENSP00000310491	1	0	0	TRUE	ENSG00000175220	ARHGAP1
ENSP00000436541	1	0	0	TRUE	ENSG00000116337	AMPD2
ENSP00000363880	0	0	0	FALSE	ENSG00000108094	CUL2
ENSP00000341247	0	0	0	FALSE	ENSG00000189369	GSPT2
ENSP00000315474	1	0	0	TRUE	ENSG00000179144	GIMAP7
ENSP00000156471	0	0	0	FALSE	ENSG00000021776	AQR
ENSP00000300738	1	0	0	TRUE	ENSG00000167325	RRM1
ENSP00000005386	1	0	1	TRUE	ENSG00000005175	RPAP3
ENSP00000387160	1	0	1	TRUE	ENSG00000055130	CUL1
ENSP00000380460	1	0	1	TRUE	ENSG00000137055	PLAA
ENSP00000373506	0	0	1	TRUE	ENSG00000198431	TXNRD1
ENSP00000259808	1	0	1	TRUE	ENSG00000137275	RIPK1
ENSP00000478547	1	0	1	TRUE	ENSG00000278540	ACACA
ENSP00000442365	1	0	1	TRUE	ENSG00000125746	EML2
ENSP00000356405	0	0	0	FALSE	ENSG00000134371	CDC73
ENSP00000359211	1	0	0	TRUE	ENSG00000188641	DPYD
ENSP00000346015	0	0	0	FALSE	ENSG00000166441	RPL27A
ENSP00000439394	1	0	0	TRUE	ENSG00000198492	YTHDF2
ENSP00000274008	0	0	0	FALSE	ENSG00000145375	SPATA5
ENSP00000273853	1	0	0	TRUE	ENSG00000145241	CENPC
ENSP00000422078	0	0	0	FALSE	ENSG00000113387	SUB1
ENSP00000354340	0	0	0	FALSE	ENSG00000144744	UBA3
ENSP00000339889	1	0	0	TRUE	ENSG00000136813	KIAA0368
ENSP00000326563	1	0	0	TRUE	ENSG00000120733	KDM3B
ENSP00000351136	0	0	1	TRUE	ENSG00000143889	HNRNPLL
ENSP00000344544	1	1	1	TRUE	ENSG00000161405	IKZF3
ENSP00000488769	0	0	1	TRUE	ENSG00000277424	HMOX2
ENSP00000384863	1	0	0	TRUE	ENSG00000082898	XPO1
ENSP00000236698	1	0	0	TRUE	ENSG00000118007	STAG1
ENSP00000374157	0	0	0	FALSE	ENSG00000118058	KMT2A
ENSP00000312288	1	0	1	TRUE	ENSG00000138796	HADH
ENSP00000376800	1	0	1	TRUE	ENSG00000105887	MTPN
ENSP00000365576	0	0	0	FALSE	ENSG00000135018	UBQLN1
ENSP00000322716	1	0	1	TRUE	ENSG00000140632	GLYR1
ENSP00000436766	1	0	0	TRUE	ENSG00000167792	NDUFV1
ENSP00000345917	1	0	1	TRUE	ENSG00000145220	LYAR
ENSP00000458954	0	0	0	FALSE	ENSG00000108559	NUP88
ENSP00000368716	1	0	0	TRUE	ENSG00000172766	NAA16
ENSP00000365817	1	0	0	TRUE	ENSG00000204592	HLA-E
ENSP00000303754	1	0	1	TRUE	ENSG00000171497	PPID
ENSP00000280435	1	0	0	TRUE	ENSG00000127152	BCL11B
ENSP00000363641	1	0	1	TRUE	ENSG00000136810	TXN
ENSP00000371230	1	1	1	TRUE	ENSG00000147853	AK3
ENSP00000411851	1	0	1	TRUE	ENSG00000258315	C17orf49
ENSP00000361803	0	0	1	TRUE	ENSG00000084070	SMAP2
ENSP00000376808	1	0	1	TRUE	ENSG00000166266	CUL5
ENSP00000361446	1	0	0	TRUE	ENSG00000148606	POLR3A
ENSP00000412393	1	0	0	TRUE	ENSG00000144713	RPL32
ENSP00000485630	1	0	1	TRUE	ENSG00000276612	CH507-9B2.4
ENSP00000244137	1	0	1	TRUE	ENSG00000124299	PEPD
ENSP00000265594	1	1	1	TRUE	ENSG00000078070	MCCC1
ENSP00000358062	0	0	1	TRUE	ENSG00000112297	AIM1
ENSP00000343204	1	1	0	TRUE	ENSG00000162434	JAK1
ENSP00000265260	1	0	0	TRUE	ENSG00000081154	PCNP
ENSP00000484739	1	0	0	TRUE	ENSG00000276043	UHRF1
ENSP00000228928	0	0	0	FALSE	ENSG00000111331	OAS3
ENSP00000288266	1	1	1	TRUE	ENSG00000157500	APPL1
ENSP00000378400	1	1	1	TRUE	ENSG00000050405	LIMA1
ENSP00000243563	1	0	0	TRUE	ENSG00000077312	SNRPA
ENSP00000271638	0	1	0	TRUE	ENSG00000163191	S100A11
ENSP00000435096	0	0	0	FALSE	ENSG00000118181	RPS25
ENSP00000363559	1	0	0	TRUE	ENSG00000242372	EIF6
ENSP00000246151	1	0	0	TRUE	ENSG00000057757	PITHD1
ENSP00000378162	0	0	0	FALSE	ENSG00000109475	RPL34
ENSP00000358071	0	0	0	FALSE	ENSG00000107651	SEC23IP
ENSP00000480399	1	0	0	TRUE	ENSG00000162775	RBM15
ENSP00000405590	1	0	0	TRUE	ENSG00000174748	RPL15
ENSP00000313129	0	0	0	FALSE	ENSG00000120948	TARDBP
ENSP00000360569	1	0	0	TRUE	ENSG00000116171	SCP2
ENSP00000274813	1	0	0	TRUE	ENSG00000146085	MUT
ENSP00000388658	1	0	0	TRUE	ENSG00000115840	SLC25A12
ENSP00000366156	1	0	0	TRUE	ENSG00000116649	SRM
ENSP00000448832	0	0	0	FALSE	ENSG00000139436	GIT2
ENSP00000420678	0	0	0	FALSE	ENSG00000121749	TBC1D15
ENSP00000422753	0	0	0	FALSE	ENSG00000183258	DDX41
ENSP00000328848	0	0	0	FALSE	ENSG00000182872	RBM10
ENSP00000394400	1	0	0	TRUE	ENSG00000225737	SKIV2L
ENSP00000365643	1	0	0	TRUE	ENSG00000088387	DOCK9
ENSP00000238497	1	0	1	TRUE	ENSG00000119541	VPS4B
ENSP00000263025	1	0	0	TRUE	ENSG00000102882	MAPK3
ENSP00000262982	1	0	0	TRUE	ENSG00000124207	CSE1L
ENSP00000207549	0	0	0	FALSE	ENSG00000092929	UNC13D
ENSP00000249269	1	0	1	TRUE	ENSG00000105819	PMPCB
ENSP00000377446	1	0	1	TRUE	ENSG00000163541	SUCLG1
ENSP00000338171	1	1	0	TRUE	ENSG00000141293	SKAP1
ENSP00000319139	1	0	0	TRUE	ENSG00000034152	MAP2K3
ENSP00000406046	1	0	0	TRUE	ENSG00000062822	POLD1
ENSP00000311677	1	0	0	TRUE	ENSG00000117751	PPP1R8
ENSP00000378243	1	0	0	TRUE	ENSG00000148660	CAMK2G
ENSP00000199814	1	0	0	TRUE	ENSG00000086589	RBM22
ENSP00000485350	1	1	1	TRUE	ENSG00000115977	AAK1
ENSP00000483956	0	0	0	FALSE	ENSG00000275903	PSMB3
ENSP00000216554	1	0	1	TRUE	ENSG00000100664	EIF5
ENSP00000455241	1	1	0	TRUE	ENSG00000178802	MPI
ENSP00000220325	1	1	1	TRUE	ENSG00000103966	EHD4
ENSP00000308610	1	0	0	TRUE	ENSG00000115159	GPD2
ENSP00000378995	1	0	0	TRUE	ENSG00000099624	ATP5D
ENSP00000216252	1	0	0	TRUE	ENSG00000100410	PHF5A
ENSP00000485839	1	0	1	TRUE	ENSG00000281434	NDUFA10
ENSP00000428589	1	0	0	TRUE	ENSG00000155506	LARP1
ENSP00000441138	1	0	0	TRUE	ENSG00000111913	FAM65B
ENSP00000262835	1	0	0	TRUE	ENSG00000068366	ACSL4
ENSP00000418823	1	1	1	TRUE	ENSG00000140718	FTO
ENSP00000260356	0	0	0	FALSE	ENSG00000137801	THBS1
ENSP00000457576	1	0	1	TRUE	ENSG00000083799	CYLD
ENSP00000446343	1	0	0	TRUE	ENSG00000166974	MAPRE2
ENSP00000298556	1	1	0	TRUE	ENSG00000165704	HPRT1
ENSP00000261868	1	0	1	TRUE	ENSG00000104131	EIF3J
ENSP00000285814	0	0	0	FALSE	ENSG00000155438	NIFK
ENSP00000342564	1	1	1	TRUE	ENSG00000119711	ALDH6A1
ENSP00000417763	0	0	0	FALSE	ENSG00000102030	NAA10
ENSP00000290291	1	0	0	TRUE	ENSG00000060491	OGFR
ENSP00000325425	1	0	0	TRUE	ENSG00000038274	MAT2B
ENSP00000210313	1	0	0	TRUE	ENSG00000095261	PSMD5
ENSP00000420708	1	0	0	TRUE	ENSG00000160209	PDXK
ENSP00000245934	0	0	0	FALSE	ENSG00000125755	SYMPK
ENSP00000262043	0	0	0	FALSE	ENSG00000118482	PHF3
ENSP00000224140	0	0	0	FALSE	ENSG00000107290	SETX
ENSP00000221494	1	0	0	TRUE	ENSG00000104897	SF3A2
ENSP00000280591	1	0	1	TRUE	ENSG00000072756	TRNT1
ENSP00000357856	0	1	0	TRUE	ENSG00000143442	POGZ
ENSP00000377344	1	0	0	TRUE	ENSG00000137628	DDX60
ENSP00000383411	1	0	1	TRUE	ENSG00000155307	SAMSN1
ENSP00000434779	1	0	0	TRUE	ENSG00000137752	CASP1
ENSP00000268482	0	0	0	FALSE	ENSG00000140829	DHX38
ENSP00000290037	0	0	0	FALSE	ENSG00000148396	SEC16A
ENSP00000418512	1	1	0	TRUE	ENSG00000075142	SRI
ENSP00000345672	1	1	1	TRUE	ENSG00000164733	CTSB
ENSP00000249364	1	0	0	TRUE	ENSG00000128595	CALU
ENSP00000436901	1	0	1	TRUE	ENSG00000133884	DPF2
ENSP00000312356	1	0	0	TRUE	ENSG00000174173	TRMT10C
ENSP00000262455	1	0	0	TRUE	ENSG00000023318	ERP44
ENSP00000237530	1	0	0	TRUE	ENSG00000118705	RPN2
ENSP00000359839	0	0	0	FALSE	ENSG00000156531	PHF6
ENSP00000300086	1	0	0	TRUE	ENSG00000166848	TERF2IP
ENSP00000391437	0	0	0	FALSE	ENSG00000111605	CPSF6
ENSP00000343362	1	0	1	TRUE	ENSG00000185722	ANKFY1
ENSP00000320866	1	0	1	TRUE	ENSG00000179218	CALR
ENSP00000216639	1	0	1	TRUE	ENSG00000100749	VRK1
ENSP00000260985	1	1	1	TRUE	ENSG00000138413	IDH1
ENSP00000359501	1	0	1	TRUE	ENSG00000102081	FMR1
ENSP00000369255	1	0	1	TRUE	ENSG00000122729	ACO1
ENSP00000487420	0	0	0	FALSE	ENSG00000156531	PHF6
ENSP00000311766	1	0	1	TRUE	ENSG00000160072	ATAD3B
ENSP00000445393	1	0	0	TRUE	ENSG00000100934	SEC23A
ENSP00000390783	1	0	0	TRUE	ENSG00000092108	SCFD1
ENSP00000440733	1	0	0	TRUE	ENSG00000101343	CRNKL1
ENSP00000324287	1	0	0	TRUE	ENSG00000114331	ACAP2
ENSP00000298717	1	0	0	TRUE	ENSG00000165819	METTL3
ENSP00000385787	1	0	1	TRUE	ENSG00000104356	POP1
ENSP00000287667	1	0	0	TRUE	ENSG00000103512	NOMO1
ENSP00000319977	1	0	0	TRUE	ENSG00000104419	NDRG1
ENSP00000229794	0	1	0	TRUE	ENSG00000112062	MAPK14
ENSP00000478189	1	0	0	TRUE	ENSG00000273494	PANK4
ENSP00000296786	1	0	1	TRUE	ENSG00000164332	UBLCP1
ENSP00000345195	1	0	1	TRUE	ENSG00000188021	UBQLN2
ENSP00000221138	0	0	0	FALSE	ENSG00000104695	PPP2CB
ENSP00000363779	1	0	0	TRUE	ENSG00000070061	IKBKAP
ENSP00000265165	1	1	1	TRUE	ENSG00000138795	LEF1
ENSP00000254654	1	0	0	TRUE	ENSG00000132323	ILKAP
ENSP00000343657	1	0	0	TRUE	ENSG00000131844	MCCC2
ENSP00000377816	1	0	1	TRUE	ENSG00000140553	UNC45A
ENSP00000428209	1	0	0	TRUE	ENSG00000169139	UBE2V2
ENSP00000382880	1	0	0	TRUE	ENSG00000101558	VAPA
ENSP00000303351	0	1	1	TRUE	ENSG00000150093	ITGB1
ENSP00000450697	1	1	1	TRUE	ENSG00000092148	HECTD1
ENSP00000480776	1	0	1	TRUE	ENSG00000277292	PIP4K2B
ENSP00000411471	1	0	0	TRUE	ENSG00000161204	ABCF3
ENSP00000222968	1	0	0	TRUE	ENSG00000106244	PDAP1
ENSP00000264193	1	0	1	TRUE	ENSG00000080819	CPOX
ENSP00000362273	1	0	0	TRUE	ENSG00000116863	ADPRHL2
ENSP00000465665	1	0	0	TRUE	ENSG00000108669	CYTH1
ENSP00000311469	0	0	0	FALSE	ENSG00000134184	GSTM1
ENSP00000294952	1	1	0	TRUE	ENSG00000162869	PPP1R21
ENSP00000256216	1	0	0	TRUE	ENSG00000133835	HSD17B4
ENSP00000386660	1	0	1	TRUE	ENSG00000115548	KDM3A
ENSP00000420065	1	1	1	TRUE	ENSG00000114779	ABHD14B
ENSP00000252603	1	0	1	TRUE	ENSG00000130313	PGLS
ENSP00000361645	1	0	1	TRUE	ENSG00000148341	SH3GLB2
ENSP00000312999	1	0	0	TRUE	ENSG00000114353	GNAI2
ENSP00000284376	1	0	1	TRUE	ENSG00000154222	CC2D1B
ENSP00000265986	1	1	1	TRUE	ENSG00000119912	IDE
ENSP00000309302	1	1	0	TRUE	ENSG00000173120	KDM2A
ENSP00000262124	1	0	0	TRUE	ENSG00000085415	SEH1L
ENSP00000419506	0	0	0	FALSE	ENSG00000138496	PARP9
ENSP00000263253	0	0	0	FALSE	ENSG00000100393	EP300
ENSP00000256682	0	0	0	FALSE	ENSG00000134287	ARF3
ENSP00000227520	0	0	0	FALSE	ENSG00000110104	CCDC86
ENSP00000378278	1	0	1	TRUE	ENSG00000163938	GNL3
ENSP00000250113	0	0	0	FALSE	ENSG00000129245	FXR2
ENSP00000410833	1	0	1	TRUE	ENSG00000114480	GBE1
ENSP00000264258	0	0	0	FALSE	ENSG00000071082	RPL31
ENSP00000363041	1	0	0	TRUE	ENSG00000122873	CISD1
ENSP00000468165	0	0	0	FALSE	ENSG00000091164	TXNL1
ENSP00000273308	0	0	0	FALSE	ENSG00000257727	CNPY2
ENSP00000360525	0	0	0	FALSE	ENSG00000162385	MAGOH
ENSP00000355569	1	0	0	TRUE	ENSG00000168264	IRF2BP2
ENSP00000486115	0	0	0	FALSE	ENSG00000182872	RBM10
ENSP00000216330	1	1	0	TRUE	ENSG00000100442	FKBP3
ENSP00000311876	1	1	1	TRUE	ENSG00000113552	GNPDA1
ENSP00000313432	1	0	1	TRUE	ENSG00000137106	GRHPR
ENSP00000425118	1	0	0	TRUE	ENSG00000083312	TNPO1
ENSP00000370194	1	1	0	TRUE	ENSG00000112699	GMDS
ENSP00000439485	1	0	1	TRUE	ENSG00000165983	PTER
ENSP00000370114	0	0	0	FALSE	ENSG00000164985	PSIP1
ENSP00000288986	1	0	0	TRUE	ENSG00000158092	NCK1
ENSP00000300403	1	0	0	TRUE	ENSG00000088325	TPX2
ENSP00000306614	1	0	0	TRUE	ENSG00000171960	PPIH
ENSP00000420506	0	0	1	TRUE	ENSG00000143851	PTPN7
ENSP00000264220	0	0	1	TRUE	ENSG00000128059	PPAT
ENSP00000361965	1	0	1	TRUE	ENSG00000196839	ADA
ENSP00000423452	1	0	0	TRUE	ENSG00000072518	MARK2
ENSP00000377150	0	0	0	FALSE	ENSG00000100722	ZC3H14
ENSP00000353793	1	0	0	TRUE	ENSG00000198554	WDHD1
ENSP00000476960	1	0	0	TRUE	ENSG00000203818	HIST2H3PS2
ENSP00000344504	1	0	0	TRUE	ENSG00000189060	H1F0
ENSP00000366525	1	1	0	TRUE	ENSG00000087086	FTL
ENSP00000362456	0	0	0	FALSE	ENSG00000102390	PBDC1
ENSP00000466794	1	1	0	TRUE	ENSG00000131467	PSME3
ENSP00000458280	1	0	1	TRUE	ENSG00000261992	GATAD2B
ENSP00000357928	1	0	0	TRUE	ENSG00000168438	CDC40
ENSP00000234420	1	0	1	TRUE	ENSG00000116062	MSH6
ENSP00000360817	1	0	1	TRUE	ENSG00000124201	ZNFX1
ENSP00000292147	0	0	0	FALSE	ENSG00000105755	ETHE1
ENSP00000264033	0	0	0	FALSE	ENSG00000110395	CBL
ENSP00000232607	1	0	0	TRUE	ENSG00000114491	UMPS
ENSP00000440045	1	0	1	TRUE	ENSG00000174437	ATP2A2
ENSP00000372327	0	0	1	TRUE	ENSG00000121741	ZMYM2
ENSP00000349437	1	1	1	TRUE	ENSG00000197081	IGF2R
ENSP00000400886	0	0	0	FALSE	ENSG00000188612	SUMO2
ENSP00000306752	1	0	0	TRUE	ENSG00000169627	BOLA2B
ENSP00000258424	1	0	0	TRUE	ENSG00000135940	COX5B
ENSP00000477310	1	1	1	TRUE	ENSG00000264364	DYNLL2
ENSP00000340896	1	0	0	TRUE	ENSG00000129691	ASH2L
ENSP00000347581	1	0	0	TRUE	ENSG00000006530	AGK
ENSP00000254436	1	0	0	TRUE	ENSG00000132109	TRIM21
ENSP00000349124	0	0	0	FALSE	ENSG00000163605	PPP4R2
ENSP00000275418	1	0	0	TRUE	ENSG00000117868	ESYT2
ENSP00000377634	1	0	0	TRUE	ENSG00000156030	ELMSAN1
ENSP00000263801	0	0	0	FALSE	ENSG00000067369	TP53BP1
ENSP00000335203	1	0	0	TRUE	ENSG00000130770	ATPIF1
ENSP00000232564	1	0	1	TRUE	ENSG00000114450	GNB4
ENSP00000371143	1	0	0	TRUE	ENSG00000088832	FKBP1A
ENSP00000436049	1	1	0	TRUE	ENSG00000149100	EIF3M
ENSP00000356811	1	0	0	TRUE	ENSG00000112339	HBS1L
ENSP00000396704	1	0	1	TRUE	ENSG00000077097	TOP2B
ENSP00000300107	1	1	0	TRUE	ENSG00000166855	CLPX
ENSP00000254480	1	0	1	TRUE	ENSG00000173473	SMARCC1
ENSP00000314499	0	0	0	FALSE	ENSG00000178950	GAK
ENSP00000309565	1	0	0	TRUE	ENSG00000173660	UQCRH
ENSP00000429789	0	0	0	FALSE	ENSG00000154582	TCEB1
ENSP00000372411	1	0	0	TRUE	ENSG00000159692	CTBP1
ENSP00000280557	1	0	0	TRUE	ENSG00000139726	DENR
ENSP00000420327	1	0	0	TRUE	ENSG00000152601	MBNL1
ENSP00000362687	1	0	1	TRUE	ENSG00000107625	DDX50
ENSP00000237289	1	1	0	TRUE	ENSG00000118503	TNFAIP3
ENSP00000346012	0	0	0	FALSE	ENSG00000165502	RPL36AL
ENSP00000309591	1	0	1	TRUE	ENSG00000072062	PRKACA
ENSP00000312769	1	0	0	TRUE	ENSG00000084072	PPIE
ENSP00000381785	1	1	1	TRUE	ENSG00000119471	HSDL2
ENSP00000298875	0	0	0	FALSE	ENSG00000165934	CPSF2
ENSP00000268206	0	0	0	FALSE	ENSG00000140598	EFTUD1
ENSP00000364631	1	1	1	TRUE	ENSG00000127084	FGD3
ENSP00000357873	1	0	1	TRUE	ENSG00000196177	ACADSB
ENSP00000285968	1	0	0	TRUE	ENSG00000155561	NUP205
ENSP00000306397	1	0	0	TRUE	ENSG00000169021	UQCRFS1
ENSP00000408730	1	0	0	TRUE	ENSG00000007080	CCDC124
ENSP00000252487	1	0	1	TRUE	ENSG00000130204	TOMM40
ENSP00000347232	1	0	0	TRUE	ENSG00000197299	BLM
ENSP00000254942	1	0	0	TRUE	ENSG00000132604	TERF2
ENSP00000471166	0	0	0	FALSE	ENSG00000269335	IKBKG
ENSP00000203556	1	0	1	TRUE	ENSG00000089639	GMIP
ENSP00000382562	0	0	1	TRUE	ENSG00000002822	MAD1L1
ENSP00000364403	1	0	0	TRUE	ENSG00000127481	UBR4
ENSP00000256001	1	0	0	TRUE	ENSG00000133627	ACTR3B
ENSP00000404837	1	0	0	TRUE	ENSG00000031823	RANBP3
ENSP00000262506	0	0	0	FALSE	ENSG00000070770	CSNK2A2
ENSP00000436269	1	0	1	TRUE	ENSG00000213445	SIPA1
ENSP00000272065	1	0	0	TRUE	ENSG00000143727	ACP1
ENSP00000381680	0	0	0	FALSE	ENSG00000173933	RBM4
ENSP00000376362	1	0	0	TRUE	ENSG00000111335	OAS2
ENSP00000482087	1	1	1	TRUE	ENSG00000130340	SNX9
ENSP00000433511	1	1	0	TRUE	ENSG00000198055	GRK6
ENSP00000305861	1	0	1	TRUE	ENSG00000157654	PALM2-AKAP2
ENSP00000362287	1	0	1	TRUE	ENSG00000126070	AGO3
ENSP00000350297	1	0	1	TRUE	ENSG00000153317	ASAP1
ENSP00000359719	1	0	1	TRUE	ENSG00000142875	PRKACB
ENSP00000317159	1	0	0	TRUE	ENSG00000179091	CYC1
ENSP00000366819	0	0	0	FALSE	ENSG00000118939	UCHL3
ENSP00000431800	1	0	0	TRUE	ENSG00000175390	EIF3F
ENSP00000432537	1	0	1	TRUE	ENSG00000173039	RELA
ENSP00000326411	1	0	0	TRUE	ENSG00000095485	CWF19L1
ENSP00000483501	1	0	0	TRUE	ENSG00000163798	SLC4A1AP
ENSP00000156109	1	0	0	TRUE	ENSG00000068394	GPKOW
ENSP00000265560	0	0	0	FALSE	ENSG00000114316	USP4
ENSP00000341483	1	0	0	TRUE	ENSG00000031823	RANBP3
ENSP00000379182	1	0	0	TRUE	ENSG00000101146	RAE1
ENSP00000330113	1	0	0	TRUE	ENSG00000174953	DHX36
ENSP00000381428	1	0	1	TRUE	ENSG00000163320	CGGBP1
ENSP00000387654	1	0	0	TRUE	ENSG00000116005	PCYOX1
ENSP00000420626	1	0	0	TRUE	ENSG00000174840	PDE12
ENSP00000366988	1	0	0	TRUE	ENSG00000089006	SNX5
ENSP00000329127	1	0	0	TRUE	ENSG00000027075	PRKCH
ENSP00000354697	1	0	1	TRUE	ENSG00000178028	DMAP1
ENSP00000261191	0	0	0	FALSE	ENSG00000064102	ASUN
ENSP00000421684	1	1	1	TRUE	ENSG00000158987	RAPGEF6
ENSP00000372956	1	0	1	TRUE	ENSG00000206427	PRRC2A
ENSP00000348056	1	1	0	TRUE	ENSG00000103275	UBE2I
ENSP00000485525	1	0	0	TRUE	ENSG00000239900	ADSL
ENSP00000286428	1	0	0	TRUE	ENSG00000155959	VBP1
ENSP00000336945	1	0	1	TRUE	ENSG00000214078	CPNE1
ENSP00000446828	0	0	0	FALSE	ENSG00000162813	BPNT1
ENSP00000444437	1	0	1	TRUE	ENSG00000111641	NOP2
ENSP00000343065	1	0	0	TRUE	ENSG00000149091	DGKZ
ENSP00000313983	0	0	0	FALSE	ENSG00000147548	WHSC1L1
ENSP00000332373	1	0	0	TRUE	ENSG00000064607	SUGP2
ENSP00000348510	1	0	1	TRUE	ENSG00000077235	GTF3C1
ENSP00000420306	1	0	0	TRUE	ENSG00000100296	THOC5
ENSP00000229179	1	0	0	TRUE	ENSG00000111581	NUP107
ENSP00000310338	1	0	1	TRUE	ENSG00000174718	KIAA1551
ENSP00000356015	1	0	1	TRUE	ENSG00000120437	ACAT2
ENSP00000253413	0	0	0	FALSE	ENSG00000131100	ATP6V1E1
ENSP00000358554	1	0	0	TRUE	ENSG00000116752	BCAS2
ENSP00000296754	0	0	1	TRUE	ENSG00000164307	ERAP1
ENSP00000386541	1	0	1	TRUE	ENSG00000115233	PSMD14
ENSP00000375969	0	0	0	FALSE	ENSG00000198821	CD247
ENSP00000380867	1	0	0	TRUE	ENSG00000120913	PDLIM2
ENSP00000288050	1	1	1	TRUE	ENSG00000090857	PDPR
ENSP00000364209	0	1	0	TRUE	ENSG00000102316	MAGED2
ENSP00000395487	1	0	1	TRUE	ENSG00000164164	OTUD4
ENSP00000274606	1	0	0	TRUE	ENSG00000145912	NHP2
ENSP00000393887	1	0	0	TRUE	ENSG00000145192	AHSG
ENSP00000453638	1	0	0	TRUE	ENSG00000172183	ISG20
ENSP00000295095	1	1	0	TRUE	ENSG00000075884	ARHGAP15
ENSP00000403481	1	0	1	TRUE	ENSG00000136261	BZW2
ENSP00000417748	1	0	0	TRUE	ENSG00000197312	DDI2
ENSP00000324726	1	0	0	TRUE	ENSG00000177192	PUS1
ENSP00000481038	1	0	0	TRUE	ENSG00000273749	CYFIP1
ENSP00000386226	1	0	0	TRUE	ENSG00000188739	RBM34
ENSP00000476412	0	0	1	TRUE	ENSG00000254505	CHMP4A
ENSP00000327268	1	0	0	TRUE	ENSG00000178127	NDUFV2
ENSP00000348696	0	1	1	TRUE	ENSG00000149269	PAK1
ENSP00000211287	1	0	1	TRUE	ENSG00000156711	MAPK13
ENSP00000400617	1	0	0	TRUE	ENSG00000168090	COPS6
ENSP00000350990	1	0	1	TRUE	ENSG00000149115	TNKS1BP1
ENSP00000318697	1	0	0	TRUE	ENSG00000176014	TUBB6
ENSP00000271850	1	0	1	TRUE	ENSG00000143549	TPM3
ENSP00000385927	1	0	0	TRUE	ENSG00000176623	RMDN1
ENSP00000216277	0	0	0	FALSE	ENSG00000090060	PAPOLA
ENSP00000247001	1	0	0	TRUE	ENSG00000105705	SUGP1
ENSP00000313070	1	0	0	TRUE	ENSG00000145725	PPIP5K2
ENSP00000286648	1	0	0	TRUE	ENSG00000156136	DCK
ENSP00000244204	1	1	1	TRUE	ENSG00000124357	NAGK
ENSP00000326172	1	0	0	TRUE	ENSG00000062598	ELMO2
ENSP00000353124	1	0	0	TRUE	ENSG00000137486	ARRB1
ENSP00000291439	0	0	0	FALSE	ENSG00000072958	AP1M1
ENSP00000398644	1	0	1	TRUE	ENSG00000013374	NUB1
ENSP00000368887	1	0	0	TRUE	ENSG00000111845	PAK1IP1
ENSP00000359522	0	0	0	FALSE	ENSG00000137944	CCBL2
ENSP00000300134	1	0	0	TRUE	ENSG00000166888	STAT6
ENSP00000253083	0	0	0	FALSE	ENSG00000130787	HIP1R
ENSP00000335561	1	0	0	TRUE	ENSG00000100207	TCF20
ENSP00000267884	1	0	0	TRUE	ENSG00000140319	SRP14
ENSP00000397950	1	1	0	TRUE	ENSG00000123329	ARHGAP9
ENSP00000353731	1	1	0	TRUE	ENSG00000197635	DPP4
ENSP00000351664	1	0	0	TRUE	ENSG00000135596	MICAL1
ENSP00000458986	1	0	0	TRUE	ENSG00000132361	CLUH
ENSP00000378168	1	0	0	TRUE	ENSG00000010244	ZNF207
ENSP00000253023	1	0	0	TRUE	ENSG00000130725	UBE2M
ENSP00000358556	0	0	0	FALSE	ENSG00000197323	TRIM33
ENSP00000281513	1	0	0	TRUE	ENSG00000151779	NBAS
ENSP00000384652	1	0	0	TRUE	ENSG00000106399	RPA3
ENSP00000350954	1	1	1	TRUE	ENSG00000047056	WDR37
ENSP00000380982	1	1	0	TRUE	ENSG00000080608	KIAA0020
ENSP00000296792	1	0	1	TRUE	ENSG00000164338	UTP15
ENSP00000366434	1	0	0	TRUE	ENSG00000087206	UIMC1
ENSP00000334553	1	0	1	TRUE	ENSG00000100023	PPIL2
ENSP00000355536	1	1	0	TRUE	ENSG00000116984	MTR
ENSP00000294360	1	0	1	TRUE	ENSG00000162384	C1orf123
ENSP00000407331	1	0	0	TRUE	ENSG00000213024	NUP62
ENSP00000274712	1	0	1	TRUE	ENSG00000146007	ZMAT2
ENSP00000229812	1	1	1	TRUE	ENSG00000112079	STK38
ENSP00000322991	1	0	0	TRUE	ENSG00000105552	BCAT2
ENSP00000238112	0	0	0	FALSE	ENSG00000119203	CPSF3
ENSP00000332444	1	0	0	TRUE	ENSG00000177613	CSTF2T
ENSP00000405984	0	0	0	FALSE	ENSG00000090863	GLG1
ENSP00000481126	1	0	1	TRUE	ENSG00000160695	VPS11
ENSP00000467280	0	0	0	FALSE	ENSG00000055483	USP36
ENSP00000367705	0	0	0	FALSE	ENSG00000183337	BCOR
ENSP00000477920	1	0	0	TRUE	ENSG00000281887	GIMAP1-GIMAP5
ENSP00000369519	0	0	0	FALSE	ENSG00000099810	MTAP
ENSP00000451828	0	1	1	TRUE	ENSG00000142208	AKT1
ENSP00000254663	1	0	1	TRUE	ENSG00000132330	SCLY
ENSP00000360541	0	0	0	FALSE	ENSG00000157184	CPT2
ENSP00000359990	1	0	0	TRUE	ENSG00000066557	LRRC40
ENSP00000338173	0	0	0	FALSE	ENSG00000055917	PUM2
ENSP00000324135	1	0	0	TRUE	ENSG00000125633	CCDC93
ENSP00000334958	1	0	1	TRUE	ENSG00000159753	RLTPR
ENSP00000390500	1	0	0	TRUE	ENSG00000104375	STK3
ENSP00000381220	1	0	1	TRUE	ENSG00000111906	HDDC2
ENSP00000386023	1	0	0	TRUE	ENSG00000106245	BUD31
ENSP00000350191	1	1	1	TRUE	ENSG00000112294	ALDH5A1
ENSP00000378699	1	0	0	TRUE	ENSG00000170312	CDK1
ENSP00000261714	0	0	0	FALSE	ENSG00000108578	BLMH
ENSP00000351552	0	0	0	FALSE	ENSG00000167491	GATAD2A
ENSP00000363198	1	0	0	TRUE	ENSG00000244005	NFS1
ENSP00000483168	1	0	1	TRUE	ENSG00000278741	ABR
ENSP00000451080	0	0	0	FALSE	ENSG00000100632	ERH
ENSP00000327116	1	0	0	TRUE	ENSG00000013016	EHD3
ENSP00000378514	1	0	1	TRUE	ENSG00000100614	PPM1A
ENSP00000385923	1	0	0	TRUE	ENSG00000104805	NUCB1
ENSP00000316809	1	0	1	TRUE	ENSG00000174238	PITPNA
ENSP00000290573	1	0	1	TRUE	ENSG00000159399	HK2
ENSP00000287022	1	0	0	TRUE	ENSG00000156467	UQCRB
ENSP00000478825	0	0	0	FALSE	ENSG00000185728	YTHDF3
ENSP00000321746	1	0	1	TRUE	ENSG00000163110	PDLIM5
ENSP00000434442	0	0	1	TRUE	ENSG00000149182	ARFGAP2
ENSP00000439243	1	0	0	TRUE	ENSG00000130479	MAP1S
ENSP00000379037	1	1	0	TRUE	ENSG00000025708	TYMP
ENSP00000343054	1	0	0	TRUE	ENSG00000003756	RBM5
ENSP00000308179	1	0	1	TRUE	ENSG00000065183	WDR3
ENSP00000360798	0	0	0	FALSE	ENSG00000085832	EPS15
ENSP00000362334	1	0	0	TRUE	ENSG00000126067	PSMB2
ENSP00000457733	1	0	1	TRUE	ENSG00000085491	SLC25A24
ENSP00000351446	1	0	0	TRUE	ENSG00000196363	WDR5
ENSP00000367893	1	0	0	TRUE	ENSG00000086475	SEPHS1
ENSP00000431620	1	0	0	TRUE	ENSG00000178685	PARP10
ENSP00000263280	1	0	0	TRUE	ENSG00000090372	STRN4
ENSP00000463985	0	0	0	FALSE	ENSG00000108298	RPL19
ENSP00000251047	1	0	0	TRUE	ENSG00000074695	LMAN1
ENSP00000442360	1	0	0	TRUE	ENSG00000184047	DIABLO
ENSP00000385746	1	0	0	TRUE	ENSG00000102172	SMS
ENSP00000254730	1	0	0	TRUE	ENSG00000132394	EEFSEC
ENSP00000283351	0	0	0	FALSE	ENSG00000153339	TRAPPC8
ENSP00000293373	0	0	0	FALSE	ENSG00000123338	NCKAP1L
ENSP00000301364	1	0	1	TRUE	ENSG00000167721	TSR1
ENSP00000273359	1	0	0	TRUE	ENSG00000144827	ABHD10
ENSP00000295899	1	0	0	TRUE	ENSG00000163634	THOC7
ENSP00000362105	1	0	0	TRUE	ENSG00000183520	UTP11L
ENSP00000359488	1	0	0	TRUE	ENSG00000154451	GBP5
ENSP00000378360	1	1	0	TRUE	ENSG00000149476	TKFC
ENSP00000262177	1	0	0	TRUE	ENSG00000105993	DNAJB6
ENSP00000341597	0	0	0	FALSE	ENSG00000055147	FAM114A2
ENSP00000380511	1	0	1	TRUE	ENSG00000063854	HAGH
ENSP00000359364	0	0	0	FALSE	ENSG00000149658	YTHDF1
ENSP00000241337	1	0	1	TRUE	ENSG00000213366	GSTM2
ENSP00000486912	1	0	0	TRUE	ENSG00000120690	ELF1
ENSP00000332455	1	1	1	TRUE	ENSG00000182481	KPNA2
ENSP00000380361	1	0	0	TRUE	ENSG00000065675	PRKCQ
ENSP00000262960	1	0	1	TRUE	ENSG00000142002	DPP9
ENSP00000371419	1	0	1	TRUE	ENSG00000102699	PARP4
ENSP00000344950	1	0	1	TRUE	ENSG00000174720	LARP7
ENSP00000459540	1	1	0	TRUE	ENSG00000132361	CLUH
ENSP00000335044	0	0	0	FALSE	ENSG00000189079	ARID2
ENSP00000364320	1	0	1	TRUE	ENSG00000053372	MRTO4
ENSP00000447058	1	0	0	TRUE	ENSG00000111237	VPS29
ENSP00000466901	1	0	0	TRUE	ENSG00000198453	ZNF568
ENSP00000475750	1	1	1	TRUE	ENSG00000051620	HEBP2
ENSP00000229214	0	0	0	FALSE	ENSG00000111615	KRR1
ENSP00000400376	0	0	0	FALSE	ENSG00000164308	ERAP2
ENSP00000393005	1	0	0	TRUE	ENSG00000233801	NELFE
ENSP00000328426	0	0	0	FALSE	ENSG00000108021	FAM208B
ENSP00000377665	1	0	0	TRUE	ENSG00000165219	GAPVD1
ENSP00000260731	1	0	0	TRUE	ENSG00000138160	KIF11
ENSP00000443081	1	0	0	TRUE	ENSG00000110801	PSMD9
ENSP00000223029	1	0	0	TRUE	ENSG00000106305	AIMP2
ENSP00000369965	1	0	0	TRUE	ENSG00000145741	BTF3
ENSP00000338235	1	0	0	TRUE	ENSG00000147649	MTDH
ENSP00000257897	1	0	0	TRUE	ENSG00000135439	AGAP2
ENSP00000339881	1	0	0	TRUE	ENSG00000164654	MIOS
ENSP00000263433	1	0	0	TRUE	ENSG00000125503	PPP1R12C
ENSP00000481109	1	0	0	TRUE	ENSG00000275342	SGK223
ENSP00000367265	1	0	0	TRUE	ENSG00000136026	CKAP4
ENSP00000341781	0	0	0	FALSE	ENSG00000054654	SYNE2
ENSP00000217964	0	0	0	FALSE	ENSG00000101849	TBL1X
ENSP00000272163	1	0	0	TRUE	ENSG00000143815	LBR
ENSP00000479981	1	1	0	TRUE	ENSG00000114354	TFG
ENSP00000377953	1	0	0	TRUE	ENSG00000068831	RASGRP2
ENSP00000233557	1	0	1	TRUE	ENSG00000115216	NRBP1
ENSP00000254950	1	0	0	TRUE	ENSG00000132612	VPS4A
ENSP00000318805	1	0	0	TRUE	ENSG00000176974	SHMT1
ENSP00000379801	1	1	1	TRUE	ENSG00000133805	AMPD3
ENSP00000353863	1	0	0	TRUE	ENSG00000163848	ZNF148
ENSP00000367721	1	0	1	TRUE	ENSG00000030066	NUP160
ENSP00000477370	1	0	1	TRUE	ENSG00000101096	NFATC2
ENSP00000271764	1	0	1	TRUE	ENSG00000143486	EIF2D
ENSP00000254718	1	0	0	TRUE	ENSG00000132382	MYBBP1A
ENSP00000312671	1	0	0	TRUE	ENSG00000173442	EHBP1L1
ENSP00000337132	0	0	0	FALSE	ENSG00000071626	DAZAP1
ENSP00000236051	1	0	1	TRUE	ENSG00000117395	EBNA1BP2
ENSP00000432717	1	0	0	TRUE	ENSG00000143337	TOR1AIP1
ENSP00000463393	1	0	1	TRUE	ENSG00000265808	SEC22B
ENSP00000360860	1	0	0	TRUE	ENSG00000152778	IFIT5
ENSP00000269260	1	0	0	TRUE	ENSG00000141480	ARRB2
ENSP00000346196	0	0	0	FALSE	ENSG00000160194	NDUFV3
ENSP00000304072	1	0	0	TRUE	ENSG00000123064	DDX54
ENSP00000393579	1	0	0	TRUE	ENSG00000186001	LRCH3
ENSP00000320503	1	0	0	TRUE	ENSG00000179151	EDC3
ENSP00000352332	1	0	0	TRUE	ENSG00000186635	ARAP1
ENSP00000465957	0	0	0	FALSE	ENSG00000125503	PPP1R12C
ENSP00000427900	0	0	0	FALSE	ENSG00000197892	KIF13B
ENSP00000350757	1	0	0	TRUE	ENSG00000197045	GMFB
ENSP00000290231	1	0	1	TRUE	ENSG00000124160	NCOA5
ENSP00000226355	1	0	0	TRUE	ENSG00000079557	AFM
ENSP00000355086	1	1	0	TRUE	ENSG00000117593	DARS2
ENSP00000260197	1	1	0	TRUE	ENSG00000137642	SORL1
ENSP00000356515	1	0	0	TRUE	ENSG00000152818	UTRN
ENSP00000371894	1	0	0	TRUE	ENSG00000161203	AP2M1
ENSP00000483471	0	0	0	FALSE	ENSG00000275145	FRG1
ENSP00000313050	1	0	0	TRUE	ENSG00000146729	GBAS
ENSP00000319578	1	0	0	TRUE	ENSG00000213782	DDX47
ENSP00000283646	1	0	0	TRUE	ENSG00000153574	RPIA
ENSP00000358904	1	0	0	TRUE	ENSG00000196700	ZNF512B
ENSP00000305161	0	0	0	FALSE	ENSG00000169871	TRIM56
ENSP00000368856	1	0	0	TRUE	ENSG00000086102	NFX1
ENSP00000373060	1	0	1	TRUE	ENSG00000206481	MDC1
ENSP00000487560	1	0	0	TRUE	ENSG00000159082	SYNJ1
ENSP00000346027	0	0	0	FALSE	ENSG00000122026	RPL21
ENSP00000363021	1	0	1	TRUE	ENSG00000117748	RPA2
ENSP00000308770	1	0	0	TRUE	ENSG00000173597	SULT1B1
ENSP00000414624	0	0	0	FALSE	ENSG00000161542	PRPSAP1
ENSP00000225614	0	0	0	FALSE	ENSG00000108479	GALK1
ENSP00000354850	1	0	0	TRUE	ENSG00000198408	MGEA5
ENSP00000423820	1	1	1	TRUE	ENSG00000196670	ZFP62
ENSP00000430008	0	0	0	FALSE	ENSG00000196591	HDAC2
ENSP00000473267	1	0	0	TRUE	ENSG00000097033	SH3GLB1
ENSP00000360682	1	0	1	TRUE	ENSG00000148362	C9orf142
ENSP00000388330	1	0	0	TRUE	ENSG00000123297	TSFM
ENSP00000389624	0	0	0	FALSE	ENSG00000151247	EIF4E
ENSP00000378399	1	1	0	TRUE	ENSG00000140006	WDR89
ENSP00000258455	1	0	0	TRUE	ENSG00000135972	MRPS9
ENSP00000262544	1	0	1	TRUE	ENSG00000101310	SEC23B
ENSP00000252934	1	1	0	TRUE	ENSG00000130638	ATXN10
ENSP00000487634	1	0	0	TRUE	ENSG00000274829	PARN
ENSP00000352842	1	0	1	TRUE	ENSG00000152556	PFKM
ENSP00000482986	0	0	0	FALSE	ENSG00000087365	SF3B2
ENSP00000386777	1	0	0	TRUE	ENSG00000040933	INPP4A
ENSP00000265081	1	0	1	TRUE	ENSG00000113318	MSH3
ENSP00000248553	1	1	0	TRUE	ENSG00000106211	HSPB1
ENSP00000324578	1	1	0	TRUE	ENSG00000134954	ETS1
ENSP00000358867	0	0	0	FALSE	ENSG00000065135	GNAI3
ENSP00000216044	0	0	0	FALSE	ENSG00000100226	GTPBP1
ENSP00000441518	1	0	0	TRUE	ENSG00000162129	CLPB
ENSP00000263036	0	0	0	FALSE	ENSG00000123240	OPTN
ENSP00000309262	1	0	0	TRUE	ENSG00000090686	USP48
ENSP00000250101	0	0	0	FALSE	ENSG00000129235	TXNDC17
ENSP00000360664	1	0	1	TRUE	ENSG00000134717	BTF3L4
ENSP00000367073	1	0	0	TRUE	ENSG00000097021	ACOT7
ENSP00000377914	1	0	0	TRUE	ENSG00000005194	CIAPIN1
ENSP00000402338	1	0	0	TRUE	ENSG00000197498	RPF2
ENSP00000282412	1	0	1	TRUE	ENSG00000138032	PPM1B
ENSP00000468348	1	1	1	TRUE	ENSG00000108984	MAP2K6
ENSP00000450883	0	0	0	FALSE	ENSG00000100796	SMEK1
ENSP00000383274	1	0	0	TRUE	ENSG00000075151	EIF4G3
ENSP00000315112	1	0	1	TRUE	ENSG00000092098	RNF31
ENSP00000298229	1	1	1	TRUE	ENSG00000165458	INPPL1
ENSP00000326200	1	0	0	TRUE	ENSG00000066422	ZBTB11
ENSP00000261424	1	0	1	TRUE	ENSG00000035928	RFC1
ENSP00000349636	0	0	0	FALSE	ENSG00000008294	SPAG9
ENSP00000265385	1	0	0	TRUE	ENSG00000106348	IMPDH1
ENSP00000350518	0	0	0	FALSE	ENSG00000138757	G3BP2
ENSP00000482455	1	0	0	TRUE	ENSG00000117899	MESDC2
ENSP00000358616	1	0	0	TRUE	ENSG00000119953	SMNDC1
ENSP00000362775	0	0	0	FALSE	ENSG00000173744	AGFG1
ENSP00000239027	1	0	0	TRUE	ENSG00000119969	HELLS
ENSP00000243498	0	0	1	TRUE	ENSG00000123737	EXOSC9
ENSP00000262039	0	0	0	FALSE	ENSG00000078142	PIK3C3
ENSP00000358478	1	0	1	TRUE	ENSG00000116830	TTF2
ENSP00000249299	1	0	0	TRUE	ENSG00000128534	LSM8
ENSP00000394902	0	0	0	FALSE	ENSG00000151923	TIAL1
ENSP00000350512	1	0	0	TRUE	ENSG00000121022	COPS5
ENSP00000265174	1	0	0	TRUE	ENSG00000138801	PAPSS1
ENSP00000362480	1	0	0	TRUE	ENSG00000122958	VPS26A
ENSP00000225742	1	0	0	TRUE	ENSG00000108604	SMARCD2
ENSP00000432175	1	0	0	TRUE	ENSG00000142186	SCYL1
ENSP00000333266	1	0	0	TRUE	ENSG00000182179	UBA7
ENSP00000256722	0	0	1	TRUE	ENSG00000134326	CMPK2
ENSP00000219548	1	0	0	TRUE	ENSG00000103266	STUB1
ENSP00000369810	1	0	1	TRUE	ENSG00000215305	VPS16
ENSP00000352522	1	0	0	TRUE	ENSG00000047249	ATP6V1H
ENSP00000366311	0	0	0	FALSE	ENSG00000102226	USP11
ENSP00000261739	1	1	0	TRUE	ENSG00000076513	ANKRD13A
ENSP00000356992	0	0	1	TRUE	ENSG00000186517	ARHGAP30
ENSP00000331983	1	0	0	TRUE	ENSG00000079691	LRRC16A
ENSP00000462609	1	0	0	TRUE	ENSG00000130255	RPL36
ENSP00000367154	1	0	0	TRUE	ENSG00000148484	RSU1
ENSP00000217109	0	0	0	FALSE	ENSG00000101138	CSTF1
ENSP00000418397	1	0	0	TRUE	ENSG00000128928	IVD
ENSP00000411278	0	0	0	FALSE	ENSG00000075711	DLG1
ENSP00000221452	1	0	1	TRUE	ENSG00000104856	RELB
ENSP00000350686	1	0	0	TRUE	ENSG00000176915	ANKLE2
ENSP00000219169	1	0	0	TRUE	ENSG00000102898	NUTF2
ENSP00000325748	0	0	0	FALSE	ENSG00000115694	STK25
ENSP00000262948	1	0	0	TRUE	ENSG00000126934	MAP2K2
ENSP00000388475	0	0	0	FALSE	ENSG00000063244	U2AF2
ENSP00000269980	1	1	1	TRUE	ENSG00000248098	BCKDHA
ENSP00000217901	1	0	0	TRUE	ENSG00000067829	IDH3G
ENSP00000338788	1	0	1	TRUE	ENSG00000065548	ZC3H15
ENSP00000333664	1	0	0	TRUE	ENSG00000060971	ACAA1
ENSP00000394495	1	0	0	TRUE	ENSG00000109917	ZPR1
ENSP00000312618	1	0	0	TRUE	ENSG00000177646	ACAD9
ENSP00000258381	1	0	0	TRUE	ENSG00000135899	SP110
ENSP00000261600	0	0	0	FALSE	ENSG00000079134	THOC1
ENSP00000370718	1	0	1	TRUE	ENSG00000169093	ASMTL
ENSP00000303552	1	0	0	TRUE	ENSG00000171503	ETFDH
ENSP00000252996	1	0	1	TRUE	ENSG00000130699	TAF4
ENSP00000291281	0	0	0	FALSE	ENSG00000105287	PRKD2
ENSP00000399797	1	0	1	TRUE	ENSG00000155363	MOV10
ENSP00000252512	0	0	0	FALSE	ENSG00000130227	XPO7
ENSP00000357341	1	0	0	TRUE	ENSG00000111912	NCOA7
ENSP00000217958	1	0	1	TRUE	ENSG00000101843	PSMD10
ENSP00000300291	0	0	0	FALSE	ENSG00000167005	NUDT21
ENSP00000356989	1	0	0	TRUE	ENSG00000143256	PFDN2
ENSP00000312734	1	0	0	TRUE	ENSG00000166128	RAB8B
ENSP00000304802	1	0	0	TRUE	ENSG00000168393	DTYMK
ENSP00000337825	0	0	0	FALSE	ENSG00000182866	LCK
ENSP00000456933	1	0	0	TRUE	ENSG00000103510	KAT8
ENSP00000357292	1	0	0	TRUE	ENSG00000160803	UBQLN4
ENSP00000302955	1	1	0	TRUE	ENSG00000171848	RRM2
ENSP00000464893	1	0	0	TRUE	ENSG00000132478	UNK
ENSP00000357450	1	1	0	TRUE	ENSG00000163346	PBXIP1
ENSP00000380820	0	0	0	FALSE	ENSG00000160294	MCM3AP
ENSP00000404127	1	0	0	TRUE	ENSG00000196826	CTD-2192J16.17
ENSP00000274137	1	0	1	TRUE	ENSG00000145494	NDUFS6
ENSP00000366237	1	0	0	TRUE	ENSG00000160049	DFFA
ENSP00000377989	0	0	0	FALSE	ENSG00000162924	REL
ENSP00000483908	1	0	0	TRUE	ENSG00000278787	UBR7
ENSP00000246337	1	0	0	TRUE	ENSG00000126088	UROD
ENSP00000203001	1	0	0	TRUE	ENSG00000089195	TRMT6
ENSP00000386284	1	0	1	TRUE	ENSG00000148218	ALAD
ENSP00000378217	0	1	1	TRUE	ENSG00000163932	PRKCD
ENSP00000419970	0	0	0	FALSE	ENSG00000127948	POR
ENSP00000380236	1	0	0	TRUE	ENSG00000074370	ATP2A3
ENSP00000414615	1	0	1	TRUE	ENSG00000080345	RIF1
ENSP00000346886	1	0	0	TRUE	ENSG00000154727	GABPA
ENSP00000332706	1	0	1	TRUE	ENSG00000185129	PURA
ENSP00000360367	0	0	0	FALSE	ENSG00000232119	MCTS1
ENSP00000354357	1	0	0	TRUE	ENSG00000134202	GSTM3
ENSP00000348010	1	0	1	TRUE	ENSG00000185246	PRPF39
ENSP00000416168	1	0	0	TRUE	ENSG00000168016	TRANK1
ENSP00000390279	1	0	0	TRUE	ENSG00000172809	RPL38
ENSP00000355050	0	0	0	FALSE	ENSG00000132792	CTNNBL1
ENSP00000000233	0	0	0	FALSE	ENSG00000004059	ARF5
ENSP00000265523	0	1	0	TRUE	ENSG00000106605	BLVRA
ENSP00000361465	0	0	0	FALSE	ENSG00000171453	POLR1C
ENSP00000253237	0	0	0	FALSE	ENSG00000105447	GRWD1
ENSP00000430684	0	0	0	FALSE	ENSG00000104365	IKBKB
ENSP00000339495	0	0	0	FALSE	ENSG00000188986	NELFB
ENSP00000379773	1	0	0	TRUE	ENSG00000122299	ZC3H7A
ENSP00000384421	0	0	0	FALSE	ENSG00000100109	TFIP11
ENSP00000256398	1	0	1	TRUE	ENSG00000134014	ELP3
ENSP00000365463	1	0	1	TRUE	ENSG00000175198	PCCA
ENSP00000387189	0	0	0	FALSE	ENSG00000103363	TCEB2
ENSP00000378127	1	0	0	TRUE	ENSG00000109534	GAR1
ENSP00000433967	1	0	0	TRUE	ENSG00000254692	RP11-468E2.1
ENSP00000269373	1	0	1	TRUE	ENSG00000141560	FN3KRP
ENSP00000414398	1	0	0	TRUE	ENSG00000090520	DNAJB11
ENSP00000340514	1	0	0	TRUE	ENSG00000105708	ZNF14
ENSP00000309732	1	0	1	TRUE	ENSG00000026508	CD44
ENSP00000470560	1	0	0	TRUE	ENSG00000126749	EMG1
ENSP00000219782	1	0	1	TRUE	ENSG00000103495	MAZ
ENSP00000386548	0	1	0	TRUE	ENSG00000124356	STAMBP
ENSP00000318195	0	0	0	FALSE	ENSG00000115053	NCL
ENSP00000244571	1	0	0	TRUE	ENSG00000124608	AARS2
ENSP00000423972	1	0	0	TRUE	ENSG00000109685	WHSC1
ENSP00000325677	1	0	1	TRUE	ENSG00000103549	RNF40
ENSP00000452222	1	1	1	TRUE	ENSG00000100852	ARHGAP5
ENSP00000301653	0	0	0	FALSE	ENSG00000186832	KRT16
ENSP00000300181	1	0	1	TRUE	ENSG00000166925	TSC22D4
ENSP00000225726	1	1	1	TRUE	ENSG00000108588	CCDC47
ENSP00000405743	1	0	0	TRUE	ENSG00000100938	GMPR2
ENSP00000352678	1	0	0	TRUE	ENSG00000156502	SUPV3L1
ENSP00000476046	0	0	0	FALSE	ENSG00000272886	DCP1A
ENSP00000265433	1	0	0	TRUE	ENSG00000104320	NBN
ENSP00000233154	0	0	1	TRUE	ENSG00000071051	NCK2
ENSP00000331342	1	0	0	TRUE	ENSG00000156675	RAB11FIP1
ENSP00000361073	0	0	0	FALSE	ENSG00000124151	NCOA3
ENSP00000405060	1	1	1	TRUE	ENSG00000167632	TRAPPC9
ENSP00000356504	1	0	1	TRUE	ENSG00000162704	ARPC5
ENSP00000340800	1	0	0	TRUE	ENSG00000146872	TLK2
ENSP00000268668	1	0	1	TRUE	ENSG00000140990	NDUFB10
ENSP00000362994	0	0	0	FALSE	ENSG00000056558	TRAF1
ENSP00000421789	1	0	1	TRUE	ENSG00000132463	GRSF1
ENSP00000348278	0	0	0	FALSE	ENSG00000198648	STK39
ENSP00000426669	0	0	0	FALSE	ENSG00000198589	LRBA
ENSP00000468231	1	0	0	TRUE	ENSG00000178982	EIF3K
ENSP00000269886	0	0	0	FALSE	ENSG00000141985	SH3GL1
ENSP00000440881	1	0	1	TRUE	ENSG00000107669	ATE1
ENSP00000480408	1	0	0	TRUE	ENSG00000081019	RSBN1
ENSP00000372695	0	0	0	FALSE	ENSG00000206284	WDR46
ENSP00000314193	1	0	1	TRUE	ENSG00000115368	WDR75
ENSP00000385394	1	0	1	TRUE	ENSG00000126012	KDM5C
ENSP00000475925	1	0	0	TRUE	ENSG00000150459	SAP18
ENSP00000363638	1	0	1	TRUE	ENSG00000011009	LYPLA2
ENSP00000247665	1	0	1	TRUE	ENSG00000054148	PHPT1
ENSP00000453801	1	0	0	TRUE	ENSG00000140395	WDR61
ENSP00000477980	1	0	0	TRUE	ENSG00000273398	HZGJ
ENSP00000263100	1	0	0	TRUE	ENSG00000121410	A1BG
ENSP00000419303	1	0	0	TRUE	ENSG00000175110	MRPS22
ENSP00000366244	1	0	1	TRUE	ENSG00000078061	ARAF
ENSP00000377631	1	0	1	TRUE	ENSG00000174996	KLC2
ENSP00000334040	1	0	0	TRUE	ENSG00000187257	RSBN1L
ENSP00000387263	1	0	0	TRUE	ENSG00000211460	TSN
ENSP00000481254	1	0	1	TRUE	ENSG00000198356	ASNA1
ENSP00000381271	1	0	1	TRUE	ENSG00000170473	WIBG
ENSP00000356807	0	0	0	FALSE	ENSG00000143155	TIPRL
ENSP00000310749	1	0	0	TRUE	ENSG00000115756	HPCAL1
ENSP00000266735	0	0	0	FALSE	ENSG00000139343	SNRPF
ENSP00000269701	1	0	1	TRUE	ENSG00000105127	AKAP8
ENSP00000411409	1	0	1	TRUE	ENSG00000167962	ZNF598
ENSP00000388756	1	0	0	TRUE	ENSG00000111731	C2CD5
ENSP00000181796	1	0	0	TRUE	ENSG00000065809	FAM107B
ENSP00000259667	1	0	1	TRUE	ENSG00000137133	HINT2
ENSP00000399970	1	0	1	TRUE	ENSG00000175470	PPP2R2D
ENSP00000481055	1	0	0	TRUE	ENSG00000198130	HIBCH
ENSP00000252242	0	0	0	FALSE	ENSG00000186081	KRT5
ENSP00000367407	1	0	0	TRUE	ENSG00000152465	NMT2
ENSP00000379133	1	0	0	TRUE	ENSG00000149089	APIP
ENSP00000360883	0	0	0	FALSE	ENSG00000119917	IFIT3
ENSP00000416968	1	0	0	TRUE	ENSG00000132912	DCTN4
ENSP00000360526	1	0	0	TRUE	ENSG00000171940	ZNF217
ENSP00000402333	0	0	0	FALSE	ENSG00000197323	TRIM33
ENSP00000384303	1	1	1	TRUE	ENSG00000075340	ADD2
ENSP00000261708	1	0	1	TRUE	ENSG00000108651	UTP6
ENSP00000326128	1	0	0	TRUE	ENSG00000107929	LARP4B
ENSP00000365401	0	0	0	FALSE	ENSG00000101997	CCDC22
ENSP00000352051	1	0	0	TRUE	ENSG00000100239	PPP6R2
ENSP00000365821	1	0	0	TRUE	ENSG00000197969	VPS13A
ENSP00000359531	1	0	0	TRUE	ENSG00000137947	GTF2B
ENSP00000273920	0	0	0	FALSE	ENSG00000145293	ENOPH1
ENSP00000291576	1	0	1	TRUE	ENSG00000241945	PWP2
ENSP00000055077	1	0	1	TRUE	ENSG00000049541	RFC2
ENSP00000468164	0	0	0	FALSE	ENSG00000104814	MAP4K1
ENSP00000258198	1	0	0	TRUE	ENSG00000135720	DYNC1LI2
ENSP00000355560	1	0	1	TRUE	ENSG00000116957	TBCE
ENSP00000351255	1	0	1	TRUE	ENSG00000138378	STAT4
ENSP00000478401	1	0	0	TRUE	ENSG00000101868	POLA1
ENSP00000473469	0	0	1	TRUE	ENSG00000137145	DENND4C
ENSP00000404704	1	0	1	TRUE	ENSG00000156931	VPS8
ENSP00000402515	1	0	1	TRUE	ENSG00000157106	SMG1
ENSP00000309690	1	0	0	TRUE	ENSG00000172869	DMXL1
ENSP00000330343	1	0	1	TRUE	ENSG00000184900	SUMO3
ENSP00000281456	1	0	0	TRUE	ENSG00000151729	SLC25A4
ENSP00000485022	0	0	0	FALSE	ENSG00000275895	CH507-152C13.1
ENSP00000261401	1	0	0	TRUE	ENSG00000110880	CORO1C
ENSP00000265395	1	1	1	TRUE	ENSG00000106049	HIBADH
ENSP00000347988	1	0	0	TRUE	ENSG00000128609	NDUFA5
ENSP00000319169	1	0	0	TRUE	ENSG00000100462	PRMT5
ENSP00000471700	1	0	1	TRUE	ENSG00000105701	FKBP8
ENSP00000397787	1	0	0	TRUE	ENSG00000107669	ATE1
ENSP00000361298	1	0	1	TRUE	ENSG00000142945	KIF2C
ENSP00000348168	0	0	0	FALSE	ENSG00000197265	GTF2E2
ENSP00000343023	1	0	0	TRUE	ENSG00000067066	SP100
ENSP00000445824	1	0	0	TRUE	ENSG00000011451	WIZ
ENSP00000426059	1	1	0	TRUE	ENSG00000026297	RNASET2
ENSP00000261015	1	0	0	TRUE	ENSG00000138442	WDR12
ENSP00000418565	1	0	0	TRUE	ENSG00000173540	GMPPB
ENSP00000430287	1	1	0	TRUE	ENSG00000074706	IPCEF1
ENSP00000439646	1	0	1	TRUE	ENSG00000136754	ABI1
ENSP00000230340	1	0	0	TRUE	ENSG00000112578	BYSL
ENSP00000300935	1	0	0	TRUE	ENSG00000167461	RAB8A
ENSP00000283290	0	0	0	FALSE	ENSG00000144848	ATG3
ENSP00000379457	0	0	1	TRUE	ENSG00000185104	FAF1
ENSP00000324628	0	0	0	FALSE	ENSG00000134265	NAPG
ENSP00000360782	1	0	1	TRUE	ENSG00000165688	PMPCA
ENSP00000381490	1	1	0	TRUE	ENSG00000161813	LARP4
ENSP00000297990	1	0	1	TRUE	ENSG00000165271	NOL6
ENSP00000302176	1	0	0	TRUE	ENSG00000169696	ASPSCR1
ENSP00000402346	0	1	0	TRUE	ENSG00000158623	COPG2
ENSP00000348722	1	0	1	TRUE	ENSG00000091127	PUS7
ENSP00000407885	1	0	0	TRUE	ENSG00000233450	KIFC1
ENSP00000387699	1	0	0	TRUE	ENSG00000118260	CREB1
ENSP00000300870	0	0	0	FALSE	ENSG00000185947	ZNF267
ENSP00000223500	0	0	0	FALSE	ENSG00000086065	CHMP5
ENSP00000326806	1	0	0	TRUE	ENSG00000114503	NCBP2
ENSP00000476117	0	0	0	FALSE	ENSG00000065268	WDR18
ENSP00000466134	0	0	0	FALSE	ENSG00000130175	PRKCSH
ENSP00000378322	1	1	1	TRUE	ENSG00000138814	PPP3CA
ENSP00000354086	1	0	0	TRUE	ENSG00000116221	MRPL37
ENSP00000365569	1	0	1	TRUE	ENSG00000137312	FLOT1
ENSP00000264167	1	0	0	TRUE	ENSG00000018510	AGPS
ENSP00000479667	1	1	1	TRUE	ENSG00000100784	RPS6KA5
ENSP00000261439	1	1	0	TRUE	ENSG00000065882	TBC1D1
ENSP00000359295	1	0	1	TRUE	ENSG00000117505	DR1
ENSP00000296411	1	0	0	TRUE	ENSG00000164024	METAP1
ENSP00000263368	1	0	1	TRUE	ENSG00000090013	BLVRB
ENSP00000359225	1	0	0	TRUE	ENSG00000117519	CNN3
ENSP00000361926	1	0	1	TRUE	ENSG00000137161	CNPY3
ENSP00000238647	1	0	1	TRUE	ENSG00000119669	IRF2BPL
ENSP00000326531	1	0	0	TRUE	ENSG00000131652	THOC6
ENSP00000263955	1	0	0	TRUE	ENSG00000081320	STK17B
ENSP00000219473	1	0	0	TRUE	ENSG00000103194	USP10
ENSP00000361486	1	0	1	TRUE	ENSG00000100982	PCIF1
ENSP00000262384	1	0	1	TRUE	ENSG00000102921	N4BP1
ENSP00000261745	1	0	1	TRUE	ENSG00000111300	NAA25
ENSP00000310812	1	0	1	TRUE	ENSG00000175416	CLTB
ENSP00000262061	1	0	0	TRUE	ENSG00000111481	COPZ1
ENSP00000265097	0	0	0	FALSE	ENSG00000051596	THOC3
ENSP00000361900	1	0	0	TRUE	ENSG00000025772	TOMM34
ENSP00000299980	0	0	0	FALSE	ENSG00000166747	AP1G1
ENSP00000363031	1	0	0	TRUE	ENSG00000130775	THEMIS2
ENSP00000253247	1	0	1	TRUE	ENSG00000130935	NOL11
ENSP00000340796	1	0	0	TRUE	ENSG00000162664	ZNF326
ENSP00000358073	1	0	0	TRUE	ENSG00000197771	MCMBP
ENSP00000400090	1	0	1	TRUE	ENSG00000172046	USP19
ENSP00000351352	0	0	1	TRUE	ENSG00000197555	SIPA1L1
ENSP00000363392	1	0	0	TRUE	ENSG00000147164	SNX12
ENSP00000322396	1	1	0	TRUE	ENSG00000179041	RRS1
ENSP00000483313	1	0	0	TRUE	ENSG00000158195	WASF2
ENSP00000221486	0	0	0	FALSE	ENSG00000104889	RNASEH2A
ENSP00000374354	0	0	0	FALSE	ENSG00000120699	EXOSC8
ENSP00000353575	1	0	0	TRUE	ENSG00000070785	EIF2B3
ENSP00000353881	1	0	0	TRUE	ENSG00000107758	PPP3CB
ENSP00000261884	0	0	0	FALSE	ENSG00000103671	TRIP4
ENSP00000173527	1	0	0	TRUE	ENSG00000066583	ISOC1
ENSP00000216487	1	0	0	TRUE	ENSG00000100599	RIN3
ENSP00000369042	1	0	1	TRUE	ENSG00000205339	IPO7
ENSP00000358497	1	0	0	TRUE	ENSG00000111880	RNGTT
ENSP00000434887	1	0	1	TRUE	ENSG00000185875	THNSL1
ENSP00000251654	1	1	1	TRUE	ENSG00000114054	PCCB
ENSP00000366603	1	0	0	TRUE	ENSG00000152291	TGOLN2
ENSP00000438748	1	0	0	TRUE	ENSG00000167447	SMG8
ENSP00000252936	1	0	0	TRUE	ENSG00000130640	TUBGCP2
ENSP00000350083	0	0	0	FALSE	ENSG00000112200	ZNF451
ENSP00000355500	0	0	0	FALSE	ENSG00000143702	CEP170
ENSP00000378479	1	0	1	TRUE	ENSG00000115904	SOS1
ENSP00000262133	1	0	0	TRUE	ENSG00000103479	RBL2
ENSP00000272252	1	0	0	TRUE	ENSG00000143891	GALM
ENSP00000230085	1	0	1	TRUE	ENSG00000112335	SNX3
ENSP00000315017	1	0	0	TRUE	ENSG00000169288	MRPL1
ENSP00000261569	1	1	0	TRUE	ENSG00000069020	MAST4
ENSP00000223136	1	1	1	TRUE	ENSG00000214253	FIS1
ENSP00000323288	0	0	0	FALSE	ENSG00000166133	RPUSD2
ENSP00000478458	1	0	1	TRUE	ENSG00000154822	PLCL2
ENSP00000437765	1	0	1	TRUE	ENSG00000159921	GNE
ENSP00000268124	1	0	0	TRUE	ENSG00000140521	POLG
ENSP00000278612	0	0	0	FALSE	ENSG00000149308	NPAT
ENSP00000248594	1	0	1	TRUE	ENSG00000127947	PTPN12
ENSP00000380150	1	0	1	TRUE	ENSG00000198286	CARD11
ENSP00000365130	1	0	1	TRUE	ENSG00000083223	ZCCHC6
ENSP00000473589	1	0	0	TRUE	ENSG00000197956	S100A6
ENSP00000473312	1	0	1	TRUE	ENSG00000099341	PSMD8
ENSP00000271628	0	0	0	FALSE	ENSG00000143368	SF3B4
ENSP00000296666	1	0	1	TRUE	ENSG00000164244	PRRC1
ENSP00000435926	1	0	1	TRUE	ENSG00000149187	CELF1
ENSP00000310623	1	0	1	TRUE	ENSG00000136003	ISCU
ENSP00000298492	1	0	1	TRUE	ENSG00000165660	FAM175B
ENSP00000369217	1	0	0	TRUE	ENSG00000166233	ARIH1
ENSP00000228872	1	1	0	TRUE	ENSG00000111276	CDKN1B
ENSP00000303366	1	0	0	TRUE	ENSG00000169223	LMAN2
ENSP00000362463	0	0	0	FALSE	ENSG00000124767	GLO1
ENSP00000368390	0	0	0	FALSE	ENSG00000076554	TPD52
ENSP00000340823	1	0	0	TRUE	ENSG00000188342	GTF2F2
ENSP00000309689	1	1	1	TRUE	ENSG00000077454	LRCH4
ENSP00000262375	1	0	0	TRUE	ENSG00000103423	DNAJA3
ENSP00000470962	1	0	1	TRUE	ENSG00000267855	NDUFA7
ENSP00000448750	1	1	0	TRUE	ENSG00000151239	TWF1
ENSP00000369411	1	0	1	TRUE	ENSG00000133119	RFC3
ENSP00000376989	1	0	1	TRUE	ENSG00000048405	ZNF800
ENSP00000400010	0	0	0	FALSE	ENSG00000149177	PTPRJ
ENSP00000361219	1	0	1	TRUE	ENSG00000125484	GTF3C4
ENSP00000263461	1	0	0	TRUE	ENSG00000120008	WDR11
ENSP00000321711	1	0	0	TRUE	ENSG00000166938	DIS3L
ENSP00000303356	1	0	1	TRUE	ENSG00000169738	DCXR
ENSP00000483016	0	0	0	FALSE	ENSG00000185811	IKZF1
ENSP00000429150	1	0	1	TRUE	ENSG00000153310	FAM49B
ENSP00000219252	1	0	0	TRUE	ENSG00000102978	POLR2C
ENSP00000167586	0	0	0	FALSE	ENSG00000186847	KRT14
ENSP00000377466	0	0	0	FALSE	ENSG00000173786	CNP
ENSP00000266970	1	0	0	TRUE	ENSG00000123374	CDK2
ENSP00000222214	1	0	0	TRUE	ENSG00000105607	GCDH
ENSP00000399165	1	0	0	TRUE	ENSG00000185049	NELFA
ENSP00000357838	1	1	0	TRUE	ENSG00000065154	OAT
ENSP00000359339	1	0	0	TRUE	ENSG00000164430	MB21D1
ENSP00000253693	1	0	1	TRUE	ENSG00000131375	CAPN7
[truncated: 4,910 more rows]

## Sheet: Proteomics_data
All identified proteins							Calculated according to Wisniewski et al 2014 MCP				S1-D1-0h-G01	S1-D1-6h-G02	S1-D1-24h-G02	S1-D1-48h-G02	S1-D1-6d-G02	S2-D1-6h-G03	S2-D1-24h-G03	S2-D1-48h-G03	S2-D1-6d-G03	S1-D1-6h-G05	S1-D1-24h-G05	S1-D1-48h-G05	S1-D1-6d-G05	S5-D1-0h-G07		S3-D2-0h-G01	S3-D2-6h-G02	S3-D2-24h-G02	S3-D2-48h-G02	S3-D2-6d-G02	S2-D2-6h-G03	S2-D2-24h-G03	S2-D2-48h-G03	S2-D2-6d-G03	S3-D2-6h-G05	S3-D2-24h-G05	S3-D2-48h-G05	S3-D2-6d-G05	S5-D2-0h-G07		S4-D3-0h-G01	S4-D3-6h-G02	S4-D3-24h-G02	S4-D3-48h-G02	S4-D3-6d-G02	S4-D3-6h-G03	S4-D3-24h-G03	S4-D3-48h-G03	S4-D3-6d-G03
Protein Identifeir	Gene Identifier	Transcript Identifier	Gene symbol	Description	# AAs	MW [Da]	Proteins per cell	Sum(# Unique Peptides)	Sum(# Peptides)		Set1: 130_C/131	Set1: 126/131	Set1: 127_N/131	Set1: 127_C/131	Set1: 128_N/131	Set2: 126/131	Set2: 127_N/131	Set2: 127_C/131	Set2: 128_N/131	Set1: 128_C/131	Set1: 129_N/131	Set1: 129_C/131	Set1: 130_N/131	Set5: 129_C/131		Set3: 130_C/131	Set3: 128_C/131	Set3: 129_N/131	Set3: 129_C/131	Set3: 130_N/131	Set2: 128_C/131	Set2: 129_N/131	Set2: 129_C/131	Set2: 130_N/131	Set3: 126/131	Set3: 127_N/131	Set3: 127_C/131	Set3: 128_N/131	Set5: 130_N/131		Set4: 130_C/131	Set4: 128_C/131	Set4: 129_N/131	Set4: 129_C/131	Set4: 130_N/131	Set4: 126/131	Set4: 127_N/131	Set4: 127_C/131	Set4: 128_N/131
ENSP00000331514	ENSG00000184009	ENST00000331925	ACTG1	actin gamma 1 [Source:HGNC Symbol;Acc:HGNC:144]	375	41800	1.85997e+07	15	40		1.049	1.082	1.09	0.888	0.839	1.082	0.944	0.842	0.864	0.922	1.012	0.925	0.88	1.129		1.02	1.05	1.052	0.977	0.819	1.043	0.942	0.868	0.885	1.058	1.011	0.999	1.042	1.232		1.078	1.094	1.021	0.943	0.803	1.012	0.874	0.776	0.872
ENSP00000244537	ENSG00000274618	ENST00000244537	HIST1H4F	histone cluster 1, H4f [Source:HGNC Symbol;Acc:HGNC:4783]	103	11400	5.71731e+07	14	14		1.484	1.431	1.388	1.059	0.669	1.556	1.312	0.935	0.675	1.35	1.295	1.268	0.905	1.268		1.405	1.448	1.355	1.196	0.686	1.433	1.086	0.864	0.705	1.463	1.454	1.27	0.875	1.381		1.39	1.34	1.142	1.004	0.603	1.373	1.029	0.711	0.646
ENSP00000334983	ENSG00000067225	ENST00000335181	PKM	pyruvate kinase, muscle [Source:HGNC Symbol;Acc:HGNC:9021]	531	57900	5.06015e+06	5	51		0.857	0.844	0.948	0.877	0.991	0.753	0.7	0.792	1.075	0.772	0.907	0.778	0.852	0.948		0.803	0.801	0.88	0.927	0.942	0.79	0.867	0.903	1.237	0.803	0.802	0.831	0.903	1.01		0.832	0.83	0.956	0.918	1.102	0.83	0.814	0.873	1.237
ENSP00000353467	ENSG00000196924	ENST00000360319	FLNA	filamin A, alpha [Source:HGNC Symbol;Acc:HGNC:3754]	2639	279800	282012	134	167		0.962	1.071	0.946	0.934	0.912	1.028	0.989	0.949	1.431	1.097	1	0.942	0.732	2.046		1.012	1.099	1.011	0.916	0.915	1.005	1.032	0.929	1.369	1.072	1.004	0.862	0.58	1.898		1.038	1.02	1.039	0.899	0.86	1.04	0.933	0.842	1.511
ENSP00000290378	ENSG00000159251	ENST00000290378	ACTC1	actin, alpha, cardiac muscle 1 [Source:HGNC Symbol;Acc:HGNC:143]	377	42000	1.68184e+07	1	27							1.237	1.208	0.857	0.799					8.011							1.186	1.011	0.935	0.989					6.841		0.571	0.57	0.663	0.577	0.911	0.671	0.544	0.546	2.425
ENSP00000355645	ENSG00000143632	ENST00000366684	ACTA1	actin, alpha 1, skeletal muscle [Source:HGNC Symbol;Acc:HGNC:129]	377	42000	1.68184e+07	1	26		1.299	0.767	0.908	0.877	0.828					1.05	1.028	0.935	0.956
ENSP00000234590	ENSG00000074800	ENST00000234590	ENO1	enolase 1, (alpha) [Source:HGNC Symbol;Acc:HGNC:3350]	434	47100	9.74848e+06	37	41		0.704	0.759	0.793	0.799	1.081	0.733	0.781	0.814	1.178	0.718	0.824	0.787	0.913	0.886		0.786	0.839	0.923	0.992	1.205	0.823	0.905	0.969	1.403	0.83	0.888	0.884	1.087	1.017		0.952	0.972	1.034	1.062	1.22	0.945	0.922	0.97	1.392
ENSP00000224237	ENSG00000026025	ENST00000224237	VIM	vimentin [Source:HGNC Symbol;Acc:HGNC:12692]	466	53600	6.18501e+06	59	67		1.208	0.805	1.003	0.823	0.888	0.773	0.795	0.736	1.359	0.831	0.868	0.881	0.85	1.48		1.143	0.875	0.985	0.758	0.651	0.947	1.059	0.967	1.082	1.089	1.073	1.033	1.092	1.231		1.341	1.28	1.066	0.945	0.712	1.225	1.095	0.967	1.111
ENSP00000295897	ENSG00000163631	ENST00000295897	ALB	albumin [Source:HGNC Symbol;Acc:HGNC:399]	609	69300	3.73627e+06	63	63		0.738	1.402	1.016	1.432	0.503	1.328	1.314	1.093	0.359	1.568	1.227	1.021	1.085	0.748		0.606	1.065	1.274	1.304	1.192	1.309	1.31	1.01	0.814	1.241	1.396	1.271	0.981	1.19		0.69	1.304	1.222	1.527	0.746	1.716	1.121	0.77	0.729
ENSP00000455736	ENSG00000067225	ENST00000565184	PKM	pyruvate kinase, muscle [Source:HGNC Symbol;Acc:HGNC:9021]	531	58000	5.05143e+06	5	51		0.683	0.834	0.797	0.929	0.743	0.76	0.791	0.816	1.064	0.82	0.827	0.755	0.854	0.567		0.715	0.781	0.849	0.946	0.86	0.689	0.82	0.867	1.334	0.794	0.784	0.786	0.88	0.55		0.781	0.823	0.975	0.924	0.802	0.749	0.843	0.943	1.382
ENSP00000437125	ENSG00000109971	ENST00000532636	HSPA8	heat shock 70kDa protein 8 [Source:HGNC Symbol;Acc:HGNC:5241]	646	70900	4.79144e+06	22	64		0.792	0.912	0.958	1.041	1.33	0.881	1.049	1.276	1.176	0.87	0.953	0.869	1.066	0.895		0.802	0.967	1.013	1.202	1.583	0.979	1.11	1.512	1.307	0.865	0.932	0.912	1.223	0.976		0.833	1.013	1.008	1.166	1.36	0.951	1.141	1.312	1.171
ENSP00000366618	ENSG00000185130	ENST00000377401	HIST1H2BL	histone cluster 1, H2bl [Source:HGNC Symbol;Acc:HGNC:4748]	126	13900	4.98649e+07	3	16		1.312	1.321	1.354	1.093	0.688	1.496	1.2	0.978	0.693	1.302	1.239	1.22	0.882	1.524		1.367	1.321	1.272	1.114	0.705	1.525	1.033	0.82	0.666	1.403	1.344	1.262	0.892	1.65		1.539	1.349	1.184	1.1	0.65	1.438	0.974	0.753	0.687
ENSP00000381581	ENSG00000136167	ENST00000398576	LCP1	lymphocyte cytosolic protein 1 (L-plastin) [Source:HGNC Symbol;Acc:HGNC:6528]	627	70200	3.44965e+06	51	58		1.134	1.13	1.064	1.031	0.992	1.168	1.095	0.964	0.994	1.13	1.074	1.061	1.01	1.116		1.102	1.089	1.052	1.005	0.868	1.072	1.006	0.893	0.888	1.059	1.026	1.004	0.971	1.026		1.1	1.046	1.034	0.989	0.925	1.029	0.974	0.841	1.05
ENSP00000358151	ENSG00000184678	ENST00000369155	HIST2H2BE	histone cluster 2, H2be [Source:HGNC Symbol;Acc:HGNC:4760]	126	13900	4.55355e+07	1	15		1.221	1.291	1.179	1.032	0.424	1.386	1.063	0.948	0.358	1.172	1.058	1.191	0.767	1.511		1.842	1.749	1.67	1.585	0.715	1.247	0.889	0.558	0.422	1.691	1.717	1.42	0.872	1.504		1.498	1.494	1.181	1.156	0.512	1.48	1.088	0.719	0.544
ENSP00000479284	ENSG00000196890	ENST00000620438	HIST3H2BB	histone cluster 3, H2bb [Source:HGNC Symbol;Acc:HGNC:20514]	126	13900	4.19498e+07	1	14							1.776	1.538	0.862	0.616							1.325	0.991	0.952	0.797	0.707	1.303	0.987	0.607	0.746	1.117	1.121	0.965	0.731
ENSP00000466346	ENSG00000184009	ENST00000570382	ACTG1	actin gamma 1 [Source:HGNC Symbol;Acc:HGNC:144]	133	14500	4.22188e+07	1	12																	0.923	1.637	0.971	1.167	1.203					1.543	1.115	1.164	1.205
ENSP00000362413	ENSG00000102144	ENST00000373316	PGK1	phosphoglycerate kinase 1 [Source:HGNC Symbol;Acc:HGNC:8896]	417	44600	7.43528e+06	27	32		1.055	1.113	1.065	0.96	1.073	1.088	1.02	0.891	1.169	1.087	1.072	1.045	0.9	0.897		1.096	1.085	1.101	0.979	1.084	1.09	1.008	0.872	1.3	1.123	1.075	1.015	0.901	0.907		1.108	1.071	1.052	0.986	1.097	1.105	0.924	0.794	1.254
ENSP00000346550	ENSG00000197043	ENST00000354546	ANXA6	annexin A6 [Source:HGNC Symbol;Acc:HGNC:544]	673	75800	2.74368e+06	26	67		1.273	1.292	1.192	1.01	0.642	1.369	1.147	0.886	0.659	1.262	1.088	1.174	0.857	1.115		1.421	1.458	1.367	1.224	0.751	1.477	1.178	0.966	0.807	1.415	1.358	1.228	0.967	1.177		1.398	1.291	1.142	1.118	0.651	1.324	1.123	0.792	0.747
ENSP00000416706	ENSG00000169067	ENST00000423391	ACTBL2	actin, beta-like 2 [Source:HGNC Symbol;Acc:HGNC:17780]	376	42000	1.22414e+07	6	16		3.24	2.472	2.675	1.433	2.211	1.017	0.81	0.816	0.99	2.456	2.997	3.547	2.768	0.925		1.348	1.312	1.225	1.024	1.146	1.021	0.932	0.932	1.014	1.252	1.247	1.001	0.913	1.069		1.133	1.076	0.878	1.18	0.777	1.062	1.046	0.752	0.82
ENSP00000316029	ENSG00000137076	ENST00000314888	TLN1	talin 1 [Source:HGNC Symbol;Acc:HGNC:11845]	2541	269600	108479	150	170		0.951	0.998	0.918	0.927	0.905	0.955	0.924	0.897	1.03	1.021	0.965	1.016	1.233	1.677		0.991	1.005	1.005	0.798	0.854	0.943	0.958	0.969	1.018	0.968	0.986	0.994	1.385	1.319		0.923	0.931	0.972	0.874	0.876	0.978	0.942	0.917	1.123
ENSP00000432155	ENSG00000172757	ENST00000527344	CFL1	cofilin 1 (non-muscle) [Source:HGNC Symbol;Acc:HGNC:1874]	149	16800	2.92285e+07	21	26		1.345	1.54	1.428	1.186	0.818	1.53	1.359	1.064	0.727	1.567	1.432	1.398	1.213	1.361		1.39	1.424	1.426	1.303	0.796	1.484	1.145	1.053	0.86	1.451	1.468	1.24	1.23	1.46		1.511	1.486	1.316	1.273	0.744	1.494	1.166	0.877	0.845
ENSP00000225655	ENSG00000108518	ENST00000225655	PFN1	profilin 1 [Source:HGNC Symbol;Acc:HGNC:8881]	140	15000	2.67407e+07	16	16		1.095	1.156	1.106	1.013	0.871	1.181	1.14	0.923	0.869	1.136	1.179	1.104	1.1	1.185		1.161	1.182	1.2	1.13	0.897	1.18	0.999	0.949	1.002	1.224	1.209	1.12	1.254	1.276		1.22	1.212	1.139	1.126	0.874	1.218	1.003	0.887	1.002
ENSP00000229239	ENSG00000111640	ENST00000229239	GAPDH	glyceraldehyde-3-phosphate dehydrogenase [Source:HGNC Symbol;Acc:HGNC:4141]	335	36000	7.78737e+06	24	24		0.979	0.931	0.961	0.857	1.05	0.947	0.896	0.829	0.998	0.871	0.957	0.876	0.845	0.986		0.937	0.862	0.926	0.858	1.058	0.954	0.92	0.897	1.135	0.93	0.929	0.902	0.892	1.053		0.975	0.955	0.953	0.894	1.083	0.966	0.866	0.878	1.099
ENSP00000261366	ENSG00000113368	ENST00000261366	LMNB1	lamin B1 [Source:HGNC Symbol;Acc:HGNC:6637]	586	66400	1.70758e+06	66	75		1.4	1.21	1.245	1.059	0.831	1.211	1.001	0.877	0.836	1.216	1.125	1.195	0.908	1.417		1.311	1.199	1.206	0.985	0.751	1.213	1.026	0.894	0.874	1.346	1.327	1.212	0.887	1.339		1.309	1.313	1.081	0.972	0.719	1.318	1.058	0.865	0.774
ENSP00000386786	ENSG00000196604	ENST00000409914	POTEF	POTE ankyrin domain family, member F [Source:HGNC Symbol;Acc:HGNC:33905]	1075	121400	4.44336e+06	2	12		0.897	1.097	0.755	0.894	0.911					0.873	0.944	0.862	0.782	1.224															1.451		0.797	0.881	0.98	0.843	0.836	0.92	0.659	0.718	0.837
ENSP00000378669	ENSG00000149925	ENST00000395248	ALDOA	aldolase A, fructose-bisphosphate [Source:HGNC Symbol;Acc:HGNC:414]	418	45200	6.61183e+06	30	38		0.833	0.938	0.857	0.901	1.091	0.922	0.876	0.871	0.993	0.919	0.929	0.868	0.837	0.832		0.861	0.93	0.927	0.921	1.273	0.882	0.878	0.854	1.176	0.947	0.918	0.895	0.868	0.944		0.904	0.926	0.927	0.915	1.19	0.957	0.864	0.874	1.165
ENSP00000434024	ENSG00000188486	ENST00000530167	H2AFX	H2A histone family, member X [Source:HGNC Symbol;Acc:HGNC:4739]	143	15100	1.67616e+07	8	13		1.546	2.283	1.658	1.422	1.07	1.522	1.997	1.079	0.75	2.291	1.877	2.068	1.529	1.593		1.789	1.736	1.724	1.368	1.134	1.605	1.108	1.123	1.016	1.752	1.653	1.331	1.37	1.691		2.153	1.643	2.052	1.792	1	1.87	1.468	0.785	1.181
ENSP00000339063	ENSG00000156508	ENST00000316292	EEF1A1	eukaryotic translation elongation factor 1 alpha 1 [Source:HGNC Symbol;Acc:HGNC:3189]	462	50100	6.06921e+06	18	29		0.726	0.834	0.973	0.993	1.231	0.808	0.941	1.184	1.119	0.749	0.888	0.857	1.028	0.806		0.77	0.793	0.926	1.096	1.196	0.876	1.004	1.524	1.191	0.771	0.838	0.903	1.186	0.874		0.789	0.896	1.001	1.111	1.227	0.843	1.084	1.378	1.157
ENSP00000475814	ENSG00000272196	ENST00000607355	HIST2H2AA4	histone cluster 2, H2aa4 [Source:HGNC Symbol;Acc:HGNC:29668]	130	14100	1.70351e+07	0	12
ENSP00000366679	ENSG00000274997	ENST00000377459	HIST1H2AH	histone cluster 1, H2ah [Source:HGNC Symbol;Acc:HGNC:13671]	128	13900	1.72802e+07	0	12
ENSP00000332194	ENSG00000184260	ENST00000331380	HIST2H2AC	histone cluster 2, H2ac [Source:HGNC Symbol;Acc:HGNC:4738]	129	14000	1.71568e+07	1	11							2.048	1.909	1.177	0.58					1.146		1.81	1.672	1.985	1.226	0.824	1.735	1.533	0.982	0.462	1.899	1.996	1.4	1.331	1.407		1.806	1.624	1.781	1.314	0.632	1.97	1.509	0.656	0.853
ENSP00000355656	ENSG00000181218	ENST00000366695	HIST3H2A	histone cluster 3, H2a [Source:HGNC Symbol;Acc:HGNC:20507]	130	14100	1.70131e+07	2	12		1.286	1.423	1.303	1.118	0.779	1.535	1.414	0.876	0.68	1.52	1.333	1.333	0.912	1.721		0.932	1.04	1.171	0.812	0.828	1.268	1.092	0.667	0.789	1.158	1.121	0.861	0.726	1.85		0.734	0.772	1.077	0.686	0.816	0.904	0.928	0.476	0.796
ENSP00000321389	ENSG00000180573	ENST00000314088	HIST1H2AC	histone cluster 1, H2ac [Source:HGNC Symbol;Acc:HGNC:4733]	130	14100	1.70179e+07	0	12
ENSP00000367263	ENSG00000124942	ENST00000378024	AHNAK	AHNAK nucleoprotein [Source:HGNC Symbol;Acc:HGNC:347]	5890	628700	54768.4	324	328		1.269	0.692	0.895	0.784	0.692	0.685	0.709	0.579	1.167	0.797	0.842	0.776	0.456	3.809		1.574	1.027	0.994	0.747	0.574	0.982	0.889	0.586	0.841	1.257	1.082	0.839	0.443	3.242		1.93	1.419	1.246	0.992	0.712	1.517	1.115	0.788	1.16
ENSP00000336799	ENSG00000123416	ENST00000336023	TUBA1B	tubulin, alpha 1b [Source:HGNC Symbol;Acc:HGNC:18809]	451	50100	3.89538e+06	1	32		1.156	0.709	0.961	0.851	1.756	0.761	0.802	0.731	1.656	0.664	0.946	0.453	1.352	0.589		0.953	0.726	0.893	0.992	1.2	0.729	0.967	1.42	1.772	0.689	0.642	0.813	1.374	0.693		1.067	0.678	0.966	1.073	1.308	0.61	1.111	1.183	1.434
ENSP00000373620	ENSG00000144381	ENST00000388968	HSPD1	heat shock 60kDa protein 1 (chaperonin) [Source:HGNC Symbol;Acc:HGNC:5261]	573	61000	2.08103e+06	48	48		0.87	0.91	0.973	1.007	1.396	0.925	0.968	1.111	1.351	0.894	0.978	0.897	0.966	1.015		0.872	0.89	0.96	1.035	1.553	0.936	0.994	1.135	1.398	0.861	0.891	0.823	0.94	1.083		0.943	0.958	0.978	1.035	1.411	0.901	0.946	1.097	1.254
ENSP00000353192	ENSG00000196419	ENST00000360079	XRCC6	X-ray repair complementing defective repair in Chinese hamster cells 6 [Source:HGNC Symbol;Acc:HGNC:4055]	609	69800	1.78223e+06	55	56		1.208	1.224	1.209	1.036	0.817	1.352	1.195	1	0.807	1.223	1.14	1.135	0.951	1.04		1.218	1.268	1.243	1.173	0.865	1.243	1.094	1.008	0.898	1.24	1.216	1.127	0.955	1.094		1.272	1.236	1.171	1.106	0.852	1.201	1.091	0.897	0.922
ENSP00000392718	ENSG00000196834	ENST00000451531	POTEI	POTE ankyrin domain family, member I [Source:HGNC Symbol;Acc:HGNC:37093]	1075	121200	3.67708e+06	1	11		1.081	1.102	1.186	0.912	0.839	1.081	0.866	0.784	0.8	0.914	1.115	0.951	0.896	1.087		0.983	1.034	1.09	0.925	0.811	1.009	0.92	0.801	0.802	1.089	0.981	0.988	1.065	1.274		1.063	1.155	1.029	0.933	0.823	0.997	0.81	0.713	0.808
ENSP00000274764	ENSG00000146047	ENST00000274764	HIST1H2BA	histone cluster 1, H2ba [Source:HGNC Symbol;Acc:HGNC:18730]	127	14200	4.02262e+07	2	12		1.395	1.096	1.337	1.046	0.367	1.268	1.138	0.886	0.393	1.16	1.157	1.004	0.675			2.24	1.655	1.236	1.164	0.418	1.27	0.86	0.656	0.383	2	1.215	1.713	0.689
ENSP00000346694	ENSG00000122566	ENST00000354667	HNRNPA2B1	heterogeneous nuclear ribonucleoprotein A2/B1 [Source:HGNC Symbol;Acc:HGNC:5033]	353	37400	7.67441e+06	31	35		1.045	1.308	1.143	1.088	0.748	1.318	1.208	0.997	0.738	1.298	1.209	1.156	0.967	1.03		1.099	1.249	1.195	1.14	0.84	1.214	1.018	0.924	0.844	1.264	1.211	1.097	0.952	1.125		1.149	1.155	1.089	1.035	0.735	1.159	0.934	0.842	0.789
ENSP00000387176	ENSG00000222038	ENST00000409602	POTEJ	POTE ankyrin domain family, member J [Source:HGNC Symbol;Acc:HGNC:37094]	1038	117300	3.79933e+06	1	11		0.953	1.052	1.194	0.886	0.767	1.079	0.891	0.91	0.883	0.985	1.059	0.938	0.895	1.35		0.984	1.054	1.118	0.882	0.86	1.075	0.949	0.827	0.806	1.256	0.886	1.062	1.076	1.277		1.146	1.212	1.169	1.104	1.002	1.176	0.964	0.899	1.037
ENSP00000375938	ENSG00000127824	ENST00000392088	TUBA4A	tubulin, alpha 4a [Source:HGNC Symbol;Acc:HGNC:12407]	433	48300	3.76363e+06	9	30		1.193	1.284	1.098	1.024	0.835	1.239	1.08	0.931	0.682	1.265	1.174	1.141	0.898	1.035		1.047	1.073	1.046	0.946	0.845	1.116	0.949	0.877	0.767	1.127	1.033	1.023	0.728	1.046		1.143	1.141	1.04	0.968	0.851	1.168	0.964	0.906	0.781
ENSP00000432884	ENSG00000109971	ENST00000528292	HSPA8	heat shock 70kDa protein 8 [Source:HGNC Symbol;Acc:HGNC:5241]	312	34800	8.22994e+06	1	27																	0.889	1.201	1.101	1.562	2.146					0.799	0.971	0.879	1.059
ENSP00000430420	ENSG00000197043	ENST00000521512	ANXA6	annexin A6 [Source:HGNC Symbol;Acc:HGNC:544]	460	51700	3.97927e+06	4	45		1.527	1.495	1.303	1.276	0.601	1.731	1.552	1.031	0.673	1.788	1.261	1.268	0.989	0.944		1.488	1.784	1.552	1.264	0.654	1.597	1.301	0.865	0.714	1.539	1.529	1.219	0.826	0.786		1.553	1.469	1.248	1.052	0.458	1.422	1.327	0.817	0.664
ENSP00000399155	ENSG00000224156	ENST00000421473	TUBB	tubulin, beta class I [Source:HGNC Symbol;Acc:HGNC:20778]	444	49600	3.80539e+06	6	25		0.569	0.626	0.647	0.744	1.074	0.664	0.654	0.819	1.316	0.617	0.703	0.615	1.072	0.831		0.611	0.651	0.727	0.802	1.244	0.689	0.813	0.981	1.414	0.629	0.635	0.68	1.314	0.958		0.674	0.716	0.786	0.843	1.238	0.658	0.676	1.027	1.465
ENSP00000351777	ENSG00000165280	ENST00000358901	VCP	valosin containing protein [Source:HGNC Symbol;Acc:HGNC:12666]	806	89300	775249	79	80		0.859	0.934	0.919	0.96	0.968	0.945	0.979	1.035	0.946	0.94	0.974	0.952	1.053	1.162		0.923	0.996	1.002	1.062	1.119	0.965	0.985	1.118	1.092	0.947	0.99	1.022	1.135	1.266		0.937	0.945	0.978	0.983	0.992	0.92	0.978	0.982	1.034
ENSP00000193403	ENSG00000072110	ENST00000193403	ACTN1	actinin, alpha 1 [Source:HGNC Symbol;Acc:HGNC:163]	892	103000	789645	1	67		0.995	1.113	0.991	0.983	0.743	0.938	0.888	0.938	0.849	1.052	1.022	0.984	0.879	0.65		1.049	1.134	1.127	1.05	0.741	1.066	0.882	0.878	0.861	1.079	1.167	1.084	1.006	0.504		1.011	0.937	0.979	0.886	0.594	0.953	0.978	0.844	0.976
ENSP00000324173	ENSG00000044574	ENST00000324460	HSPA5	heat shock 70kDa protein 5 (glucose-regulated protein, 78kDa) [Source:HGNC Symbol;Acc:HGNC:5238]	654	72300	3.23998e+06	50	53		0.895	0.854	0.992	0.993	1.118	0.872	0.991	1.093	0.984	0.85	0.949	0.926	0.958	1.102		0.983	1.038	1.07	1.107	1.227	1.079	1.162	1.337	1.058	0.997	1.096	1.083	1.036	1.233		0.981	1.054	1.053	1.082	1.093	1.014	1.195	1.163	0.964
ENSP00000377941	ENSG00000072110	ENST00000394419	ACTN1	actinin, alpha 1 [Source:HGNC Symbol;Acc:HGNC:163]	914	105500	770933	1	67		0.919	0.779	1.115	1.147	0.585	0.784	1.05	1.133	0.723	0.843	1.005	1.225	1.184			0.913	0.863	1.038	1.301	0.577	0.886	1.006	1.34	0.742	0.934	1.177	1.422	1.062			0.752	0.844	0.884	0.948	0.464	0.835	0.93	0.971	0.68
ENSP00000283179	ENSG00000153187	ENST00000283179	HNRNPU	heterogeneous nuclear ribonucleoprotein U (scaffold attachment factor A) [Source:HGNC Symbol;Acc:HGNC:5048]	825	90500	1.99155e+06	4	54		1.249	1.091	1.182	1.111	0.742	1.12	1.283	0.99	0.684	1.229	1.15	1.256	0.965	0.933		1.42	1.292	1.263	1.11	0.894	1.408	1.2	1.073	0.83	1.599	1.525	1.335	0.923	1.14		1.261	1.29	1.101	1.046	0.677	1.31	1.041	0.824	0.675
ENSP00000268182	ENSG00000140575	ENST00000268182	IQGAP1	IQ motif containing GTPase activating protein 1 [Source:HGNC Symbol;Acc:HGNC:6110]	1657	189100	177315	101	106		1.088	1.026	0.975	0.944	1.057	1.063	1.026	0.94	1.181	1.031	1.013	1.059	1.107	1.407		1.07	1.021	1.005	0.929	0.984	1	0.99	0.995	1.157	1.027	0.971	1	1.156	1.367		1.011	0.923	0.96	0.862	0.959	0.954	0.908	0.874	1.214
ENSP00000307940	ENSG00000167658	ENST00000309311	EEF2	eukaryotic translation elongation factor 2 [Source:HGNC Symbol;Acc:HGNC:3214]	858	95300	1.64487e+06	58	58		0.866	0.903	0.913	0.965	1.155	0.88	0.954	1.1	1.028	0.867	0.849	0.911	0.983	0.944		0.913	0.963	0.967	1.02	1.162	0.967	1.036	1.187	1.051	0.9	0.897	0.924	0.977	0.967		0.843	0.904	0.96	0.919	1.197	0.897	1.05	1.205	1.075
ENSP00000379933	ENSG00000111669	ENST00000396705	TPI1	triosephosphate isomerase 1 [Source:HGNC Symbol;Acc:HGNC:12009]	249	26700	7.48707e+06	23	23		1.068	1.144	1.092	0.995	1.001	1.046	0.992	0.865	1.026	1.122	1.127	1.076	0.931	1.05		1.056	1.131	1.127	1.062	1.065	1.062	0.925	0.855	1.197	1.132	1.12	1.023	0.956	1.14		1.156	1.126	1.092	1.082	1.026	1.175	0.936	0.855	1.223
ENSP00000393151	ENSG00000153187	ENST00000444376	HNRNPU	heterogeneous nuclear ribonucleoprotein U (scaffold attachment factor A) [Source:HGNC Symbol;Acc:HGNC:5048]	806	88900	2.02739e+06	1	51		1.687	1.518	1.623	1.276	0.959	1.125	1.628	0.977	1.092	1.632	1.581	1.694	1.25	1.864		1.565	1.541	1.519	1.361	1.318	1.407	1.425	1.359	1.21	1.606	1.649	1.341	1.195	1.351		1.911	1.919	1.788	1.818	0.947	2.105	1.822	1.193	1.1
ENSP00000301072	ENSG00000167553	ENST00000301072	TUBA1C	tubulin, alpha 1c [Source:HGNC Symbol;Acc:HGNC:20768]	449	49900	3.87909e+06	2	31		0.427	0.352	0.559	0.546	1.163	0.697	0.628	0.756	1.376	0.444	0.588	0.426	0.833	0.646		0.335	0.313	0.353	0.605	1.701	0.632	0.835	0.866	1.482	0.286	0.243	0.333	1.407	0.852		0.434	0.504	0.61	0.663	1.492	0.517	0.537	0.992	1.686
ENSP00000300289	ENSG00000167004	ENST00000300289	PDIA3	protein disulfide isomerase family A, member 3 [Source:HGNC Symbol;Acc:HGNC:4606]	505	56700	1.85694e+06	42	51		0.927	1.083	1.021	1.063	0.933	1.053	1.058	1.074	0.881	1.082	1.098	1.048	1.061	1.194		0.977	1.075	1.087	1.154	1.034	1.074	1.04	1.139	1.055	1.057	1.089	1.117	1.098	1.378		0.989	1.028	1.057	1.051	0.927	1.004	1.001	0.967	0.932
ENSP00000361883	ENSG00000131236	ENST00000372797	CAP1	CAP, adenylate cyclase-associated protein 1 (yeast) [Source:HGNC Symbol;Acc:HGNC:20040]	475	51900	3.80292e+06	1	37		2.687	0.739	2.688	0.744	1.373	0.617	0.375	0.565	3.755	0.336	1.092	0.791	0.78	2.392		2.456	0.733	1.469	1.065	0.565	1.921	1.505	1.66	1.187	1.302	1.065	1.773	2.027	2.083		2.212	1.563	1.415	1.098	1.99	1.392	0.995	1.953	2.258
ENSP00000361888	ENSG00000131236	ENST00000372802	CAP1	CAP, adenylate cyclase-associated protein 1 (yeast) [Source:HGNC Symbol;Acc:HGNC:20040]	474	51800	3.81026e+06	1	37		1.531	0.568	2.37	0.596	1.045	0.497	0.378	0.584	3.699	0.398	1.141	0.616	0.501	2.292		2.464	0.854	1.533	1.235	0.782	2.401	1.573	1.886	1.391	1.302	1.014	1.804	1.848	2.321		2.334	1.167	1.882	1.076	1.714	1.346	0.943	1.681	2.444
ENSP00000381736	ENSG00000152234	ENST00000398752	ATP5A1	ATP synthase, H+ transporting, mitochondrial F1 complex, alpha subunit 1, cardiac muscle [Source:HGNC Symbol;Acc:HGNC:823]	553	59700	1.98807e+06	36	36		1.142	1.165	1.134	1.046	0.935	1.262	1.149	1.006	0.98	1.186	1.123	1.142	1.068	1.265		1.134	1.164	1.158	1.102	1.024	1.179	1.042	0.974	1.016	1.162	1.151	1.088	1.012	1.338		1.167	1.133	1.106	1.086	0.995	1.157	1.022	0.897	0.964
ENSP00000361816	ENSG00000197694	ENST00000372731	SPTAN1	spectrin, alpha, non-erythrocytic 1 [Source:HGNC Symbol;Acc:HGNC:11273]	2472	284400	55718.7	1	205		3.294	0.536	1.006	0.739	1.608	0.541	0.513	0.534	1.566	0.604	0.712	0.922	0.686	0.879		2.737	0.715	0.832	0.562	0.637	0.887	0.967	0.988	0.829	1.116	1.093	1.294	0.585	0.397		2.023	1.23	0.889	0.653	1.129	1.364	1.301	1.506	1.302
ENSP00000487444	ENSG00000197694	ENST00000630866	SPTAN1	spectrin, alpha, non-erythrocytic 1 [Source:HGNC Symbol;Acc:HGNC:11273]	2498	287400	55137.1	2	206		3.021	0.611	1.023	0.734	0.968	0.565	0.57	0.592	1.086	0.624	0.7	0.963	0.693	0.681		3.618	0.952	1.016	0.706	0.5	1.009	1.199	1.121	0.634	1.388	1.367	1.41	0.555	0.313		2.367	1.368	0.927	0.702	0.786	1.722	1.493	1.525	0.879
ENSP00000375978	ENSG00000079246	ENST00000392133	XRCC5	X-ray repair complementing defective repair in Chinese hamster cells 5 (double-strand-break rejoining) [Source:HGNC Symbol;Acc:HGNC:12833]	732	82700	1.42671e+06	54	54		1.162	1.244	1.159	1.053	0.83	1.295	1.178	1.025	0.853	1.207	1.136	1.155	0.957	1.002		1.199	1.194	1.162	1.097	0.864	1.203	1.048	0.987	0.888	1.192	1.142	1.108	0.929	1.054		1.23	1.18	1.128	1.095	0.824	1.144	1.068	0.899	0.89
ENSP00000361824	ENSG00000197694	ENST00000372739	SPTAN1	spectrin, alpha, non-erythrocytic 1 [Source:HGNC Symbol;Acc:HGNC:11273]	2477	284900	55620.9	0	205
ENSP00000365458	ENSG00000165119	ENST00000376281	HNRNPK	heterogeneous nuclear ribonucleoprotein K [Source:HGNC Symbol;Acc:HGNC:5044]	464	51000	2.96782e+06	9	39		1.005	1.158	1.117	1.057	0.835	1.219	1.16	1.066	0.911	1.141	1.077	1.104	1	0.98		1.082	1.17	1.18	1.12	0.998	1.173	1.043	1.015	1.02	1.177	1.177	1.113	1.089	1.125		1.153	1.117	1.103	1.133	0.89	1.14	1.062	0.926	0.957
ENSP00000377082	ENSG00000169045	ENST00000393432	HNRNPH1	heterogeneous nuclear ribonucleoprotein H1 (H) [Source:HGNC Symbol;Acc:HGNC:5041]	449	49200	1.88966e+06	9	25		0.994	1.064	1.069	0.954	0.798	1.1	0.98	0.956	0.823	0.973	1.059	0.983	0.899	0.87		0.966	1.113	1.067	1.04	0.936	1.098	0.981	0.976	0.939	1.068	1.062	0.997	0.991	0.937		1.024	1.046	1.013	1.002	0.892	1.023	0.954	0.92	0.939
ENSP00000486308	ENSG00000197694	ENST00000630804	SPTAN1	spectrin, alpha, non-erythrocytic 1 [Source:HGNC Symbol;Acc:HGNC:11273]	2457	282700	56053.8	1	202		1.759	0.575	0.859	0.764	1.323					0.754	0.653	0.745	0.807																		1.539	1.21	1.059	0.9	1.288	1.527	1.35	1.392	1.322
ENSP00000341289	ENSG00000188229	ENST00000340384	TUBB4B	tubulin, beta 4B class IVb [Source:HGNC Symbol;Acc:HGNC:20771]	445	49800	2.61883e+06	1	23		0.706	0.825	0.793	0.829	1.222	0.757	0.822	0.871	1.182	0.805	0.866	0.762	1.115	1.413		0.806	0.854	0.906	0.912	1.427	0.778	0.879	1.018	1.39	0.852	0.823	0.829	1.225	1.467		0.87	0.906	0.968	1.003	1.295	0.895	0.882	1.09	1.459
ENSP00000379287	ENSG00000164924	ENST00000395957	YWHAZ	tyrosine 3-monooxygenase/tryptophan 5-monooxygenase activation protein, zeta [Source:HGNC Symbol;Acc:HGNC:12855]	245	27700	8.30689e+06	22	29		1.295	1.231	1.154	1.065	0.707	1.315	1.267	1.012	0.66	1.308	1.186	1.235	1.054	1.296		1.335	1.277	1.234	1.027	0.686	1.286	1.084	0.95	0.759	1.29	1.217	1.182	0.996	1.175		1.487	1.341	1.24	1.167	0.696	1.364	1.175	0.909	0.808
ENSP00000229319	ENSG00000111716	ENST00000350669	LDHB	lactate dehydrogenase B [Source:HGNC Symbol;Acc:HGNC:6541]	334	36600	5.97397e+06	27	30		1.246	1.163	1.152	1.067	0.786	1.315	1.246	1.021	0.777	1.214	1.11	1.153	0.954	0.714		1.28	1.246	1.183	1.052	0.801	1.209	1.047	0.917	0.794	1.236	1.195	1.091	0.846	0.678		1.394	1.278	1.15	1.093	0.8	1.254	1.127	0.922	0.849
ENSP00000219150	ENSG00000102879	ENST00000219150	CORO1A	coronin, actin binding protein, 1A [Source:HGNC Symbol;Acc:HGNC:2252]	461	51000	4.14323e+06	33	36		1.173	1.369	1.173	1.089	0.757	1.398	1.275	1	0.631	1.319	1.237	1.198	1.059	1.05		1.244	1.344	1.232	1.135	0.773	1.336	1.045	0.957	0.726	1.357	1.299	1.256	1.086	1.162		1.331	1.281	1.18	1.155	0.698	1.346	1.034	0.805	0.686
ENSP00000369703	ENSG00000137267	ENST00000333628	TUBB2A	tubulin, beta 2A class IIa [Source:HGNC Symbol;Acc:HGNC:12412]	445	49900	3.05776e+06	4	19		0.61	0.659	0.717	0.638	0.621	0.525	0.372	0.502	0.4	0.703	0.663	0.669	0.679	0.695		1.402	1.568	1.318	1.341	0.835	1.314	1.086	1.194	1.049	1.463	1.322	1.368	1.156	1.917		1.156	1.158	1.146	0.996	0.876	1.187	1.026	0.946	0.998
ENSP00000417773	ENSG00000163931	ENST00000462138	TKT	transketolase [Source:HGNC Symbol;Acc:HGNC:11834]	623	67800	1.89544e+06	46	46		1.26	1.237	1.198	1.05	0.789	1.284	1.173	0.967	0.711	1.212	1.157	1.174	0.958	0.886		1.258	1.247	1.215	1.11	0.876	1.224	1.017	0.927	0.835	1.299	1.234	1.165	0.937	0.969		1.276	1.21	1.152	1.11	0.931	1.21	1.05	0.918	0.918
ENSP00000411355	ENSG00000081237	ENST00000442510	PTPRC	protein tyrosine phosphatase, receptor type, C [Source:HGNC Symbol;Acc:HGNC:9666]	1306	147400	570324	70	70		1.352	1.201	1.313	1.164	0.911	1.225	1.252	1.03	0.93	1.238	1.167	1.154	0.991	1.132		1.228	1.258	1.243	1.156	0.924	1.2	1.132	1.086	1.018	1.208	1.228	1.093	1.022	1.216		1.243	1.221	1.253	1.203	0.881	1.233	1.184	0.942	1.05
ENSP00000341826	ENSG00000135486	ENST00000340913	HNRNPA1	heterogeneous nuclear ribonucleoprotein A1 [Source:HGNC Symbol;Acc:HGNC:5031]	372	38700	4.7232e+06	4	28		0.906	1.105	1.09	1.15	1.13	1.143	1.14	1.098	1.334	1.176	1.156	1.149	1.298	1.062		0.94	1.043	1.157	1.244	1.47	1.044	1.156	1.277	1.204	0.983	1.095	0.966	1.251	1.362		1.005	0.924	0.978	0.976	1.178	0.856	0.85	1.154	1.178
ENSP00000262878	ENSG00000101347	ENST00000262878	SAMHD1	SAM domain and HD domain 1 [Source:HGNC Symbol;Acc:HGNC:15925]	626	72200	973447	53	53		1.309	1.387	1.241	1.089	0.585	1.522	1.258	0.986	0.416	1.35	1.198	1.181	0.843	1.434		1.516	1.538	1.398	1.28	0.558	1.493	1.078	0.876	0.494	1.536	1.472	1.315	0.8	1.572		1.506	1.464	1.248	1.176	0.503	1.479	1.108	0.77	0.498
ENSP00000360709	ENSG00000096384	ENST00000371646	HSP90AB1	heat shock protein 90kDa alpha (cytosolic), class B member 1 [Source:HGNC Symbol;Acc:HGNC:5258]	724	83200	914480	51	77		0.747	0.459	0.512	0.569	3.489	0.531	0.623	0.697	2.863	0.551	0.881	0.444	0.554	0.595		0.583	0.269	0.277	0.262	0.666	0.697	1.069	0.93	0.836	0.278	0.273	0.436	0.331	0.454		0.604	0.701	0.669	0.513	2.063	0.531	0.815	2.606	1.5
ENSP00000354394	ENSG00000115415	ENST00000361099	STAT1	signal transducer and activator of transcription 1, 91kDa [Source:HGNC Symbol;Acc:HGNC:11362]	750	87300	642301	4	49		0.776	0.693	0.851	1.127	1.25	0.595	0.802	1.242	1.099	0.815	0.867	0.813	1.077	0.698		0.938	0.936	0.99	1.159	0.953	0.789	0.943	1.146	1.129	0.91	0.912	1.195	1.077	0.824		0.861	0.717	0.796	1.067	1.05	0.762	0.726	1.03	0.956
ENSP00000262030	ENSG00000110955	ENST00000262030	ATP5B	ATP synthase, H+ transporting, mitochondrial F1 complex, beta polypeptide [Source:HGNC Symbol;Acc:HGNC:830]	529	56500	1.43541e+06	36	36		1.031	1.038	1.052	0.972	0.895	1.052	0.993	0.942	0.88	1.002	1.029	1.041	0.95	1.145		1.054	0.996	1.033	0.984	0.92	1.002	0.935	0.887	0.902	1.031	0.996	1.034	0.959	1.199		1.07	1.024	0.992	0.966	0.9	0.996	0.912	0.879	0.873
ENSP00000358635	ENSG00000135316	ENST00000369622	SYNCRIP	synaptotagmin binding, cytoplasmic RNA interacting protein [Source:HGNC Symbol;Acc:HGNC:16918]	623	69600	1.22109e+06	2	47		0.882	1.137	1.073	1.066	1.18	1.064	0.981	1.2	2.113	1.141	1.079	1.081	1.221	0.673		0.885	1.08	1.162	1.269	1.378	1.59	1.596	2.01	1.728	1.104	1.18	1.059	1.205	1.001		2.113	1.339	1.227	1.452	4		1.486	3.23	3.966
ENSP00000252699	ENSG00000130402	ENST00000252699	ACTN4	actinin, alpha 4 [Source:HGNC Symbol;Acc:HGNC:166]	911	104800	467622	39	71		0.647	0.652	0.633	0.712	1.023	0.657	0.713	0.889	1.37	0.655	0.74	0.75	1.266	2.185		0.665	0.69	0.75	0.763	1.031	0.706	0.875	1.023	1.47	0.681	0.714	0.828	1.463	2.31		0.72	0.728	0.818	0.789	0.979	0.697	0.744	0.964	1.545
ENSP00000348965	ENSG00000197102	ENST00000360184	DYNC1H1	dynein, cytoplasmic 1, heavy chain 1 [Source:HGNC Symbol;Acc:HGNC:2961]	4646	532100	13329.9	224	225		1.126	1.045	1.051	1.044	1.208	1.018	0.98	1.026	1.302	1.022	1.057	1.091	1.034	1.164		1.072	0.749	0.713	0.48	0.934	0.855	0.945	0.979	1.125	0.731	0.684	0.644	0.9	0.73		0.965	0.943	0.99	0.792	1.026	0.981	1.078	0.948	1.182
ENSP00000363741	ENSG00000125944	ENST00000374612	HNRNPR	heterogeneous nuclear ribonucleoprotein R [Source:HGNC Symbol;Acc:HGNC:5047]	633	70900	1.21253e+06	3	46		1.214	1.291	1.242	1.002	0.858	1.344	1.165	1.015	0.813	1.189	1.221	1.127	0.946	1.088		1.069	1.189	1.205	1.11	0.764	1.203	1.031	1.011	0.832	1.242	1.19	1.051	0.909	1.237		1.145	1.174	1.119	1.032	0.781	1.092	0.988	0.79	0.925
ENSP00000297185	ENSG00000113013	ENST00000297185	HSPA9	heat shock 70kDa protein 9 (mortalin) [Source:HGNC Symbol;Acc:HGNC:5244]	679	73600	775114	59	60		0.825	0.911	0.991	1.038	1.156	0.925	1.034	1.156	1.043	0.907	0.967	0.924	0.994	0.856		0.831	0.958	1.002	1.135	1.443	0.936	1.028	1.182	1.173	0.888	0.97	0.921	1.016	0.944		0.918	1.044	1.044	1.147	1.228	1.001	1.105	1.131	1.102
ENSP00000378199	ENSG00000126803	ENST00000394709	HSPA2	heat shock 70kDa protein 2 [Source:HGNC Symbol;Acc:HGNC:5235]	639	70000	4.6549e+06	13	36		0.427	0.478	0.494	0.576	1.11	0.577	0.669	0.719	1.667	0.518	0.653	0.573	1.192	0.94		0.571	0.529	0.739	0.682	1.333	0.831	0.867	0.977	2.027	0.503	0.568	0.551	1.783	1.088		0.542	0.57	0.83	0.736	1.283	0.503	0.598	0.836	2.297
ENSP00000468181	ENSG00000129351	ENST00000588657	ILF3	interleukin enhancer binding factor 3, 90kDa [Source:HGNC Symbol;Acc:HGNC:6038]	898	95700	635824	2	55		1.144	1.422	1.24	1.216	0.926	1.177	1.363	1.019	0.872	1.48	1.395	1.361	1.198	1.192		1.171	1.314	1.393	1.187	1.18	1.198	1.2	1.143	1.06	1.243	1.43	1.105	1.119	1.303		1.207	1.077	1.239	1.233	0.975	1.173	1.17	0.98	0.926
ENSP00000409456	ENSG00000165119	ENST00000457156	HNRNPK	heterogeneous nuclear ribonucleoprotein K [Source:HGNC Symbol;Acc:HGNC:5044]	379	41800	2.74015e+06	3	33		0.99	0.937	1.035	0.909	0.646	1.056	0.82	0.879	0.777	0.826	0.842	0.748	0.742	1.038		0.874	0.876	0.871	0.877	0.592	0.881	0.869	0.809	0.79	0.863	0.905	0.955	0.821	0.931		0.829	0.852	0.822	0.733	0.667	0.832	0.792	0.775	0.706
ENSP00000228945	ENSG00000111348	ENST00000228945	ARHGDIB	Rho GDP dissociation inhibitor (GDI) beta [Source:HGNC Symbol;Acc:HGNC:679]	201	23000	1.64014e+07	4	25		1.325	1.373	1.533	1.051	0.674	1.582	1.211	0.95	0.722	1.173	1.359	1.222	0.924	1.129		1.31	1.536	1.513	1.226	0.699	1.442	1.17	0.852	0.707	1.537	1.468	1.191	0.921	1.294		1.395	1.416	1.175	1.085	0.619	1.337	1.045	0.728	0.681
ENSP00000376309	ENSG00000170144	ENST00000392524	HNRNPA3	heterogeneous nuclear ribonucleoprotein A3 [Source:HGNC Symbol;Acc:HGNC:24941]	378	39600	2.32692e+06	26	28		0.939	1.032	1.101	1.002	0.668	1.132	1.001	0.943	0.671	0.996	1.096	0.949	0.875	0.93		1.05	1.196	1.143	1.105	0.799	1.065	0.917	0.895	0.755	1.198	1.146	1.103	0.972	1.047		1.03	1.002	1.021	0.939	0.701	1.024	0.879	0.833	0.697
ENSP00000376136	ENSG00000115415	ENST00000392322	STAT1	signal transducer and activator of transcription 1, 91kDa [Source:HGNC Symbol;Acc:HGNC:11362]	712	83000	675577	1	46		0.796	0.801	0.899	1.31	2.174	0.523	0.423	1.064	1.707	0.782	0.918	1.051	1.222								0.845	1.116	1.244	1.716							0.62	0.621	0.571	1.007	1.579	0.716	0.537	0.826	1.197
ENSP00000347380	ENSG00000135316	ENST00000355238	SYNCRIP	synaptotagmin binding, cytoplasmic RNA interacting protein [Source:HGNC Symbol;Acc:HGNC:16918]	562	62600	1.336e+06	1	42		1.296	1.442	1.315	1.728	1.332	0.512	0.658	0.455	0.983	1.33	1.358	1.344	1.287	0.806		1.142	1.206	1.162	1.163	1.427	1.322	0.944	1.051	1.281	1.008	1.583	1.178	1.176	0.789		0.744	0.991	1.008	0.971	0.935	0.777	0.934	0.903	1.12
ENSP00000468156	ENSG00000129351	ENST00000590261	ILF3	interleukin enhancer binding factor 3, 90kDa [Source:HGNC Symbol;Acc:HGNC:6038]	894	95300	638493	1	54		1.122	1.015	1.027	1.049	1.05	1.037	1.054	0.956	1.073	1.135	1.01	0.715	1.075								1.191	1.044	0.949	1.349
ENSP00000427687	ENSG00000071127	ENST00000499869	WDR1	WD repeat domain 1 [Source:HGNC Symbol;Acc:HGNC:12754]	606	66200	1.75885e+06	35	35		1.207	1.36	1.238	1.125	0.753	1.446	1.263	1.002	0.659	1.315	1.243	1.24	1.019	1.058		1.262	1.348	1.262	1.179	0.784	1.34	1.071	0.908	0.744	1.348	1.317	1.241	0.984	1.09		1.324	1.299	1.184	1.17	0.7	1.341	1.071	0.81	0.739
ENSP00000363745	ENSG00000125944	ENST00000374616	HNRNPR	heterogeneous nuclear ribonucleoprotein R [Source:HGNC Symbol;Acc:HGNC:5047]	636	71200	1.20626e+06	2	45		0.853	0.877	1.106	0.809	0.922	1.062	0.782	0.868	0.952	0.808	1.068	0.889	0.904	0.923		0.911	0.933	1.193	0.908	0.778	0.984	0.985	0.91	1.012	0.889	0.967	1.058	1.069	1.351		1.256	0.912	1.222	0.897	1.175	0.988	0.905	0.885	1.075
ENSP00000366568	ENSG00000130985	ENST00000377351	UBA1	ubiquitin-like modifier activating enzyme 1 [Source:HGNC Symbol;Acc:HGNC:12469]	1058	117800	504057	42	51		1.226	1.158	1.112	1.036	0.827	1.217	1.155	0.996	0.877	1.174	1.082	1.137	0.993	1.057		1.215	1.149	1.12	1.023	0.861	1.125	1.029	0.994	0.934	1.165	1.079	1.094	0.971	1.038		1.183	1.089	1.069	0.984	0.815	1.109	1.033	0.879	0.921
ENSP00000286788	ENSG00000156261	ENST00000286788	CCT8	chaperonin containing TCP1, subunit 8 (theta) [Source:HGNC Symbol;Acc:HGNC:1623]	548	59600	735296	45	45		0.891	0.874	0.911	0.941	1.288	0.868	0.936	1.096	1.159	0.888	0.885	0.931	1.003	0.836		0.892	0.867	0.918	0.9	1.297	0.887	0.97	1.069	1.183	0.862	0.854	0.861	0.953	0.805		0.865	0.857	0.944	0.862	1.258	0.88	0.981	1.1	1.171
ENSP00000355759	ENSG00000143799	ENST00000366794	PARP1	poly (ADP-ribose) polymerase 1 [Source:HGNC Symbol;Acc:HGNC:270]	1014	113000	425743	74	74		1.168	1.184	1.095	1.048	0.926	1.17	1.053	0.949	0.891	1.165	1.098	1.12	0.956	1.426		1.224	1.229	1.181	1.094	1.027	1.178	1.046	0.959	0.985	1.277	1.204	1.128	0.926	1.613		1.159	1.085	1.046	1.038	0.896	1.124	0.966	0.853	0.896
ENSP00000351339	ENSG00000136068	ENST00000358537	FLNB	filamin B, beta [Source:HGNC Symbol;Acc:HGNC:3755]	2578	275500	74278.2	1	138							1.92	1.719	1.219	0.41												1.814	1.316	1	0.522							1.307	1.129	1.05	1.015	0.261	1.155	0.877	0.652	0.313
ENSP00000420213	ENSG00000136068	ENST00000490882	FLNB	filamin B, beta [Source:HGNC Symbol;Acc:HGNC:3755]	2633	281500	72695	2	139		1.016	1.113	1.263	1.161	0.914	1.308	1.322	1.289	0.796	1.074	1.276	1.364	0.952								1.318	1.192	1.011	1.255							0.826	0.951	0.904	0.907	0.867	0.846	0.747	0.749	0.957
ENSP00000376763	ENSG00000141367	ENST00000393043	CLTC	clathrin, heavy chain (Hc) [Source:HGNC Symbol;Acc:HGNC:2092]	1639	187800	120284	69	87		1.001	0.942	0.956	0.919	1.231	0.93	0.935	1.008	1.223	0.905	0.908	0.918	0.971	1.191		0.975	0.985	0.946	0.928	1.074	0.967	0.991	1.023	1.096	0.946	0.937	0.93	0.974	1.146		0.859	0.828	0.905	0.788	1.074	0.846	0.914	0.964	1.113
ENSP00000305958	ENSG00000168439	ENST00000305218	STIP1	stress-induced phosphoprotein 1 [Source:HGNC Symbol;Acc:HGNC:11387]	543	62600	1.00132e+06	65	65		0.817	0.939	0.897	0.975	1.065	0.918	0.951	1.047	1.035	0.942	1.004	0.954	1.079	0.818		0.861	0.971	0.984	1.065	1.277	0.938	0.956	1.119	1.293	0.961	0.976	0.958	1.176	0.874		0.95	1.004	1.007	1.042	1.154	0.97	0.947	1.019	1.172
ENSP00000445175	ENSG00000134333	ENST00000540430	LDHA	lactate dehydrogenase A [Source:HGNC Symbol;Acc:HGNC:6535]	361	39800	3.47412e+06	30	33		0.718	0.63	0.668	0.668	1.63	0.705	0.748	0.732	1.711	0.628	0.769	0.642	0.72	0.772		0.659	0.638	0.687	0.665	1.51	0.704	0.921	0.809	1.553	0.64	0.613	0.605	0.68	0.689		0.699	0.648	0.791	0.688	1.621	0.653	0.701	0.821	1.897
ENSP00000364802	ENSG00000204389	ENST00000375651	HSPA1A	heat shock 70kDa protein 1A [Source:HGNC Symbol;Acc:HGNC:5232]	641	70000	2.9197e+06	25	52		1.227	1.232	1.219	0.979	1.17	1.183	1.133	0.997	1.054	1.203	1.118	1.085	0.964	1.795		1.072	1.063	1.039	1.043	1.16	1.1	0.955	0.982	1.16	0.981	1.044	0.897	0.988	1.779		1.345	1.286	1.231	1.099	1.101	1.248	1.102	0.964	1.042
ENSP00000438873	ENSG00000111674	ENST00000541477	ENO2	enolase 2 (gamma, neuronal) [Source:HGNC Symbol;Acc:HGNC:3353]	434	47200	4.45201e+06	22	28		0.94	0.949	1.02	0.841	0.865	0.925	0.893	0.79	1.057	0.952	0.992	0.881	0.942	0.878		1.006	1.003	1.036	0.978	1.046	0.979	0.916	0.894	1.287	1.034	1.045	1.006	1.109	0.942		1.143	1.076	1.065	0.983	1.048	1.11	0.942	0.842	1.287
ENSP00000383981	ENSG00000143947	ENST00000402285	RPS27A	ribosomal protein S27a [Source:HGNC Symbol;Acc:HGNC:10417]	156	18000	1.42471e+07	18	18		0.99	1.133	1.141	1.112	0.957	1.11	1.14	1.064	0.964	1.055	1.059	1.147	1.01	1.078		1.115	1.049	1.078	1.049	0.937	1.091	1.068	1.088	0.993	1.074	1.029	1.205	1.102	1.044		1.177	1.049	1.123	1.153	0.993	1.124	1.006	1.031	0.981
ENSP00000304592	ENSG00000169710	ENST00000306749	FASN	fatty acid synthase [Source:HGNC Symbol;Acc:HGNC:3594]	2511	273300	60444.7	94	95		0.476	0.471	0.546	0.726	2.165	0.472	0.627	1.093	1.516	0.476	0.753	0.581	0.875	0.427		0.384	0.397	0.549	0.733	1.886	0.536	0.901	1.194	1.274	0.378	0.502	0.639	0.94	0.425		0.438	0.471	0.658	0.667	1.901	0.407	0.749	1.149	1.393
ENSP00000431641	ENSG00000109971	ENST00000534567	HSPA8	heat shock 70kDa protein 8 [Source:HGNC Symbol;Acc:HGNC:5241]	183	19900	1.37882e+07	1	20		0.586	0.715	0.606	0.71	0.717					0.58	0.834	0.441	0.711
ENSP00000361152	ENSG00000117450	ENST00000319248	PRDX1	peroxiredoxin 1 [Source:HGNC Symbol;Acc:HGNC:9352]	199	22100	8.18354e+06	17	21		0.866	1.048	1.008	1.033	1.046	0.995	1.092	1.053	1.223	1.025	1.02	0.99	1.014	1.134		0.861	0.973	0.975	1.014	1.08	0.929	0.986	1.012	1.338	0.942	0.952	0.931	0.966	1.219		0.951	1.022	1.062	1.069	1.011	1.041	1.036	1.031	1.46
ENSP00000350090	ENSG00000139675	ENST00000357495	HNRNPA1L2	heterogeneous nuclear ribonucleoprotein A1-like 2 [Source:HGNC Symbol;Acc:HGNC:27067]	320	34200	5.34467e+06	1	20		0.991	0.499	0.928	0.423	0.731					0.351	0.503	0.402	0.336	0.799		1.138	0.884	1.363	0.928	0.348					1.595	1.054	0.859	0.301	0.988
ENSP00000385536	ENSG00000100201	ENST00000403230	DDX17	DEAD (Asp-Glu-Ala-Asp) box helicase 17 [Source:HGNC Symbol;Acc:HGNC:2740]	729	80200	762581	34	45		1.067	1.286	1.159	1.1	0.74	1.304	1.142	0.992	0.771	1.238	1.169	1.153	0.965	1.111		1.141	1.284	1.232	1.161	0.873	1.24	1.009	0.928	0.891	1.301	1.282	1.11	0.972	1.249		1.195	1.216	1.101	1.109	0.722	1.234	0.999	0.837	0.81
ENSP00000302961	ENSG00000170606	ENST00000304858	HSPA4	heat shock 70kDa protein 4 [Source:HGNC Symbol;Acc:HGNC:5237]	840	94300	265069	69	74		0.878	0.889	0.909	0.954	1.112	0.869	0.934	0.984	0.977	0.884	0.946	0.927	0.95	0.872		0.941	1.001	1.015	1.069	1.383	0.99	1.018	1.123	1.236	1.001	1.006	1.029	1.057	1.025		1.006	1.047	1.083	1.109	1.257	1.01	1.087	1.084	1.247
ENSP00000263238	ENSG00000115091	ENST00000263238	ACTR3	ARP3 actin-related protein 3 homolog (yeast) [Source:HGNC Symbol;Acc:HGNC:170]	418	47300	2.36233e+06	24	27		1.134	1.18	1.11	1.011	0.773	1.212	1.033	0.915	0.737	1.15	1.089	1.099	0.972	1.124		1.208	1.193	1.149	1.061	0.791	1.156	0.988	0.916	0.811	1.211	1.161	1.137	1.007	1.146		1.272	1.221	1.129	1.106	0.765	1.215	1.054	0.861	0.854
ENSP00000349573	ENSG00000169813	ENST00000357065	HNRNPF	heterogeneous nuclear ribonucleoprotein F [Source:HGNC Symbol;Acc:HGNC:5039]	415	45600	1.50957e+06	18	20		0.928	1.043	0.999	1.013	0.998	1.054	0.976	1.02	0.999	1.01	1.02	0.962	1.026	0.974		0.936	1.048	1.048	1.117	1.063	1.065	0.995	1.063	1.055	1.015	1.021	0.984	1.09	1.079		0.994	1.036	1.017	1.043	0.995	0.989	0.942	1.011	0.989
ENSP00000263168	ENSG00000116489	ENST00000263168	CAPZA1	capping protein (actin filament) muscle Z-line, alpha 1 [Source:HGNC Symbol;Acc:HGNC:1488]	286	32900	2.94565e+06	12	15		1.062	1.118	1.051	1.007	0.763	1.202	1.112	0.937	0.738	1.121	1.098	1.059	0.937	1.196		1.101	1.157	1.074	1.047	0.839	1.167	0.971	0.89	0.881	1.125	1.124	1.072	0.983	1.315		1.222	1.189	1.105	1.097	0.78	1.22	1.028	0.843	0.869
ENSP00000305995	ENSG00000170950	ENST00000304801	PGK2	phosphoglycerate kinase 2 [Source:HGNC Symbol;Acc:HGNC:8898]	417	44800	3.75792e+06	5	12		0.862	1.121	0.882	0.89	0.917	0.962	0.922	0.818	1.026	0.985	0.971	0.926	0.888	0.768		0.927	0.984	1.039	0.853	1.178	0.895	0.913	0.747	1.099	1.069	0.957	0.942	0.872	0.751		0.798	0.921	0.926	0.764	0.954	0.872	0.712	0.724	1.072
ENSP00000325732	ENSG00000099783	ENST00000348943	HNRNPM	heterogeneous nuclear ribonucleoprotein M [Source:HGNC Symbol;Acc:HGNC:5046]	691	73600	927829	24	47		1.126	1.297	1.204	1.097	0.881	1.303	1.199	1.034	0.887	1.259	1.194	1.166	1.023	1.158		1.167	1.257	1.244	1.163	0.963	1.266	1.071	1.035	0.972	1.283	1.267	1.097	1.076	1.315		1.176	1.226	1.149	1.111	0.886	1.231	1.031	0.916	0.923
ENSP00000479215	ENSG00000148773	ENST00000617118	MKI67	marker of proliferation Ki-67 [Source:HGNC Symbol;Acc:HGNC:7107]	3255	358400	22402.3	18	190		0.242	0.195	0.234	0.643	2.59	0.474	0.489	0.808	2.277	0.365	0.664	0.222	1.267	0.245		0.351	0.319	0.44	0.583	2.808	0.54	0.797	1	2.148	0.232	0.281	0.272	1.534	0.29		0.46	0.458	0.494	0.745	2.091	0.387	0.204	1.119	1.91
ENSP00000446714	ENSG00000092841	ENST00000547649	MYL6	myosin, light chain 6, alkali, smooth muscle and non-muscle [Source:HGNC Symbol;Acc:HGNC:7587]	151	17000	6.69416e+06	1	17		0.937	0.957	0.928	0.86	0.7	1.043	0.921	0.802	0.786	0.828	0.966	0.738	0.804	1.014		0.979	0.994	1.012	0.954	0.732	1.036	0.881	0.895	0.871	1.027	0.922	0.984	0.949	1.14		1.064	1.027	0.963	0.948	0.764	1.058	0.901	0.842	0.893
ENSP00000378731	ENSG00000109107	ENST00000395321	ALDOC	aldolase C, fructose-bisphosphate [Source:HGNC Symbol;Acc:HGNC:418]	364	39400	3.48501e+06	27	35		0.885	1.017	0.93	0.891	1.063	0.977	0.917	0.818	1.032	1.021	0.979	0.949	0.867	0.759		0.877	0.943	0.944	0.936	1.3	0.904	0.858	0.768	1.273	0.962	0.959	0.93	0.828	0.84		0.987	0.972	1.026	0.971	1.192	1.005	0.824	0.743	1.404
ENSP00000299767	ENSG00000166598	ENST00000299767	HSP90B1	heat shock protein 90kDa beta (Grp94), member 1 [Source:HGNC Symbol;Acc:HGNC:12028]	803	92400	447705	67	70		0.833	0.648	0.807	0.857	1.345	0.675	0.784	0.899	1.245	0.712	0.862	0.804	0.905	0.9		0.908	0.829	0.866	0.841	1.358	0.854	0.989	1.082	1.177	0.88	0.904	0.99	0.959	0.98		0.842	0.846	0.901	0.872	1.28	0.838	0.957	0.998	1.123
ENSP00000326010	ENSG00000111679	ENST00000318974	PTPN6	protein tyrosine phosphatase, non-receptor type 6 [Source:HGNC Symbol;Acc:HGNC:9658]	595	67500	622996	40	41		1.076	1.244	1.15	1.1	0.795	1.232	1.144	1.069	0.811	1.242	1.116	1.115	0.81	1.003		1.117	1.199	1.183	1.258	0.915	1.17	1.089	1.133	0.95	1.186	1.189	1.064	0.853	1.14		1.165	1.192	1.166	1.214	0.875	1.189	1.166	1.024	0.99
ENSP00000434643	ENSG00000149273	ENST00000531188	RPS3	ribosomal protein S3 [Source:HGNC Symbol;Acc:HGNC:10420]	243	26700	3.32902e+06	22	23		0.936	0.984	0.99	0.996	1.016	1.037	1.014	1.07	0.934	0.995	1.012	0.947	0.979	0.869		1.024	1.059	1.055	1.088	1.132	1.042	1.032	1.13	1.032	1.04	1.051	1.03	0.997	0.916		0.984	1.009	1	1.059	1.012	0.997	1.023	1.073	0.967
ENSP00000216281	ENSG00000080824	ENST00000216281	HSP90AA1	heat shock protein 90kDa alpha (cytosolic), class A member 1 [Source:HGNC Symbol;Acc:HGNC:5253]	732	84600	834117	36	60		1.075	0.471	0.538	0.558	4.412	0.534	0.635	0.666	3.974	0.565	1.029	0.475	0.535	0.716		0.987	0.344	0.329	0.315	0.504	0.724	1.256	0.7	0.695	0.386	0.363	0.414	0.334	0.583		0.763	0.702	0.546	0.438	1.562	0.599	0.596	2.637	1.182
ENSP00000320295	ENSG00000258947	ENST00000315491	TUBB3	tubulin, beta 3 class III [Source:HGNC Symbol;Acc:HGNC:20772]	450	50400	2.17909e+06	1	16		0.627	0.914	0.426	0.778	1.158	0.533	0.538	0.297	1.694	1.175	0.833	0.966	1.111	1.037							0.424	0.682	0.478	2.641					1.155			0.57	1.083		0.833	1.045	1.209	0.52	0.812
ENSP00000216254	ENSG00000100412	ENST00000216254	ACO2	aconitase 2, mitochondrial [Source:HGNC Symbol;Acc:HGNC:118]	780	85400	451954	45	45		1.243	1.328	1.222	1.075	0.752	1.352	1.223	1.021	0.681	1.272	1.2	1.179	0.961	1.185		1.298	1.344	1.275	1.179	0.819	1.401	1.091	1	0.804	1.349	1.299	1.194	0.972	1.328		1.384	1.319	1.228	1.189	0.778	1.371	1.113	0.901	0.79
ENSP00000299300	ENSG00000166226	ENST00000299300	CCT2	chaperonin containing TCP1, subunit 2 (beta) [Source:HGNC Symbol;Acc:HGNC:1615]	535	57500	772363	39	39		0.893	0.884	0.905	0.921	1.106	0.888	0.937	1.011	1.046	0.869	0.905	0.86	0.949	0.846		0.881	0.911	0.964	0.931	1.164	0.91	0.962	1.07	1.136	0.89	0.874	0.894	0.98	0.851		0.938	0.949	0.979	0.972	1.162	0.936	0.981	1.072	1.12
ENSP00000322439	ENSG00000178952	ENST00000313511	TUFM	Tu translation elongation factor, mitochondrial [Source:HGNC Symbol;Acc:HGNC:12420]	455	49800	766169	38	38		1.079	1.087	1.042	1.039	0.847	1.116	1.071	0.981	0.808	1.089	1.037	1.06	0.933	1.105		1.041	1.116	1.088	1.046	0.985	1.089	0.975	0.959	0.956	1.112	1.105	1.06	0.954	1.177		1.118	1.108	1.071	1.067	0.873	1.093	1	0.923	0.887
ENSP00000419425	ENSG00000196262	ENST00000468812	PPIA	peptidylprolyl isomerase A (cyclophilin A) [Source:HGNC Symbol;Acc:HGNC:9253]	165	18000	1.72426e+07	16	16		1.168	1.272	1.169	1.119	0.81	1.216	1.129	0.988	0.809	1.283	1.203	1.191	1.007	1.167		1.215	1.213	1.258	1.207	0.808	1.189	0.979	0.978	0.924	1.197	1.284	1.119	1.034	1.294		1.32	1.291	1.211	1.174	0.846	1.306	1.094	0.929	0.953
ENSP00000357642	ENSG00000148773	ENST00000368653	MKI67	marker of proliferation Ki-67 [Source:HGNC Symbol;Acc:HGNC:7107]	2896	319200	25153.5	2	174		0.3	0.221	0.301	0.465	2.756	0.302	0.368	0.726	1.672	0.314	0.714	0.383	1.314			0.227	0.288	0.407	0.554	4.146	0.441	0.656	0.917	2.087	0.245	0.211	0.262	1.542				0.113	0.29	0.45	2.098	0.102		0.637	1.192
ENSP00000361927	ENSG00000126945	ENST00000316594	HNRNPH2	heterogeneous nuclear ribonucleoprotein H2 (H') [Source:HGNC Symbol;Acc:HGNC:5042]	449	49200	1.60339e+06	11	21		1.031	1.1	1.093	1.017	0.777	1.093	1.01	0.958	0.77	1.053	1.071	1.016	0.952	0.928		1.043	1.124	1.067	1.051	0.856	1.138	0.984	0.977	0.831	1.1	1.088	1.051	1.018	1.072		1.084	1.059	1.03	1.038	0.845	1.047	0.961	0.893	0.843
ENSP00000320176	ENSG00000180353	ENST00000314583	HCLS1	hematopoietic cell-specific Lyn substrate 1 [Source:HGNC Symbol;Acc:HGNC:4844]	486	54000	1.56252e+06	37	37		1.021	1.269	1.092	1.058	0.632	1.279	1.208	0.942	0.593	1.274	1.138	1.166	1.034	1.164		1.124	1.299	1.215	1.169	0.755	1.202	1.008	0.916	0.753	1.283	1.272	1.195	1.109	1.415		1.212	1.263	1.21	1.212	0.684	1.295	1.149	0.886	0.786
ENSP00000225792	ENSG00000108654	ENST00000225792	DDX5	DEAD (Asp-Glu-Ala-Asp) box helicase 5 [Source:HGNC Symbol;Acc:HGNC:2746]	614	69100	868715	30	41		0.702	0.906	0.877	0.965	0.994	0.896	1.039	1.232	0.8	0.811	0.903	0.855	0.976	0.822		0.735	1	0.972	1.063	1.165	1.046	1.091	1.318	0.866	0.876	0.938	0.935	1.123	0.934		0.747	1.008	0.973	1.047	1.061	1.009	1.153	1.211	0.825
ENSP00000407602	ENSG00000047849	ENST00000426837	MAP4	microtubule-associated protein 4 [Source:HGNC Symbol;Acc:HGNC:6862]	2297	245300	68913.1	49	124		0.49	0.526	0.728	1.015	1.101	0.544	0.87	1.396	1.125	0.612	0.725	0.789	1	0.618		0.589	0.658	0.853	1.284	1.123	0.697	1.141	2.064	1.28	0.587	0.864	1.031	1.149	0.838		0.564	0.703	0.884	1.169	1.053	0.538	1.229	2.012	1.235
ENSP00000356520	ENSG00000135829	ENST00000367549	DHX9	DEAH (Asp-Glu-Ala-His) box helicase 9 [Source:HGNC Symbol;Acc:HGNC:2750]	1270	140900	230428	62	63		1.063	1.045	1.077	0.988	1.017	1.062	1.033	1.055	1.079	1.007	0.956	0.966	0.937	0.904		1.047	1.065	1.077	1.022	0.955	1.082	1.096	1.107	0.968	1.026	1.017	1.037	1.015	0.907		0.952	0.915	0.987	0.898	0.988	0.958	1.031	1.065	1.012
ENSP00000428755	ENSG00000181163	ENST00000517671	NPM1	nucleophosmin (nucleolar phosphoprotein B23, numatrin) [Source:HGNC Symbol;Acc:HGNC:7910]	294	32600	6.68986e+06	3	28		0.841	0.765	0.914	0.859	0.89	0.814	0.857	0.911	1.104	0.703	0.832	0.736	0.806	0.79		0.941	0.926	0.929	1.053	1.044	0.985	0.956	1.149	1.127	0.98	0.967	0.951	0.979	0.861		0.896	0.937	0.988	0.947	1.034	0.926	1.013	1.096	1.011
ENSP00000300161	ENSG00000166913	ENST00000353703	YWHAB	tyrosine 3-monooxygenase/tryptophan 5-monooxygenase activation protein, beta [Source:HGNC Symbol;Acc:HGNC:12849]	246	28100	7.37916e+06	12	21		1.342	1.314	1.208	1.131	0.726	1.431	1.285	1.052	0.649	1.373	1.248	1.305	1.094	1.269		1.379	1.366	1.276	1.178	0.738	1.308	1.118	1.006	0.784	1.347	1.272	1.225	1.037	1.209		1.358	1.287	1.205	1.152	0.662	1.242	1.103	0.898	0.786
ENSP00000317123	ENSG00000144028	ENST00000323853	SNRNP200	small nuclear ribonucleoprotein 200kDa (U5) [Source:HGNC Symbol;Acc:HGNC:30859]	2136	244400	37399.2	117	118		1.081	1.041	1.067	0.999	1.09	1.057	1.016	1.037	1.067	1.006	0.978	1.012	0.962	0.95		1.059	1.025	0.998	0.854	0.981	1.029	1.035	1.014	0.956	1.02	0.973	0.949	0.944	0.914		0.933	0.956	0.995	0.857	0.969	0.961	1.036	0.99	0.948
ENSP00000481145	ENSG00000265681	ENST00000617346	RPL17	ribosomal protein L17 [Source:HGNC Symbol;Acc:HGNC:10307]	169	19600	6.52992e+06	13	15		0.929	0.952	1.001	0.973	0.952	0.986	0.95	1.062	0.912	0.861	0.991	0.908	0.866	0.86		0.923	0.929	0.999	1.057	1.014	0.991	0.952	1.085	1.022	0.951	0.939	0.969	0.98	0.931		0.917	0.969	0.977	0.933	1.007	0.904	0.903	1.05	0.962
ENSP00000283195	ENSG00000153201	ENST00000283195	RANBP2	RAN binding protein 2 [Source:HGNC Symbol;Acc:HGNC:9848]	3224	358000	19278.3	111	162		1.119	1.162	1.115	1.044	1.075	1.157	1.177	1.037	1.094	1.132	1.098	1.128	0.988	1.222		1.147	1.149	1.096	1.053	1.176	1.112	1.097	1.106	1.112	1.124	1.113	1.014	0.975	1.194		1.144	1.119	1.141	1.042	1.072	1.153	1.178	1.048	1.12
ENSP00000327801	ENSG00000185624	ENST00000331483	P4HB	prolyl 4-hydroxylase, beta polypeptide [Source:HGNC Symbol;Acc:HGNC:8548]	508	57100	790608	49	49		0.769	0.932	0.873	0.946	1.513	0.919	0.944	0.978	1.155	0.907	1.017	0.91	0.995	1.172		0.823	0.945	0.967	1.038	1.716	0.918	0.984	1.104	1.355	0.914	0.966	0.899	1.031	1.306		0.784	0.845	0.941	0.992	1.429	0.835	0.867	0.952	1.202
ENSP00000359645	ENSG00000147274	ENST00000320676	RBMX	RNA binding motif protein, X-linked [Source:HGNC Symbol;Acc:HGNC:9910]	391	42300	1.64352e+06	13	48		1.062	1.278	1.177	1.063	0.838	1.115	1.14	0.983	0.811	1.183	1.148	1.156	1.003	1.02		1.04	1.145	1.146	1.087	0.883	1.162	1.048	1.031	0.898	1.209	1.172	1.076	1.032	1.173		1.113	1.169	1.087	1.112	0.86	1.11	0.992	0.975	0.842
ENSP00000354591	ENSG00000142864	ENST00000361219	SERBP1	SERPINE1 mRNA binding protein 1 [Source:HGNC Symbol;Acc:HGNC:17860]	393	43100	1.15473e+06	3	30		1.229	1.278	1.227	1.181	1.12	1.365	0.941	0.761	0.987	1.327	1.356	0.785	1.06	0.612		1.091	1.297	1.272	1.735	1.324	1.233	1.096	1.168	1.137	1.21	1.04	1.221	1.271	0.743		1.059	1.054	1.088	1.171	1.294	1.141	1.265	1.069	1.14
ENSP00000349748	ENSG00000116560	ENST00000357214	SFPQ	splicing factor proline/glutamine-rich [Source:HGNC Symbol;Acc:HGNC:10774]	707	76100	1.25894e+06	20	40		1.071	1.159	1.2	1.067	0.865	1.165	1.194	1.052	0.838	1.144	1.163	1.107	1.018	1.061		1.074	1.231	1.225	1.154	0.96	1.238	1.139	1.128	0.878	1.276	1.285	1.11	1.053	1.26		1.138	1.304	1.201	1.13	0.937	1.301	1.239	1.017	0.88
ENSP00000349977	ENSG00000013364	ENST00000357402	MVP	major vault protein [Source:HGNC Symbol;Acc:HGNC:7531]	893	99300	232060	64	64		0.89	0.944	0.889	0.877	0.873	0.944	0.881	0.964	0.912	0.941	0.91	0.855	0.865	0.919		1.168	1.19	1.161	1.14	0.868	1.167	1.066	1.18	1.258	1.194	1.159	1.191	1.107	1.095		0.991	0.98	0.922	0.915	0.806	0.968	0.877	0.896	1.008
ENSP00000275603	ENSG00000146731	ENST00000275603	CCT6A	chaperonin containing TCP1, subunit 6A (zeta 1) [Source:HGNC Symbol;Acc:HGNC:1620]	531	58000	785703	33	38		0.859	0.875	0.907	0.91	1.04	0.904	0.897	1.04	1.012	0.852	0.896	0.864	0.945	0.803		0.855	0.897	0.953	0.967	1.146	0.905	0.905	1.043	1.124	0.866	0.867	0.887	0.97	0.886		0.907	0.923	0.963	0.963	1.04	0.889	0.918	1.026	1.079
ENSP00000360034	ENSG00000142864	ENST00000370995	SERBP1	SERPINE1 mRNA binding protein 1 [Source:HGNC Symbol;Acc:HGNC:17860]	408	44900	1.10843e+06	3	30		0.968	1.011	0.941	1.007	1.184	1	1.094	1.172	0.9	0.915	0.952	0.908	0.954	1.009		1.052	1.1	1.226	1.382	1.506	0.901	0.95	1.125	1.115	1.08	1.238	1.133	1.214	0.912		1.034	0.973	1.151	1.404	1.153	1.009	1.114	0.981	1.043
ENSP00000270142	ENSG00000142168	ENST00000270142	SOD1	superoxide dismutase 1, soluble [Source:HGNC Symbol;Acc:HGNC:11179]	154	15900	1.16865e+07	15	15		1.184	1.372	1.218	1.125	0.695	1.442	1.259	1.039	0.672	1.317	1.218	1.217	0.963	0.988		1.14	1.194	1.16	1.113	0.729	1.261	1.015	0.898	0.74	1.212	1.141	1.118	0.925	1.03		1.241	1.246	1.161	1.074	0.684	1.253	1.052	0.899	0.756
ENSP00000384720	ENSG00000196405	ENST00000402714	EVL	Enah/Vasp-like [Source:HGNC Symbol;Acc:HGNC:20234]	416	44600	1.10142e+06	32	32		1.287	1.549	1.385	1.357	0.777	1.555	1.425	1.12	0.441	1.518	1.374	1.401	1.052	1.275		1.324	1.462	1.384	1.394	0.798	1.366	1.008	0.984	0.539	1.478	1.482	1.292	1	1.41		1.418	1.364	1.169	1.273	0.66	1.46	1.034	0.781	0.474
ENSP00000298049	ENSG00000101210	ENST00000298049	EEF1A2	eukaryotic translation elongation factor 1 alpha 2 [Source:HGNC Symbol;Acc:HGNC:3192]	463	50400	3.97022e+06	5	16		0.645	0.746	0.654	0.552	0.337	0.856	0.859	0.912	0.893	0.902	0.786	0.772	0.681	1.117		0.746	0.65	0.729	0.641	0.907	0.697	0.76	0.717	1.12	0.816	0.795	1.039	1.01	1.446		0.7	0.864	0.8	0.694	1.141	0.81	1.171	0.876	2.379
ENSP00000359804	ENSG00000162613	ENST00000370768	FUBP1	far upstream element (FUSE) binding protein 1 [Source:HGNC Symbol;Acc:HGNC:4004]	644	67500	634141	2	36		1.301	1.108	1.356	1.096	0.963	1.693	1.419	1.302	1.04	1.123	1.172	1.052	1.13	1.114		1.225	1.206	1.092	1.064	0.888	2.07	1.3	1.514	1.109	1.246	1.13	1.16	1.111	1.165		1.589	1.226	1.476	1.175	1.163	1.545	1.14	1.217	1.003
ENSP00000280326	ENSG00000150753	ENST00000280326	CCT5	chaperonin containing TCP1, subunit 5 (epsilon) [Source:HGNC Symbol;Acc:HGNC:1618]	541	59600	787899	41	42		0.918	0.959	0.954	0.98	1.131	0.986	0.997	1.062	1.075	0.967	0.975	0.955	1.019	0.899		0.923	0.942	0.964	0.996	1.201	0.948	0.973	1.093	1.163	0.922	0.916	0.941	1.02	0.883		0.996	0.991	1.013	1.019	1.17	0.954	0.983	1.073	1.166
ENSP00000378155	ENSG00000172349	ENST00000394660	IL16	interleukin 16 [Source:HGNC Symbol;Acc:HGNC:5980]	1331	141600	446548	1	41		1.544	1.904	1.639	1.293	0.714	1.827	1.21	0.852	0.354	1.699	1.586	1.243	1.127	0.729							1.348	0.917	0.729	0.379					0.684
ENSP00000378147	ENSG00000172349	ENST00000394652	IL16	interleukin 16 [Source:HGNC Symbol;Acc:HGNC:5980]	631	66600	949418	1	41		1.433	1.655	1.589	1.233	0.63					1.555	1.467	0.888	0.964
ENSP00000346050	ENSG00000145425	ENST00000274065	RPS3A	ribosomal protein S3A [Source:HGNC Symbol;Acc:HGNC:10421]	264	29900	3.55462e+06	11	24		0.836	1.02	0.96	0.994	0.899	0.976	0.992	1.031	0.842	0.98	0.977	0.949	0.894	0.786		0.881	0.946	0.973	1.058	1	0.994	0.946	1.077	0.964	0.959	0.953	0.98	1.003	0.915		0.926	0.96	1.003	1.007	0.938	0.944	0.899	0.968	0.887
ENSP00000257497	ENSG00000135046	ENST00000257497	ANXA1	annexin A1 [Source:HGNC Symbol;Acc:HGNC:533]	346	38700	1.57896e+06	31	32		1.483	1.507	1.393	1.127	0.617	1.679	1.427	0.984	0.474	1.442	1.277	1.252	0.795	1.138		1.543	1.517	1.412	1.167	0.606	1.592	1.088	0.832	0.525	1.596	1.443	1.273	0.704	0.856		1.664	1.588	1.334	1.209	0.552	1.569	1.201	0.812	0.481
ENSP00000391249	ENSG00000184640	ENST00000427177	SEPT9	septin 9 [Source:HGNC Symbol;Acc:HGNC:7323]	586	65400	1.0406e+06	43	58		1.14	1.268	1.092	0.993	0.831	1.297	1.1	0.918	0.731	1.241	1.158	1.06	0.946	0.886		1.159	1.229	1.146	1.016	0.838	1.186	0.932	0.814	0.775	1.278	1.165	1.076	0.902	0.856		1.245	1.231	1.109	1.021	0.796	1.225	0.97	0.834	0.841
ENSP00000301948	ENSG00000169057	ENST00000303391	MECP2	methyl CpG binding protein 2 [Source:HGNC Symbol;Acc:HGNC:6990]	486	52400	816139	25	39		1.428	1.608	1.445	1.214	0.451	1.651	1.484	1.033	0.361	1.622	1.414	1.412	0.921	0.851		1.526	1.637	1.524	1.235	0.476	1.558	1.149	0.869	0.434	1.804	1.733	1.457	0.731	0.99		1.71	1.674	1.428	1.273	0.426	1.724	1.256	0.806	0.436
ENSP00000369020	ENSG00000147010	ENST00000379698	SH3KBP1	SH3-domain kinase binding protein 1 [Source:HGNC Symbol;Acc:HGNC:13867]	628	68500	417850	2	46		1.216	1.418	1.251	1.146	0.574	1.628	1.289	0.992	0.569	1.393	1.323	1.215	0.897	1.242		1.395	1.552	1.5	1.245	0.568	1.411	0.973	0.88	0.676	1.655	1.544	1.196	0.84	1.387		1.399	1.542	1.334	1.331	0.659	1.606	1.08	0.848	0.782
ENSP00000324105	ENSG00000108515	ENST00000323997	ENO3	enolase 3 (beta, muscle) [Source:HGNC Symbol;Acc:HGNC:3354]	434	47000	2.99313e+06	5	12		0.803	1.106	0.896	0.797	0.624	1.012	0.885	1.115	0.991	0.836	0.872	0.948	1.009	0.947		0.943	0.775	0.771	0.585	0.467	0.891	0.973	0.931	0.888	0.695	0.801	0.702	0.891	0.764		1.223	1.196	1.163	1.006	0.798	1.056	1.052	0.775	1.07
ENSP00000307387	ENSG00000170248	ENST00000307296	PDCD6IP	programmed cell death 6 interacting protein [Source:HGNC Symbol;Acc:HGNC:8766]	868	96000	209902	64	65		1.172	1.264	1.158	1.054	0.786	1.281	1.171	0.982	0.81	1.237	1.087	1.164	1.025	1.132		1.223	1.245	1.217	1.112	0.829	1.199	1.049	1.007	0.888	1.243	1.197	1.121	0.987	1.144		1.256	1.16	1.079	1.076	0.765	1.195	1.011	0.913	0.864
ENSP00000313327	ENSG00000138668	ENST00000353341	HNRNPD	heterogeneous nuclear ribonucleoprotein D (AU-rich element RNA binding protein 1, 37kDa) [Source:HGNC Symbol;Acc:HGNC:5036]	306	32800	6.93123e+06	5	25		0.971	1.499	1.337	1.251	0.951	1.425	1.352	1.114	0.804	1.444	1.304	1.227	1.053	1.191		1.254	1.411	1.542	1.409	1.101	1.342	1.142	1.294	1.07	1.505	1.436	1.279	1.215	1.739		1.307	1.379	1.336	1.22	1	1.282	1.161	0.832	0.798
ENSP00000272298	ENSG00000143933	ENST00000272298	CALM2	calmodulin 2 (phosphorylase kinase, delta) [Source:HGNC Symbol;Acc:HGNC:1445]	149	16800	1.47275e+07	15	17		1.129	1.303	1.096	1.132	0.851	1.438	1.184	0.998	0.837	1.317	1.152	1.176	1.026	1.234		1.249	1.177	1.113	0.961	0.767	1.163	0.988	0.892	0.852	1.241	1.143	1.037	1.082	1.119		1.278	1.156	1.196	1.1	0.836	1.158	1.074	0.918	0.9
ENSP00000294623	ENSG00000162613	ENST00000294623	FUBP1	far upstream element (FUSE) binding protein 1 [Source:HGNC Symbol;Acc:HGNC:4004]	653	68600	623972	1	35		1.332	1.288	1.123	1.088	0.824	0.979	1.192	1.102	0.782	1.014	1.071	1.106	1.177	0.618		1.104	1.267	1.107	1.174	0.842	1.15	1.035	1.027	0.804	1.255	1.208	1.134	1.039	0.845		1.445	1.294	2.503	1.247	1.639	1.053	1.119	1.776	1.265
ENSP00000370023	ENSG00000084754	ENST00000380649	HADHA	hydroxyacyl-CoA dehydrogenase/3-ketoacyl-CoA thiolase/enoyl-CoA hydratase (trifunctional protein), alpha subunit [Source:HGNC Symbol;Acc:HGNC:4801]	763	82900	306993	44	44		1.152	1.185	1.136	1.031	0.86	1.2	1.11	0.937	0.945	1.129	1.116	1.123	0.964	1.339		1.145	1.166	1.173	1.072	0.853	1.139	1.025	0.901	0.911	1.193	1.142	1.084	0.928	1.437		1.164	1.155	1.07	1.032	0.853	1.112	0.965	0.849	0.908
ENSP00000206451	ENSG00000092010	ENST00000206451	PSME1	proteasome (prosome, macropain) activator subunit 1 (PA28 alpha) [Source:HGNC Symbol;Acc:HGNC:9568]	249	28700	3.38348e+06	28	28		1.191	1.03	1.088	1.078	0.876	1.137	1.064	1.092	0.912	1.107	1.047	1.159	1.077	1.015		1.313	1.322	1.285	1.155	0.838	1.316	1.151	1.016	0.964	1.365	1.225	1.268	1.078	1.056		1.372	1.259	1.163	1.064	0.844	1.328	1.144	0.906	0.894
ENSP00000308383	ENSG00000130592	ENST00000311604	LSP1	lymphocyte-specific protein 1 [Source:HGNC Symbol;Acc:HGNC:6707]	339	37200	2.27418e+06	24	24		1.181	1.208	1.128	1.011	0.783	1.203	1.089	0.833	0.993	1.263	1.188	1.135	1.059	1.35		1.179	1.121	1.126	0.968	0.796	1.027	0.955	0.723	0.987	1.19	1.135	1.096	1.022	1.459		1.303	1.152	1.103	0.997	0.815	1.178	0.928	0.668	0.912
ENSP00000244534	ENSG00000124575	ENST00000244534	HIST1H1D	histone cluster 1, H1d [Source:HGNC Symbol;Acc:HGNC:4717]	221	22300	1.38997e+07	9	21		0.975	3.176	1.161	1.694	0.493	2.531	1.346	1.05	0.566	2.009	0.923	1.425	0.876	0.986		1.982	0.929	0.927	0.677	0.435	1.103	0.961	0.762	0.486	1.589	0.974	1.114	1.04	0.802		1.279	1.169	1.747	1.179	0.678	1.086	1.114	0.831	0.632
ENSP00000377408	ENSG00000181163	ENST00000393820	NPM1	nucleophosmin (nucleolar phosphoprotein B23, numatrin) [Source:HGNC Symbol;Acc:HGNC:7910]	259	28400	7.57001e+06	1	26																	0.556	1.098	0.578	0.744	1.645					1.297	0.702	1.15	1.028
ENSP00000348170	ENSG00000257017	ENST00000355906	HP	haptoglobin [Source:HGNC Symbol;Acc:HGNC:5141]	406	45200	1.37594e+06	16	31		0.782	1.536	1.227	1.304	0.541	1.445	1.142	1.026	0.454	1.434	1.366	1.159	0.985	0.828		0.752	1.35	1.333	1.339	1.207	1.381	1.193	1.026	0.959	1.408	1.343	1.241	1.098	1.388		0.902	1.351	1.206	1.237	0.592	1.424	1.075	0.749	0.646
ENSP00000258091	ENSG00000135624	ENST00000258091	CCT7	chaperonin containing TCP1, subunit 7 (eta) [Source:HGNC Symbol;Acc:HGNC:1622]	543	59300	554524	40	40		0.884	0.874	0.914	0.915	1.104	0.947	1.009	1.054	1.173	0.889	0.893	0.903	0.955	0.923		0.925	0.896	0.958	0.938	1.207	0.97	1.01	1.101	1.18	0.898	0.889	0.9	1.003	0.893		0.958	0.952	0.976	0.956	1.204	0.96	0.985	1.085	1.192
ENSP00000286091	ENSG00000155660	ENST00000286091	PDIA4	protein disulfide isomerase family A, member 4 [Source:HGNC Symbol;Acc:HGNC:30167]	645	72900	295281	58	61		0.975	1.049	1.051	1.051	1.235	1.022	1.046	1.016	0.968	1.039	1.109	1.06	0.988	1.112		1.005	1.119	1.103	1.113	1.385	1.099	1.042	1.084	1.118	1.098	1.111	1.06	0.957	1.209		0.953	0.986	1.017	1.033	1.162	0.955	0.98	0.93	0.962
ENSP00000339566	ENSG00000187837	ENST00000343677	HIST1H1C	histone cluster 1, H1c [Source:HGNC Symbol;Acc:HGNC:4716]	213	21400	1.61173e+07	5	18		0.93	2.876	1.114	1.727	0.648	2.215	1.16	0.868	0.794	1.75	0.897	1.316	0.764	1.629		1.771	0.674	0.931	0.534	0.487	0.941	0.839	0.661	0.608	1.19	0.962	0.892	1.212	1.088		1.207	0.979	1.38	0.941	0.776	0.977	0.987	0.775	0.847
ENSP00000307705	ENSG00000168298	ENST00000304218	HIST1H1E	histone cluster 1, H1e [Source:HGNC Symbol;Acc:HGNC:4718]	219	21900	1.57494e+07	4	17		0.919	2.959	1.186	1.622	0.681	2.495	1.25	0.996	0.742	1.653	0.941	1.321	0.803	1.631		2.029	0.742	0.948	0.629	0.511	1.118	0.996	0.775	0.621	1.409	0.97	1.034	1.332	1.179		1.19	1.014	1.583	1.159	0.847	1.015	1.095	0.865	0.742
ENSP00000445185	ENSG00000111348	ENST00000536592	ARHGDIB	Rho GDP dissociation inhibitor (GDI) beta [Source:HGNC Symbol;Acc:HGNC:679]	195	22400	1.68407e+07	1	22															1.182															1.185		1.201	1.245	0.885	0.871	0.672	1.179	0.827	0.63	0.594
ENSP00000327070	ENSG00000146701	ENST00000315758	MDH2	malate dehydrogenase 2, NAD (mitochondrial) [Source:HGNC Symbol;Acc:HGNC:6971]	338	35500	2.75739e+06	22	22		1.17	1.161	1.149	1.043	0.857	1.19	1.087	0.934	0.922	1.144	1.122	1.148	1	1.242		1.23	1.196	1.223	1.115	0.964	1.224	1.021	0.944	1.007	1.239	1.198	1.124	0.988	1.3		1.222	1.189	1.088	1.084	0.898	1.232	0.998	0.877	0.941
ENSP00000364805	ENSG00000204390	ENST00000375654	HSPA1L	heat shock 70kDa protein 1-like [Source:HGNC Symbol;Acc:HGNC:5234]	641	70300	3.64515e+06	9	31		1.532	1.838	1.511	1.334	0.715	1.555	1.287	1.148	0.662	1.932	1.559	1.507	1.083	1.264		1.263	1.53	1.247	1.075	0.854	1.32	1.03	0.964	0.791	1.435	1.401	1.098	0.82	0.989		1.707	1.648	1.429	1.305	0.715	1.775	1.525	1.157	0.671
ENSP00000317334	ENSG00000120438	ENST00000321394	TCP1	t-complex 1 [Source:HGNC Symbol;Acc:HGNC:11655]	556	60300	617223	38	38		0.953	0.871	0.905	0.934	1.144	0.907	0.926	1.057	1.053	0.875	0.902	0.91	0.98	0.912		0.957	0.915	0.94	0.939	1.209	0.91	0.972	1.08	1.138	0.928	0.9	0.919	1.01	0.904		0.993	0.961	1.012	0.978	1.214	0.945	0.993	1.118	1.198
ENSP00000276079	ENSG00000147140	ENST00000276079	NONO	non-POU domain containing, octamer-binding [Source:HGNC Symbol;Acc:HGNC:7871]	471	54200	1.60878e+06	39	42		0.902	1.119	1.021	1.025	0.811	1.106	1.141	1.013	0.79	1.076	1.049	1.042	0.968	0.992		0.958	1.127	1.099	1.099	0.982	1.106	0.999	1.033	0.915	1.109	1.125	1.094	1.059	1.144		1.005	1.086	1.035	1.12	0.858	1.058	1.019	0.938	0.828
ENSP00000327054	ENSG00000176619	ENST00000325327	LMNB2	lamin B2 [Source:HGNC Symbol;Acc:HGNC:6638]	620	69900	926050	60	69		2.283	0.673	1.075	0.872	0.933	0.767	0.755	0.771	0.931	0.707	0.822	1.006	0.726	1.063		2.091	0.868	0.979	0.698	0.59	0.969	1.056	0.981	0.664	1.173	1.201	1.282	0.711	0.745		1.608	1.28	0.957	0.812	0.756	1.323	1.285	1.284	0.809
ENSP00000295688	ENSG00000163468	ENST00000295688	CCT3	chaperonin containing TCP1, subunit 3 (gamma) [Source:HGNC Symbol;Acc:HGNC:1616]	545	60500	809949	28	45		0.99	0.914	0.984	0.96	1.192	0.947	0.897	1.035	1.192	0.913	0.913	0.899	0.997	0.916		0.91	0.959	0.969	1.005	1.157	0.974	1.005	1.068	1.114	0.887	0.909	0.927	1.013	0.946		0.893	0.883	0.962	0.88	1.179	0.898	1.021	1.128	1.177
ENSP00000305860	ENSG00000138668	ENST00000352301	HNRNPD	heterogeneous nuclear ribonucleoprotein D (AU-rich element RNA binding protein 1, 37kDa) [Source:HGNC Symbol;Acc:HGNC:5036]	336	36200	6.28023e+06	2	22		1.217	2.448	2.359	1.427	0.845	2.412	1.988	1.31	1.334	2.053	2.141	1.848	1.546	1.294		1.946	2.231	1.996	2.066	1.487	2.022	1.657	1.327	1.567	2.08	2.372	1.434	1.381	2.047		1.967	1.934	1.84	1.762	1.248	2.041	1.608	0.903	1.5
ENSP00000301522	ENSG00000167815	ENST00000301522	PRDX2	peroxiredoxin 2 [Source:HGNC Symbol;Acc:HGNC:9353]	198	21900	6.60423e+06	14	15		1.225	1.229	1.181	1.009	0.728	1.269	1.123	0.914	0.651	1.152	1.092	1.145	0.907	0.83		1.242	1.16	1.156	1.06	0.772	1.218	0.982	0.863	0.715	1.232	1.225	1.125	0.891	0.813		1.47	1.353	1.207	1.182	0.838	1.393	1.129	0.934	0.946
ENSP00000353375	ENSG00000047849	ENST00000360240	MAP4	microtubule-associated protein 4 [Source:HGNC Symbol;Acc:HGNC:6862]	1152	120900	139821	1	74															1.296															1.404
ENSP00000327137	ENSG00000163466	ENST00000315717	ARPC2	actin related protein 2/3 complex, subunit 2, 34kDa [Source:HGNC Symbol;Acc:HGNC:705]	300	34300	2.41722e+06	23	23		1.172	1.182	1.12	1.005	0.789	1.248	1.119	0.956	0.72	1.171	1.144	1.109	0.974	1.208		1.282	1.222	1.25	1.127	0.809	1.215	1.007	0.933	0.823	1.228	1.259	1.163	1.061	1.237		1.316	1.284	1.13	1.078	0.779	1.223	0.992	0.839	0.891
ENSP00000355890	ENSG00000136628	ENST00000366923	EPRS	glutamyl-prolyl-tRNA synthetase [Source:HGNC Symbol;Acc:HGNC:3418]	1512	170500	109817	89	90		0.902	0.955	0.998	1.02	1.202	0.96	1.044	1.083	1.112	0.958	1.001	1.028	1.094	0.908		0.911	0.956	1.006	1.063	1.282	0.984	1.032	1.176	1.158	0.942	0.976	0.978	1.083	0.945		0.951	0.98	1.036	1.06	1.24	0.966	1.036	1.07	1.142
ENSP00000321259	ENSG00000177156	ENST00000319006	TALDO1	transaldolase 1 [Source:HGNC Symbol;Acc:HGNC:11559]	337	37500	3.70105e+06	27	27		1.33	1.421	1.315	1.17	0.647	1.597	1.469	1.111	0.572	1.415	1.282	1.319	1.038	0.877		1.354	1.395	1.337	1.159	0.622	1.385	1.131	0.946	0.635	1.412	1.342	1.26	0.888	0.88		1.383	1.323	1.22	1.165	0.594	1.348	1.147	0.858	0.635
ENSP00000277865	ENSG00000148672	ENST00000277865	GLUD1	glutamate dehydrogenase 1 [Source:HGNC Symbol;Acc:HGNC:4335]	558	61400	1.05235e+06	18	36		1.165	1.254	1.169	1.033	0.832	1.253	1.078	0.939	0.8	1.197	1.192	1.171	1.026	1.292		1.177	1.221	1.165	1.088	0.827	1.162	1.041	0.952	0.884	1.196	1.178	1.139	0.961	1.276		1.241	1.21	1.124	1.094	0.796	1.146	1.023	0.825	0.798
ENSP00000380921	ENSG00000147010	ENST00000397821	SH3KBP1	SH3-domain kinase binding protein 1 [Source:HGNC Symbol;Acc:HGNC:13867]	665	73100	391556	2	46		1.134	1.131	1.03	1.021	0.748	1.057	0.948	0.93	0.701	1.059	1.038	1.084	1.049	1.117		1.008	1.049	1.154	1.009	0.842	1.075	0.945	0.869	0.805	1.056	1.177	0.999	1.15	0.983		0.963	1.091	0.909	0.989	0.821	1.014	0.911	0.903	0.875
ENSP00000260665	ENSG00000138095	ENST00000260665	LRPPRC	leucine-rich pentatricopeptide repeat containing [Source:HGNC Symbol;Acc:HGNC:15714]	1394	157800	64920.4	82	82		0.8	0.776	0.845	0.921	1.621	0.785	0.842	1.148	1.549	0.754	0.836	0.793	0.957	0.7		0.705	0.747	0.796	0.886	1.389	0.793	0.996	1.111	1.217	0.707	0.722	0.783	0.92	0.703		0.666	0.686	0.805	0.765	1.306	0.683	0.855	1.047	1.183
ENSP00000359991	ENSG00000171314	ENST00000334828	PGAM1	phosphoglycerate mutase 1 (brain) [Source:HGNC Symbol;Acc:HGNC:8888]	254	28800	2.00435e+06	14	23		0.782	0.789	0.761	0.742	1.054	0.787	0.79	0.737	1.309	0.793	0.844	0.782	0.822	0.895		0.789	0.83	0.856	0.832	1.31	0.795	0.89	0.871	1.544	0.771	0.824	0.741	0.88	0.952		0.846	0.843	0.911	0.845	1.206	0.82	0.814	0.849	1.456
ENSP00000359345	ENSG00000122406	ENST00000370321	RPL5	ribosomal protein L5 [Source:HGNC Symbol;Acc:HGNC:10360]	297	34300	1.96346e+06	22	22		0.975	1.117	1.001	1.056	0.966	1.136	1.118	1.113	0.915	1.105	1.039	1.037	0.964	0.87		1.019	1.091	1.019	1.085	1.11	1.092	1.026	1.159	1.067	1.055	1.053	1.064	1.001	0.933		1.002	1.031	1.047	1.065	1.002	1.032	1.05	1.028	0.965
ENSP00000295809	ENSG00000163565	ENST00000295809	IFI16	interferon, gamma-inducible protein 16 [Source:HGNC Symbol;Acc:HGNC:5395]	785	88200	366999	43	48		0.943	1.092	0.962	0.935	1.029	1.002	0.979	0.932	1.232	1.067	1.042	0.954	1.032	1.461		1.026	1.181	1.166	1.19	1.025	1.097	1.05	1.009	1.561	1.118	1.138	1.047	1.341	1.83		1.046	1.042	1.007	1.063	0.879	1.059	0.899	0.872	1.153
ENSP00000260956	ENSG00000138385	ENST00000260956	SSB	Sjogren syndrome antigen B (autoantigen La) [Source:HGNC Symbol;Acc:HGNC:11316]	408	46800	739686	43	43		1.587	1.012	1.236	1.091	0.809	1.033	1.024	0.981	0.747	1.028	1.159	1.193	0.881	1.036		1.46	1.166	1.159	0.984	0.756	1.254	1.133	1.086	0.735	1.344	1.388	1.28	0.857	0.942		1.307	1.295	1.073	0.965	0.776	1.214	1.164	1.057	0.772
ENSP00000302886	ENSG00000170515	ENST00000303305	PA2G4	proliferation-associated 2G4, 38kDa [Source:HGNC Symbol;Acc:HGNC:8550]	394	43800	1.40452e+06	25	25		0.845	0.92	0.9	0.972	1.16	0.902	0.995	1.059	1.021	0.911	0.982	0.924	1.066	0.961		0.868	0.927	0.984	0.989	1.321	0.964	0.992	1.108	1.266	0.928	0.954	0.941	1.151	1.063		0.902	0.971	0.987	1.06	1.265	0.909	0.962	1.045	1.203
ENSP00000470715	ENSG00000076928	ENST00000599846	ARHGEF1	Rho guanine nucleotide exchange factor (GEF) 1 [Source:HGNC Symbol;Acc:HGNC:681]	968	108300	286347	13	55		1.235	1.235	1.071	0.98	0.75	1.336	1.162	0.945	0.745	1.258	1.089	1.117	0.947	0.928		1.21	1.266	1.118	0.983	0.753	1.195	0.967	0.859	0.844	1.18	1.125	1.036	0.92	0.91		1.233	1.202	1.082	1.061	0.729	1.227	1.056	0.806	0.791
ENSP00000318687	ENSG00000120694	ENST00000320027	HSPH1	heat shock 105kDa/110kDa protein 1 [Source:HGNC Symbol;Acc:HGNC:16969]	858	96800	191447	49	64		0.632	0.604	0.738	0.88	1.757	0.604	0.764	1.115	1.153	0.612	0.836	0.676	0.913	0.582		0.657	0.726	0.798	0.97	1.855	0.789	0.99	1.441	1.345	0.674	0.729	0.779	1.101	0.629		0.65	0.763	0.85	0.938	1.469	0.677	0.945	1.26	1.14
ENSP00000333326	ENSG00000183785	ENST00000330423	TUBA8	tubulin, alpha 8 [Source:HGNC Symbol;Acc:HGNC:12410]	449	50100	2.90955e+06	6	18		1.395	1.009	0.953	1.419	0.888					1.546	1.548	1.349	1.522	3.625															2.236
ENSP00000369538	ENSG00000057608	ENST00000380191	GDI2	GDP dissociation inhibitor 2 [Source:HGNC Symbol;Acc:HGNC:4227]	445	50600	849008	26	44		0.917	0.941	0.912	0.899	1.062	0.941	0.974	0.961	1.151	0.907	0.967	0.911	1.043	1.153		0.927	0.922	0.964	0.986	1.164	0.957	0.987	1.063	1.257	0.921	0.932	0.923	1.154	1.129		1.097	1.045	1.06	1.07	1.162	1.037	1.062	0.992	1.319
ENSP00000446721	ENSG00000092841	ENST00000547408	MYL6	myosin, light chain 6, alkali, smooth muscle and non-muscle [Source:HGNC Symbol;Acc:HGNC:7587]	161	18000	6.30582e+06	1	17		0.86	0.517	0.821	1.277	1.011	0.67	1.25	1.547	1.261	0.489	1.23	0.833	1.259	0.948			1.664	1.643	2.042	1.694	1.447	1.712	2.684	0.88	1.051	1.014	0.965	3.354	1.319		1.17	1.652	1.609	2.271	1.493	1.896	1.442	1.878	1.172
ENSP00000446955	ENSG00000092841	ENST00000550697	MYL6	myosin, light chain 6, alkali, smooth muscle and non-muscle [Source:HGNC Symbol;Acc:HGNC:7587]	151	16900	6.71625e+06	1	17																	0.812	0.974	0.849	0.892	0.634					0.981	0.814	0.845	0.943
ENSP00000293831	ENSG00000161960	ENST00000293831	EIF4A1	eukaryotic translation initiation factor 4A1 [Source:HGNC Symbol;Acc:HGNC:3282]	406	46100	961570	21	33		0.587	0.65	0.739	0.894	1.488	0.668	0.854	1.259	1.132	0.656	0.765	0.735	1.02	0.784		0.637	0.728	0.819	0.926	1.536	0.79	1.038	1.389	1.212	0.692	0.72	0.804	1.218	0.8		0.652	0.741	0.866	0.951	1.49	0.727	1.018	1.279	1.177
ENSP00000304350	ENSG00000174231	ENST00000304992	PRPF8	pre-mRNA processing factor 8 [Source:HGNC Symbol;Acc:HGNC:17340]	2335	273400	44056.1	100	100		1.128	1.029	1.075	1.006	1.104	1.059	1.07	1.087	1.126	1.013	1.005	1.049	0.916	0.956		1.083	1.025	1.008	0.79	0.989	1.056	1.041	1	0.988	1.012	1.006	0.947	0.911	0.927		0.927	0.937	0.996	0.84	0.959	0.99	1.1	0.936	0.951
ENSP00000336776	ENSG00000132507	ENST00000336458	EIF5A	eukaryotic translation initiation factor 5A [Source:HGNC Symbol;Acc:HGNC:3300]	154	16800	8.64028e+06	10	17		0.945	0.946	1.002	1.002	1.003	1.009	0.932	0.992	0.929	0.94	0.99	0.902	1.045	0.786		0.924	0.992	1.044	1.108	1.133	1.022	0.977	1.026	1.081	1.013	0.982	0.983	1.088	0.805		0.914	1.015	0.979	0.976	1.01	0.883	0.938	0.926	1.005
ENSP00000338095	ENSG00000092199	ENST00000336053	HNRNPC	heterogeneous nuclear ribonucleoprotein C (C1/C2) [Source:HGNC Symbol;Acc:HGNC:5035]	288	32000	5.3633e+06	5	28		1.089	0.6	0.831	0.782	1.034	0.768	0.781	0.794	1.256	0.739	0.886	0.86	0.807	0.749		1.027	0.868	0.783	0.805	0.851	0.861	0.994	0.889	0.996	0.815	0.818	0.986	0.823	0.803		1.078	0.882	0.872	0.834	0.915	0.868	0.991	0.955	0.961
ENSP00000306330	ENSG00000170027	ENST00000307630	YWHAG	tyrosine 3-monooxygenase/tryptophan 5-monooxygenase activation protein, gamma [Source:HGNC Symbol;Acc:HGNC:12852]	247	28300	5.44801e+06	16	23		0.985	1.053	0.992	0.991	1.041	1.089	1.063	0.992	1.093	1.082	1.082	1.04	1.047	1.058		1.048	1.159	1.099	1.136	1.232	1.091	1.04	1.014	1.204	1.073	1.117	1.026	1.012	1.168		1.135	1.204	1.128	1.145	1.103	1.148	1.093	0.937	1.195
ENSP00000318415	ENSG00000213516	ENST00000321792	RBMXL1	RNA binding motif protein, X-linked-like 1 [Source:HGNC Symbol;Acc:HGNC:25073]	390	42100	1.6021e+06	5	40		1.261	1.6	1.351	1.199	0.656	1.464	1.329	1.007	0.601	1.629	1.378	1.369	1.042	0.986		1.283	1.467	1.432	1.212	0.794	1.399	1.124	0.894	0.709	1.523	1.374	1.18	0.883	1.137		1.333	1.357	1.236	1.164	0.685	1.494	1.03	0.823	0.698
ENSP00000305556	ENSG00000169564	ENST00000303577	PCBP1	poly(rC) binding protein 1 [Source:HGNC Symbol;Acc:HGNC:8647]	356	37500	1.89336e+06	11	19		1.163	0.936	1.026	0.974	1.106	1.01	0.996	1.062	1.034	0.895	0.947	0.899	0.949	1.162		1.12	1.017	1.011	0.994	1.082	1.114	0.995	1.143	1.028	1.069	0.981	1.044	1.06	1.103		1.117	1.019	0.983	1.01	1.165	1.081	0.97	1.1	1.065
ENSP00000302572	ENSG00000113648	ENST00000304332	H2AFY	H2A histone family, member Y [Source:HGNC Symbol;Acc:HGNC:4740]	371	39500	1.46122e+06	1	19		1.312	1.447	1.021	1.165	0.764	1.635	1.476	1.132	0.677	1.503	1.176	1.381	1.16	1.476		1.323	1.469	1.203	1.132	0.655	1.261	1.129	0.812	0.66	1.347	1.315	1.078	0.766	1.268		1.321	1.421	1.186	1.238	0.675	1.521	1.332	0.805	0.67
ENSP00000377121	ENSG00000135269	ENST00000393481	TES	testin LIM domain protein [Source:HGNC Symbol;Acc:HGNC:14620]	412	46900	937614	31	31		1.422	1.707	1.406	1.167	0.603	1.783	1.534	1.03	0.575	1.644	1.433	1.426	1.043	1.03		1.576	1.737	1.52	1.306	0.609	1.628	1.155	0.947	0.682	1.729	1.657	1.373	1.015	1.177		1.646	1.592	1.324	1.198	0.476	1.684	1.195	0.784	0.619
ENSP00000346762	ENSG00000197157	ENST00000354725	SND1	staphylococcal nuclease and tudor domain containing 1 [Source:HGNC Symbol;Acc:HGNC:30646]	910	101900	280657	53	53		0.833	0.885	0.899	0.957	1.107	0.889	0.958	1.045	1.06	0.898	0.941	0.91	1.005	0.963		0.851	0.907	0.963	1.009	1.239	0.896	1.009	1.111	1.136	0.892	0.923	0.913	1.009	0.997		0.889	0.944	1.004	1.071	1.162	0.885	0.996	1.048	1.141
ENSP00000381216	ENSG00000088247	ENST00000398148	KHSRP	KH-type splicing regulatory protein [Source:HGNC Symbol;Acc:HGNC:6316]	711	73100	401415	33	38		0.973	1.151	1.063	1.107	0.983	1.152	1.102	1.061	0.948	1.168	1.158	1.119	1.1	1.013		0.997	1.103	1.118	1.154	1.129	1.058	0.993	1.039	1.133	1.101	1.125	0.992	1.108	1.156		0.985	1.038	1.049	1.12	1	1.05	0.957	0.997	1.061
ENSP00000236959	ENSG00000138363	ENST00000236959	ATIC	5-aminoimidazole-4-carboxamide ribonucleotide formyltransferase/IMP cyclohydrolase [Source:HGNC Symbol;Acc:HGNC:794]	592	64600	382803	45	45		1.002	0.978	1.053	0.961	0.981	1.027	1.005	0.982	1.033	0.926	0.98	0.952	0.96	0.934		1.022	1.005	1.055	1.083	1.042	1.027	1.029	1.047	1.079	1.06	1.025	1.017	1.002	0.974		1.026	1.025	1.023	1.018	1.031	0.991	1.028	1.001	1.095
ENSP00000264335	ENSG00000108953	ENST00000264335	YWHAE	tyrosine 3-monooxygenase/tryptophan 5-monooxygenase activation protein, epsilon [Source:HGNC Symbol;Acc:HGNC:12851]	255	29200	4.22271e+06	28	31		0.931	0.879	0.814	0.891	1.284	0.872	0.918	0.964	1.131	0.918	0.976	0.921	1.02	1.159		0.859	0.847	0.881	0.838	1.365	0.874	0.93	0.922	1.266	0.855	0.826	0.85	0.971	1.122		0.91	0.915	0.963	0.954	1.294	0.871	0.885	0.982	1.336
ENSP00000313420	ENSG00000253729	ENST00000314191	PRKDC	protein kinase, DNA-activated, catalytic polypeptide [Source:HGNC Symbol;Acc:HGNC:9413]	4128	468800	9517.82	144	145		1.778	1.112	1.168	1.044	1.472	1.121	0.992	1.194	1.591	1.217	1.074	1.191	1.098	1.646		1.097	0.669	0.64	0.481	0.691	0.752	0.877	0.743	0.789	0.665	0.694	0.521	0.546	0.736		0.846	0.776	0.881	0.635	1.226	0.799	1.046	1.005	1.223
ENSP00000451979	ENSG00000100823	ENST00000555414	APEX1	APEX nuclease (multifunctional DNA repair enzyme) 1 [Source:HGNC Symbol;Acc:HGNC:587]	318	35500	1.73085e+06	24	24		1.305	1.278	1.207	1.076	0.622	1.375	1.18	0.96	0.634	1.24	1.115	1.192	0.861	0.799		1.36	1.377	1.301	1.181	0.684	1.338	1.094	0.944	0.694	1.358	1.322	1.207	0.862	0.805		1.437	1.347	1.173	1.187	0.649	1.328	1.1	0.911	0.694
ENSP00000371267	ENSG00000134308	ENST00000381844	YWHAQ	tyrosine 3-monooxygenase/tryptophan 5-monooxygenase activation protein, theta [Source:HGNC Symbol;Acc:HGNC:12854]	245	27700	4.9013e+06	16	22		0.89	0.879	0.958	0.992	1.05	0.879	0.963	0.988	0.947	0.887	0.967	0.979	1.081	1.179		0.95	0.967	1.045	1.169	1.088	0.977	1.081	1.219	1.156	0.929	0.979	1.041	1.249	1.195		0.926	0.928	0.959	1.132	1.067	0.87	1.053	1.163	1.307
ENSP00000221419	ENSG00000104824	ENST00000221419	HNRNPL	heterogeneous nuclear ribonucleoprotein L [Source:HGNC Symbol;Acc:HGNC:5045]	589	64100	786114	21	25		1.17	1.243	1.188	1.076	0.922	1.28	1.133	0.986	0.945	1.222	1.154	1.13	1.027	1.057		1.186	1.22	1.233	1.148	1.082	1.169	1.088	1.014	1.049	1.224	1.228	1.11	1.076	1.135		1.209	1.149	1.131	1.097	0.932	1.167	0.988	0.916	1.017
ENSP00000353433	ENSG00000156515	ENST00000360289	HK1	hexokinase 1 [Source:HGNC Symbol;Acc:HGNC:4922]	905	101000	275782	48	51		1.204	1.092	1.052	0.982	0.964	1.142	1.046	0.976	1.013	1.125	0.997	1.125	1	1.049		1.134	1.077	1.001	0.941	0.862	1.041	0.993	0.878	0.927	1.059	1.024	1.02	0.862	0.898		1.045	0.916	0.925	0.808	0.87	0.98	1.006	0.848	0.905
ENSP00000310169	ENSG00000113648	ENST00000312469	H2AFY	H2A histone family, member Y [Source:HGNC Symbol;Acc:HGNC:4740]	369	39200	1.4724e+06	1	19																																1.202	0.89	0.995	0.762	0.461	0.854	0.782	0.696	0.544
ENSP00000425956	ENSG00000173821	ENST00000508628	RNF213	ring finger protein 213 [Source:HGNC Symbol;Acc:HGNC:14539]	5256	596100	6522.93	154	189		1.382	1.064	1.058	1.253	1.698	1.15	1.101	1.334	1.287	1.126	1.191	1.215	1.123	1.623		1.306	0.522	0.527	0.438	0.676	0.669	0.761	0.728	0.861	0.538	0.537	0.542	0.528	0.711		1.018	0.893	0.958	0.759	1.073	0.886	1.052	0.932	0.841
ENSP00000370745	ENSG00000079785	ENST00000381341	DDX1	DEAD (Asp-Glu-Ala-Asp) box helicase 1 [Source:HGNC Symbol;Acc:HGNC:2734]	740	82400	222319	41	41		1.189	1.193	1.145	1.028	0.811	1.205	1.104	0.98	0.843	1.163	1.094	1.102	0.895	1.065		1.133	1.157	1.122	1.065	0.897	1.209	1.067	0.978	0.904	1.18	1.129	1.061	0.873	1.031		1.178	1.206	1.082	1.067	0.861	1.181	1.044	0.922	0.86
ENSP00000261772	ENSG00000090861	ENST00000261772	AARS	alanyl-tRNA synthetase [Source:HGNC Symbol;Acc:HGNC:20]	968	106700	164560	52	52		0.7	0.746	0.807	1.016	1.111	0.745	0.949	1.162	1.238	0.749	0.841	0.999	1.25	0.683		0.811	0.874	0.9	0.99	1.066	0.82	0.994	1.115	1.236	0.814	0.842	0.987	1.184	0.674		0.725	0.732	0.91	0.935	1.03	0.762	0.968	1.06	1.291
ENSP00000429594	ENSG00000070756	ENST00000519004	PABPC1	poly(A) binding protein, cytoplasmic 1 [Source:HGNC Symbol;Acc:HGNC:8554]	591	65700	842758	1	36		0.812	0.98	0.94	1.051	1.215	0.832	1.488	1.172	1.165	0.898	0.901	0.971	1.06	0.888		0.721	1.087	1.199	1.308	1.631	1.059	1.366	1.625	1.455	0.866	1.126	0.971	1.46	0.988		0.758	0.976	1.114	1.244	1.515	0.991	1.412	1.429	1.203
ENSP00000264071	ENSG00000104833	ENST00000264071	TUBB4A	tubulin, beta 4A class IVa [Source:HGNC Symbol;Acc:HGNC:20774]	444	49600	1.18747e+06	2	21		1.011	0.941	0.881	0.821	0.41	1.123	0.947	0.695	0.405	0.911	0.807	0.808	0.648	0.544		1.006	0.908	0.877	0.783	0.375	1.152	0.707	0.641	0.52	0.989	0.917	0.847	0.461	0.673		1.849	1.615	1.528	1.389	0.812	1.704	1.344	1.092	1.031
ENSP00000354739	ENSG00000197958	ENST00000361436	RPL12	ribosomal protein L12 [Source:HGNC Symbol;Acc:HGNC:10302]	165	17800	5.25036e+06	13	13		0.995	1.07	1.033	1.039	1.081	0.978	1.048	1.08	0.944	1.032	1.041	1.027	1.008	0.935		1.048	1.059	1.059	1.079	1.166	1.07	1.027	1.11	1.05	1.049	1.083	1.011	1.037	0.979		1.076	1.109	1.078	1.161	1.121	1.09	1.022	1.098	1.08
ENSP00000265447	ENSG00000122359	ENST00000265447	ANXA11	annexin A11 [Source:HGNC Symbol;Acc:HGNC:535]	472	51200	1.16314e+06	30	30		1.131	1.26	1.133	1.066	0.683	1.265	1.095	0.933	0.632	1.263	1.17	1.14	0.9	1.059		1.209	1.292	1.223	1.135	0.71	1.269	0.965	0.886	0.749	1.298	1.222	1.101	0.907	1.246		1.222	1.201	1.056	1.038	0.663	1.202	0.972	0.803	0.725
ENSP00000311430	ENSG00000174444	ENST00000307961	RPL4	ribosomal protein L4 [Source:HGNC Symbol;Acc:HGNC:10353]	427	47700	1.13219e+06	27	27		0.868	1.01	0.951	1.022	1.011	1.03	1.025	1.087	0.923	0.98	1.009	0.984	0.953	0.829		0.977	1.049	0.991	1.069	1.192	1.023	1	1.157	1.049	1.051	1.049	1.041	1.058	0.882		0.975	1.032	1.054	1.064	1.082	1.002	1.007	1.07	1.002
ENSP00000326603	ENSG00000101596	ENST00000320876	SMCHD1	structural maintenance of chromosomes flexible hinge domain containing 1 [Source:HGNC Symbol;Acc:HGNC:29090]	2005	226200	38960.1	93	94		1.134	1.181	1.105	1.002	0.85	1.187	1.066	1.004	0.872	1.152	1.056	1.034	0.932	1.378		1.173	1.209	1.149	1.089	0.925	1.132	0.977	0.919	1.029	1.24	1.173	1.098	1.019	1.529		1.169	1.144	1.035	1.019	0.827	1.157	0.954	0.854	0.879
ENSP00000451291	ENSG00000092199	ENST00000554455	HNRNPC	heterogeneous nuclear ribonucleoprotein C (C1/C2) [Source:HGNC Symbol;Acc:HGNC:5035]	306	33600	5.10791e+06	7	30		0.85	0.698	0.719	0.901	0.722	0.525	0.458	0.632	1.184	0.56	1.008	0.564	0.712	0.782		0.61	0.783	0.571	0.77	1.16	0.533	0.933	1.086	1.104	0.818		1.104	0.73	0.648		0.832	0.578	0.773	0.564	0.717	0.515	0.792	1.009	0.701
ENSP00000462171	ENSG00000101608	ENST00000579226	MYL12A	myosin, light chain 12A, regulatory, non-sarcomeric [Source:HGNC Symbol;Acc:HGNC:16701]	171	19800	4.34256e+06	9	19		1.067	1.074	1.02	0.901	0.727	1.255	1.135	0.873	0.8	1.127	1.097	0.959	0.889	1.203		1.096	1.215	1.102	1.105	0.741	1.218	1.08	0.908	0.867	1.134	1.162	1.104	0.964	1.305		1.227	1.216	1.1	0.999	0.701	1.203	1.086	0.839	0.884
ENSP00000296417	ENSG00000164032	ENST00000296417	H2AFZ	H2A histone family, member Z [Source:HGNC Symbol;Acc:HGNC:4741]	128	13500	5.1781e+06	3	5		1.517	1.451	1.607	0.874	0.656	1.4	1.196	0.869	0.753	0.98	1.418	1.196	0.842	1.28		1.551	1.143	1.153	0.976	0.665	1.198	1.019	0.837	0.758	1.274	1.086	1.197	0.847	1.363		1.427	1.265	1.246	1.097	0.69	1.204	0.903	0.714	0.806
ENSP00000378484	ENSG00000213585	ENST00000395044	VDAC1	voltage-dependent anion channel 1 [Source:HGNC Symbol;Acc:HGNC:12669]	283	30800	1.73452e+06	5	18		0.778	0.83	0.831	0.896	1.193	0.836	0.861	0.889	1.38	0.806	0.919	0.829	1.009	1.174		0.821	0.872	0.939	0.979	1.616	0.888	0.981	1.029	1.615	0.869	0.901	0.817	1.155	1.413		0.854	0.894	0.971	0.982	1.387	0.862	0.861	0.962	1.495
ENSP00000379342	ENSG00000182718	ENST00000396024	ANXA2	annexin A2 [Source:HGNC Symbol;Acc:HGNC:537]	339	38600	1.21659e+06	29	29		0.708	0.695	0.616	0.601	1.028	0.766	0.697	0.618	1.477	0.677	0.727	0.651	0.84	4.652		0.557	0.562	0.579	0.477	0.892	0.647	0.748	0.617	1.336	0.594	0.539	0.529	0.865	4.243		0.567	0.545	0.609	0.488	0.866	0.554	0.479	0.508	1.336
ENSP00000429395	ENSG00000070756	ENST00000522387	PABPC1	poly(A) binding protein, cytoplasmic 1 [Source:HGNC Symbol;Acc:HGNC:8554]	604	67100	796244	1	35															0.457															0.705
ENSP00000321584	ENSG00000178035	ENST00000326739	IMPDH2	IMP (inosine 5'-monophosphate) dehydrogenase 2 [Source:HGNC Symbol;Acc:HGNC:6053]	514	55800	482407	33	37		0.711	0.752	0.848	0.958	1.354	0.697	0.809	1.066	1.369	0.736	0.858	0.806	1.026	0.66		0.703	0.733	0.801	0.931	1.496	0.769	0.964	1.223	1.422	0.672	0.71	0.78	1.051	0.683		0.724	0.777	0.87	0.982	1.356	0.713	0.857	1.146	1.385
ENSP00000379888	ENSG00000142937	ENST00000396651	RPS8	ribosomal protein S8 [Source:HGNC Symbol;Acc:HGNC:10441]	208	24200	4.82063e+06	17	17		0.913	1.089	1.012	1.05	0.97	1.067	1.096	1.144	0.813	1.086	1.055	1.028	1	0.851		0.993	1.091	1.082	1.147	1.19	1.104	1.037	1.171	1.031	1.072	1.064	1.08	1.049	0.966		0.989	1.014	1.054	1.072	1.022	1.019	1.026	1.04	0.933
ENSP00000357459	ENSG00000160710	ENST00000368474	ADAR	adenosine deaminase, RNA-specific [Source:HGNC Symbol;Acc:HGNC:225]	1226	136000	117028	64	64		0.995	1.062	1.01	1.018	0.953	1.064	1.011	1.034	1.055	1.084	1.024	1.036	1.03	0.923		1.054	1.096	1.066	1.102	1.028	1.024	1.014	0.976	1.239	1.106	1.059	1.077	1.071	0.966		1.066	1.04	1.029	1.019	0.927	1.054	0.94	0.882	1.038
ENSP00000260641	ENSG00000138071	ENST00000260641	ACTR2	ARP2 actin-related protein 2 homolog (yeast) [Source:HGNC Symbol;Acc:HGNC:169]	394	44700	2.16143e+06	17	19		1.115	1.15	1.071	0.974	0.794	1.204	1.087	0.932	0.744	1.158	1.063	1.103	0.985	1.113		1.159	1.168	1.123	1.044	0.774	1.13	0.984	0.887	0.801	1.197	1.143	1.123	0.993	1.174		1.197	1.152	1.062	1.055	0.755	1.187	1.016	0.839	0.824
ENSP00000265866	ENSG00000096746	ENST00000265866	HNRNPH3	heterogeneous nuclear ribonucleoprotein H3 (2H9) [Source:HGNC Symbol;Acc:HGNC:5043]	346	36900	1.28325e+06	3	17							0.963	1.119	0.808	0.825					0.487		0.909	1.039	1.102	0.973	0.875	1.075	0.865	1.06	1.186	0.806	0.967	0.95	0.894	1.383		1.282	1.408	1.298	1.298	0.762	1.098	1.209	0.843	0.804
ENSP00000363071	ENSG00000175084	ENST00000373960	DES	desmin [Source:HGNC Symbol;Acc:HGNC:2770]	470	53500	4.49662e+06	3	11							0.711	0.759	0.879	1.21					1.838		1.411	1.091	0.947	0.868	0.589	0.799	0.865	1.008	1.021	1.12	1.104	1.402	1.159	0.865		1.789	1.796	1.659	0.924	1.044	1.372	1.152	1.872	1.826
ENSP00000376299	ENSG00000089157	ENST00000392514	RPLP0	ribosomal protein, large, P0 [Source:HGNC Symbol;Acc:HGNC:10371]	317	34300	1.72279e+06	18	18		0.939	0.862	0.962	0.907	1.061	0.869	0.867	1.013	1.074	0.85	0.888	0.868	0.874	0.864		0.96	0.923	1.001	1.031	1.078	0.925	0.979	1.07	1.012	0.958	0.928	0.98	0.973	0.927		0.936	0.942	0.958	0.919	1.078	0.898	0.97	1.049	1.039
ENSP00000253024	ENSG00000130726	ENST00000253024	TRIM28	tripartite motif containing 28 [Source:HGNC Symbol;Acc:HGNC:16384]	835	88500	550513	22	38		1.014	1.161	1.06	1.016	0.868	1.105	1.092	1.021	0.867	1.143	1.087	1.044	1.01	0.884		1.071	1.054	1.063	1.041	0.952	1.053	1.015	0.974	0.989	1.05	1.072	0.999	1.037	0.967		1.12	1.129	1.057	1.056	0.911	1.083	1.017	0.966	0.947
ENSP00000261479	ENSG00000100902	ENST00000261479	PSMA6	proteasome (prosome, macropain) subunit, alpha type, 6 [Source:HGNC Symbol;Acc:HGNC:9535]	246	27400	1.34984e+06	17	17		0.975	1.001	1.027	0.967	0.992	1.008	0.955	0.983	0.948	0.985	1.037	0.963	0.979	0.958		0.961	0.986	1.007	1.01	0.962	1.043	0.99	0.986	1.092	1.015	1.004	1.015	0.982	1.026		1.009	1.066	1.013	1.027	1.022	1.06	0.955	0.935	1.019
ENSP00000377958	ENSG00000115484	ENST00000394440	CCT4	chaperonin containing TCP1, subunit 4 (delta) [Source:HGNC Symbol;Acc:HGNC:1617]	539	57900	634509	34	35		0.916	0.853	0.94	0.893	1.245	0.841	0.851	1.007	1.249	0.867	0.848	0.866	0.988	0.761		0.837	0.898	0.91	0.897	1.117	0.879	0.993	1.012	1.092	0.84	0.82	0.885	0.939	0.801		0.795	0.822	0.882	0.83	1.188	0.855	0.984	1.146	1.148
ENSP00000346726	ENSG00000096746	ENST00000354695	HNRNPH3	heterogeneous nuclear ribonucleoprotein H3 (2H9) [Source:HGNC Symbol;Acc:HGNC:5043]	331	35200	1.34522e+06	1	15							0.873	0.973	1.597	0.342												1.199	1.047	1.612	0.387							0.488	1.157	0.656	0.923	0.791	1.061	1.262	1.555	0.416
ENSP00000438144	ENSG00000014641	ENST00000539945	MDH1	malate dehydrogenase 1, NAD (soluble) [Source:HGNC Symbol;Acc:HGNC:6970]	352	38600	2.37903e+06	26	26		1.271	1.183	1.185	1.071	0.826	1.258	1.212	1.002	0.809	1.2	1.131	1.211	1.025	1.104		1.218	1.211	1.165	1.056	0.79	1.193	1.029	0.881	0.821	1.216	1.16	1.128	0.912	1.07		1.33	1.223	1.136	1.103	0.763	1.229	1.1	0.866	0.879
ENSP00000354947	ENSG00000198898	ENST00000361183	CAPZA2	capping protein (actin filament) muscle Z-line, alpha 2 [Source:HGNC Symbol;Acc:HGNC:1490]	286	32900	865787	12	15		1.101	1.195	1.119	1.067	0.789	1.199	1.06	1.004	0.773	1.122	1.112	1.105	0.997	1.046		1.102	1.111	1.088	1.044	0.768	1.149	0.981	0.904	0.856	1.101	1.136	1.11	0.957	1.116		1.226	1.181	1.113	1.082	0.783	1.192	1.055	0.931	0.897
ENSP00000301785	ENSG00000214753	ENST00000301785	HNRNPUL2	heterogeneous nuclear ribonucleoprotein U-like 2 [Source:HGNC Symbol;Acc:HGNC:25451]	747	85100	380037	51	51		1.191	0.876	1.118	0.982	0.916	0.874	1.033	0.888	0.996	1.004	1.033	1.016	0.971	1.111		1.264	1.102	1.112	0.967	0.932	1.135	1.118	0.961	0.969	1.25	1.185	1.196	0.944	1.225		1.342	1.272	1.139	1.042	0.92	1.218	1.128	0.953	1.001
ENSP00000216962	ENSG00000100994	ENST00000216962	PYGB	phosphorylase, glycogen; brain [Source:HGNC Symbol;Acc:HGNC:9723]	843	96600	150261	44	55		1.273	1.285	1.214	1.018	0.574	1.32	1.157	0.942	0.595	1.231	1.116	1.193	0.907	0.919		1.426	1.376	1.309	1.158	0.666	1.397	1.112	0.98	0.668	1.414	1.358	1.321	0.938	0.96		1.412	1.201	1.137	1.048	0.555	1.26	1.02	0.843	0.643
ENSP00000375834	ENSG00000168385	ENST00000391973	SEPT2	septin 2 [Source:HGNC Symbol;Acc:HGNC:7729]	361	41500	721302	29	30		0.973	1.01	1.029	0.938	0.853	1.04	0.952	0.931	0.981	0.987	0.982	1.001	1.01	0.982		1.07	1.115	1.094	1.07	0.866	1.096	1.014	0.982	0.961	1.107	1.124	1.127	1.075	0.993		1.111	1.101	1.051	1.054	0.821	1.111	0.989	0.917	1.024
ENSP00000261313	ENSG00000089220	ENST00000261313	PEBP1	phosphatidylethanolamine binding protein 1 [Source:HGNC Symbol;Acc:HGNC:8630]	187	21000	5.43156e+06	14	14		1.258	1.41	1.284	1.124	0.627	1.483	1.275	0.959	0.599	1.386	1.31	1.292	0.921	0.888		1.278	1.356	1.302	1.201	0.639	1.373	1.037	0.895	0.703	1.398	1.326	1.225	0.885	0.924		1.476	1.423	1.322	1.235	0.637	1.493	1.117	0.847	0.732
ENSP00000346001	ENSG00000100316	ENST00000216146	RPL3	ribosomal protein L3 [Source:HGNC Symbol;Acc:HGNC:10332]	403	46100	1.75954e+06	26	29		0.934	1.071	0.992	1.008	1.002	1.065	1.116	1.119	0.905	1.018	1.052	0.989	0.972	0.841		0.965	1.01	0.988	1.029	1.124	1.083	1.029	1.234	1.105	1.029	0.958	1.038	1.022	0.931		1	0.984	1.001	1.064	1.063	1.005	1.011	1.098	0.983
ENSP00000339950	ENSG00000149781	ENST00000345728	FERMT3	fermitin family member 3 [Source:HGNC Symbol;Acc:HGNC:23151]	663	75400	358693	35	35		1.135	1.023	0.995	0.988	0.968	1.14	1.057	0.975	0.873	1.022	1.038	0.992	0.932	1.415		1.108	1.101	1.059	0.979	0.912	1.134	1.052	1.02	0.958	1.082	1.022	1.012	0.886	1.24		1.124	1.076	1.018	1.005	0.904	1.08	1.026	0.943	0.94
ENSP00000343535	ENSG00000187555	ENST00000344836	USP7	ubiquitin specific peptidase 7 (herpes virus-associated) [Source:HGNC Symbol;Acc:HGNC:12630]	1102	128200	97637.7	67	67		1.131	1.192	1.104	1.013	0.841	1.29	1.127	1.007	0.835	1.154	1.089	1.107	0.943	0.998		1.121	1.148	1.101	1.072	0.892	1.141	1.012	0.971	0.935	1.147	1.128	1.052	0.932	1.071		1.182	1.136	1.097	1.035	0.882	1.162	1.084	0.905	0.876
ENSP00000367394	ENSG00000076928	ENST00000378152	ARHGEF1	Rho guanine nucleotide exchange factor (GEF) 1 [Source:HGNC Symbol;Acc:HGNC:681]	948	105800	293114	2	44							1.007	0.851	0.78	0.502												1.028	0.762	1	0.557							1.459	1.241	1.239	1.071	0.527	1.234	1.105	0.838	0.704
ENSP00000362744	ENSG00000198034	ENST00000316084	RPS4X	ribosomal protein S4, X-linked [Source:HGNC Symbol;Acc:HGNC:10424]	263	29600	1.52709e+06	18	24		1.031	1.039	1.085	0.969	1.161	1.044	1.099	1.114	1.057	0.982	1.047	1.032	0.993	0.885		1.037	1.106	1.076	1.21	1.225	1.086	1.045	1.266	1.165	0.999	1.093	1.048	1.075	0.987		1.042	1.048	1.076	1.067	1.14	1.004	1.068	1.041	1.061
ENSP00000364286	ENSG00000077549	ENST00000375144	CAPZB	capping protein (actin filament) muscle Z-line, beta [Source:HGNC Symbol;Acc:HGNC:1491]	260	29300	3.02467e+06	5	21		1.471	1.718	1.575	1.179	1.156	1.625	1.636	1.002	1.075	1.619	1.613	1.638	1.407	1.53		1.562	1.679	1.579	1.47	1.176	1.544	1.364	1.296	1.296	1.438	1.683	1.201	1.387	1.634		1.647	1.43	1.395	1.359	0.925	1.638	1.3	0.861	0.991
ENSP00000381993	ENSG00000122545	ENST00000399035	SEPT7	septin 7 [Source:HGNC Symbol;Acc:HGNC:1717]	417	48700	795532	34	36		1.174	1.13	1.11	1.076	0.845	1.159	1.118	0.957	0.873	1.095	1.106	1.154	0.988	1.017		1.356	1.24	1.207	1.035	0.84	1.246	1.067	0.977	0.851	1.384	1.311	1.256	1.033	1.005		1.405	1.355	1.197	1.124	0.847	1.357	1.19	1.017	0.978
ENSP00000370115	ENSG00000021355	ENST00000380739	SERPINB1	serpin peptidase inhibitor, clade B (ovalbumin), member 1 [Source:HGNC Symbol;Acc:HGNC:3311]	379	42700	946074	27	27		1.378	1.356	1.264	1.081	0.677	1.427	1.276	1.005	0.603	1.34	1.244	1.282	1.04	1.075		1.34	1.256	1.22	1.072	0.742	1.283	1.019	0.828	0.729	1.335	1.276	1.176	0.936	1.007		1.428	1.324	1.158	1.114	0.73	1.351	1.104	0.826	0.656
ENSP00000486443	ENSG00000215301	ENST00000626301	DDX3X	DEAD (Asp-Glu-Ala-Asp) box helicase 3, X-linked [Source:HGNC Symbol;Acc:HGNC:2745]	640	70800	261205	15	40		0.701	1.051	0.94	1.021	1.062	1.011	1.112	1.297	0.952	0.967	0.951	0.955	1.026	0.887		0.714	1.101	0.966	1.083	1.283	1.116	1.13	1.322	1.043	0.983	0.93	0.947	1.094	0.927		0.778	1.115	1.051	1.075	1.108	1.112	1.166	1.203	0.904
ENSP00000305790	ENSG00000189091	ENST00000302516	SF3B3	splicing factor 3b, subunit 3, 130kDa [Source:HGNC Symbol;Acc:HGNC:10770]	1217	135500	159605	53	55		1.09	1.035	1.074	0.988	1.049	1.043	1.029	1.012	0.982	1.019	1.027	0.987	0.974	0.971		1.013	1	1.04	0.997	0.992	1.022	1.048	1.031	1.016	1.003	0.998	1.002	0.987	1.007		1.038	1.018	1.063	1.06	0.997	1.015	1.075	1.027	1.023
ENSP00000316772	ENSG00000180448	ENST00000313093	HMHA1	histocompatibility (minor) HA-1 [Source:HGNC Symbol;Acc:HGNC:17102]	1136	124500	144845	57	58		1.395	1.243	1.183	1.048	0.701	1.352	1.201	0.946	0.604	1.336	1.126	1.184	0.904	1.058		1.523	1.343	1.212	1.021	0.659	1.36	1.116	0.936	0.644	1.5	1.37	1.266	0.865	1.005		1.411	1.338	1.166	1.066	0.65	1.375	1.185	0.916	0.679
ENSP00000371393	ENSG00000169299	ENST00000381967	PGM2	phosphoglucomutase 2 [Source:HGNC Symbol;Acc:HGNC:8906]	612	68200	424022	36	37		1.437	1.514	1.346	1.163	0.629	1.577	1.43	1.068	0.555	1.482	1.291	1.354	0.981	1.168		1.392	1.413	1.292	1.111	0.649	1.35	1.058	0.873	0.612	1.394	1.382	1.191	0.831	1.091		1.425	1.366	1.202	1.122	0.614	1.391	1.17	0.857	0.658
ENSP00000465404	ENSG00000116288	ENST00000493373	PARK7	parkinson protein 7 [Source:HGNC Symbol;Acc:HGNC:16369]	189	19900	4.81337e+06	24	24		0.998	1.129	1.06	1.08	0.776	1.185	1.157	1	0.799	1.146	1.124	1.112	1.035	1.171		1.19	1.274	1.268	1.172	0.932	1.25	1.025	0.992	0.989	1.314	1.307	1.148	1.07	1.278		1.128	1.156	1.062	1.148	0.86	1.195	1.022	0.936	0.965
ENSP00000310219	ENSG00000173110	ENST00000309758	HSPA6	heat shock 70kDa protein 6 (HSP70B') [Source:HGNC Symbol;Acc:HGNC:5239]	643	71000	2.20311e+06	1	15																																1.543	1.472	1.33	1.162	1.208	1.333	1.158	0.988	1.164
ENSP00000341885	ENSG00000140988	ENST00000343262	RPS2	ribosomal protein S2 [Source:HGNC Symbol;Acc:HGNC:10404]	293	31300	2.22422e+06	17	17		0.834	0.835	0.913	0.894	0.933	0.913	0.938	0.992	0.897	0.822	0.872	0.859	0.865	0.719		0.902	0.941	0.972	0.989	1.075	0.966	0.955	1.059	0.984	0.94	0.932	0.963	0.96	0.759		0.88	0.944	0.944	0.928	1.002	0.899	0.947	1.043	0.922
ENSP00000446486	ENSG00000135486	ENST00000550482	HNRNPA1	heterogeneous nuclear ribonucleoprotein A1 [Source:HGNC Symbol;Acc:HGNC:5031]	191	19500	5.40488e+06	1	11		0.669	0.692	0.985	0.841	0.612	0.734	0.681	0.699	0.991	0.639	0.922	0.663	0.788	0.757							0.854	0.973	0.894	0.91					1.347		0.651	0.747	0.996	0.816	0.827	0.626	0.869	0.607	0.832
ENSP00000389103	ENSG00000198242	ENST00000422514	RPL23A	ribosomal protein L23a [Source:HGNC Symbol;Acc:HGNC:10317]	156	17700	4.87916e+06	11	11		0.886	1.002	0.998	1.053	0.922	1.007	1.056	1.073	0.871	1.02	1.025	1.003	0.973	0.826		0.881	1.004	1.022	1.115	1.097	1.066	0.976	1.074	0.982	1.022	1	1.046	1.051	0.977		0.929	1.038	1.044	1.074	1.003	0.97	0.946	0.983	0.963
ENSP00000480036	ENSG00000276230	ENST00000621211	RNH1	ribonuclease/angiogenin inhibitor 1 [Source:HGNC Symbol;Acc:HGNC:10074]	461	49900	771344	26	26		1.022	1.047	1.02	0.994	0.763	1.153	1.096	1.021	0.796	1.106	1.057	1.071	0.967	0.891		1.126	1.166	1.136	1.081	0.823	1.096	1.02	1.008	0.934	1.167	1.184	1.119	1.001	0.974		1.182	1.162	1.12	1.127	0.757	1.136	1.052	0.977	0.916
ENSP00000325548	ENSG00000133313	ENST00000324262	CNDP2	CNDP dipeptidase 2 (metallopeptidase M20 family) [Source:HGNC Symbol;Acc:HGNC:24437]	475	52800	501581	23	34		1.188	1.193	1.114	0.999	0.796	1.165	1.032	0.966	0.806	1.091	1.136	1.096	1.018	1.101		1.355	1.316	1.282	1.26	0.902	1.226	1.056	1.063	1.05	1.268	1.327	1.257	1.126	1.267		1.186	1.157	1.097	1.054	0.814	1.148	0.999	0.876	0.881
ENSP00000241704	ENSG00000122218	ENST00000241704	COPA	coatomer protein complex, subunit alpha [Source:HGNC Symbol;Acc:HGNC:2230]	1224	138300	94637.5	61	61		0.989	0.954	0.937	0.947	1.152	0.958	0.97	1.017	1.106	0.936	0.958	1.024	1.047	1.021		0.999	0.935	0.963	0.961	1.08	0.963	1.016	1.054	1.121	0.946	0.932	0.959	1.036	0.953		0.972	0.904	0.998	0.889	1.082	0.931	1.027	0.992	1.148
ENSP00000392094	ENSG00000108883	ENST00000426333	EFTUD2	elongation factor Tu GTP binding domain containing 2 [Source:HGNC Symbol;Acc:HGNC:30858]	972	109400	133456	50	50		1.011	1.031	1.041	0.945	1.026	1.035	0.964	1.006	1.004	0.997	0.923	0.922	0.913	0.95		1.024	1.033	1.034	0.995	1.001	1.014	0.989	0.974	0.948	0.982	0.993	0.994	0.93	0.975		0.897	0.912	0.992	0.893	1.004	0.948	0.99	0.994	0.949
ENSP00000480135	ENSG00000275323	ENST00000618751	RPS9	40S ribosomal protein S9 [Source:UniProtKB/Swiss-Prot;Acc:P46781]	194	22600	3.39589e+06	13	14		0.919	0.931	0.925	0.876	1.051	1.017	0.967	1.093	0.978	0.902	0.918	0.935	0.898	0.743		0.909	0.948	0.932	0.909	1.048	0.958	0.978	1.134	1.028	0.904	0.912	0.983	0.92	0.792		0.911	0.931	0.939	0.93	1.049	0.919	1.052	1.026	0.952
ENSP00000361626	ENSG00000065978	ENST00000321358	YBX1	Y box binding protein 1 [Source:HGNC Symbol;Acc:HGNC:8014]	324	35900	1.49487e+06	12	23		0.538	0.707	0.81	1.187	1.259	0.71	1.329	1.794	1.086	0.754	0.912	0.847	1.204	0.597		0.478	0.767	0.827	1.242	1.81	1.002	1.436	1.957	1.312	0.617	0.765	0.833	1.297	0.703		0.578	0.851	1.075	1.414	1.578	0.792	1.535	1.516	1.091
ENSP00000373883	ENSG00000111667	ENST00000389231	USP5	ubiquitin specific peptidase 5 (isopeptidase T) [Source:HGNC Symbol;Acc:HGNC:12628]	835	93200	191141	50	51		1.104	1.136	1.095	1.012	0.805	1.191	1.079	1.019	0.829	1.104	1.067	1.059	0.925	0.945		1.178	1.165	1.132	1.085	0.862	1.187	1.033	0.97	0.912	1.22	1.149	1.135	0.967	0.982		1.277	1.242	1.172	1.11	0.809	1.216	1.069	0.926	0.916
ENSP00000328405	ENSG00000065357	ENST00000331886	DGKA	diacylglycerol kinase, alpha 80kDa [Source:HGNC Symbol;Acc:HGNC:2849]	735	82600	282415	35	35		1.334	1.249	1.231	1.02	0.649	1.337	1.205	0.955	0.729	1.215	1.124	1.155	0.901	0.929		1.35	1.331	1.266	1.104	0.624	1.352	1.101	0.901	0.724	1.354	1.312	1.232	0.937	0.931		1.538	1.423	1.238	1.158	0.604	1.421	1.134	0.856	0.743
ENSP00000228740	ENSG00000111144	ENST00000228740	LTA4H	leukotriene A4 hydrolase [Source:HGNC Symbol;Acc:HGNC:6710]	611	69200	342138	37	37		1.288	1.245	1.146	1.1	0.849	1.321	1.235	1.016	0.734	1.252	1.134	1.198	0.943	1.04		1.241	1.228	1.173	1.069	0.842	1.197	1.042	0.93	0.772	1.223	1.207	1.118	0.824	1.033		1.332	1.265	1.192	1.179	0.864	1.31	1.179	0.951	0.877
ENSP00000221801	ENSG00000105202	ENST00000221801	FBL	fibrillarin [Source:HGNC Symbol;Acc:HGNC:3599]	321	33800	1.81575e+06	21	21		1.104	1.304	1.178	1.069	0.779	1.327	1.2	1.033	0.748	1.254	1.147	1.201	0.945	1.017		1.276	1.378	1.305	1.233	0.923	1.372	1.171	1.052	0.798	1.41	1.384	1.223	0.993	1.096		1.244	1.241	1.193	1.166	0.785	1.258	1.139	0.973	0.764
ENSP00000248975	ENSG00000128245	ENST00000248975	YWHAH	tyrosine 3-monooxygenase/tryptophan 5-monooxygenase activation protein, eta [Source:HGNC Symbol;Acc:HGNC:12853]	246	28200	4.47898e+06	18	23		0.7	0.635	0.689	0.774	1.344	0.745	0.782	0.824	1.386	0.725	0.841	0.794	1.296	1.545		0.702	0.685	0.786	0.791	1.431	0.719	0.867	1.012	1.639	0.657	0.711	0.733	1.648	1.462		0.666	0.671	0.781	0.873	1.472	0.641	0.668	0.935	1.893
ENSP00000303908	ENSG00000247596	ENST00000305533	TWF2	twinfilin actin binding protein 2 [Source:HGNC Symbol;Acc:HGNC:9621]	349	39500	936099	24	28		1.026	1.152	1.087	1.009	0.818	1.181	1.072	0.961	0.807	1.095	1.08	1.047	0.953	0.993		0.988	1.056	1.056	1.016	0.779	1.129	0.993	0.988	0.931	1.049	1.053	1.052	0.939	1.057		1.005	1.042	0.998	0.967	0.805	0.997	0.853	0.86	0.899
ENSP00000362576	ENSG00000134684	ENST00000373477	YARS	tyrosyl-tRNA synthetase [Source:HGNC Symbol;Acc:HGNC:12840]	528	59100	504609	49	49		0.767	0.793	0.812	0.934	1.002	0.848	0.999	1.051	1.081	0.809	0.885	0.961	1.095	0.864		0.977	1.029	1.091	1.084	1.078	1.004	1.069	1.148	1.255	0.977	1.023	1.09	1.236	0.904		0.906	0.926	1.022	1.077	1.021	0.94	1.016	1.046	1.226
ENSP00000222673	ENSG00000105953	ENST00000222673	OGDH	oxoglutarate (alpha-ketoglutarate) dehydrogenase (lipoamide) [Source:HGNC Symbol;Acc:HGNC:8124]	1023	115900	127224	48	48		1.086	1.072	1.075	0.99	0.827	1.101	1.043	0.953	0.793	1.052	1.055	1.092	1	1.402		1.175	1.175	1.194	1.185	0.863	1.135	1.064	1.046	0.871	1.152	1.234	1.178	1.032	1.592		1.182	1.132	1.09	1.119	0.797	1.085	1.112	0.961	0.844
ENSP00000426909	ENSG00000204628	ENST00000512805	GNB2L1	guanine nucleotide binding protein (G protein), beta polypeptide 2-like 1 [Source:HGNC Symbol;Acc:HGNC:4399]	317	35100	2.56745e+06	17	17		0.903	1.079	0.997	1.055	0.989	1.085	1.077	1.119	0.843	1.062	1.03	1.032	0.999	0.855		0.996	1.076	1.06	1.118	1.207	1.131	1.038	1.153	1.044	1.103	1.08	1.057	1.029	0.978		0.986	1.067	1.009	1.085	1.045	1.068	1.029	1.059	0.942
ENSP00000326381	ENSG00000156976	ENST00000323963	EIF4A2	eukaryotic translation initiation factor 4A2 [Source:HGNC Symbol;Acc:HGNC:3284]	407	46400	655485	16	28		1.285	1.172	1.276	1.087	0.651	1.259	1.165	1.132	0.621	1.172	1.061	1.234	1.068	1.045		1.263	1.238	1.244	1.087	0.645	1.241	1.081	0.978	0.679	1.248	1.242	1.194	0.969	1.072		1.357	1.172	1.148	1.053	0.651	1.217	1.231	0.943	0.725
ENSP00000014112	ENSG00000011304	ENST00000349038	PTBP1	polypyrimidine tract binding protein 1 [Source:HGNC Symbol;Acc:HGNC:9583]	531	57200	1.2306e+06	16	19		1.088	0.83	1.043	0.827	0.928	0.835	0.794	0.901	1.111	0.726	0.883	0.852	0.792	1.105		1.127	0.993	1.011	0.936	0.887	1.051	0.984	1.008	0.937	0.959	0.967	1.028	0.988	1.134		1.125	1.009	1.036	0.959	1.094	0.979	0.95	1.087	1.091
ENSP00000303043	ENSG00000065427	ENST00000302445	KARS	lysyl-tRNA synthetase [Source:HGNC Symbol;Acc:HGNC:6215]	597	68000	437280	36	36		0.876	0.886	0.93	0.971	0.994	0.934	0.985	1.114	0.945	0.898	0.959	0.956	1.049	0.849		0.873	0.971	0.972	1.026	1.015	0.938	0.944	1.032	1.04	0.914	0.963	1.032	1.049	0.93		0.932	0.974	0.997	1.048	0.974	0.93	0.975	0.993	0.97
ENSP00000338703	ENSG00000169764	ENST00000337130	UGP2	UDP-glucose pyrophosphorylase 2 [Source:HGNC Symbol;Acc:HGNC:12527]	508	56900	401947	36	36		1.16	1.227	1.147	1.05	0.789	1.273	1.174	0.956	0.738	1.228	1.141	1.165	1.03	1.553		1.256	1.288	1.259	1.143	0.809	1.284	1.058	0.93	0.862	1.329	1.271	1.195	1.017	1.646		1.248	1.246	1.136	1.058	0.725	1.248	1.022	0.841	0.786
ENSP00000258787	ENSG00000136286	ENST00000258787	MYO1G	myosin IG [Source:HGNC Symbol;Acc:HGNC:13880]	1018	116400	154416	43	45		1.018	0.969	0.897	0.85	0.987	0.972	0.894	0.91	1.121	0.926	0.891	0.918	0.911	1.597		1.081	0.948	0.944	0.876	0.985	0.977	0.932	0.896	1.118	0.979	0.956	0.963	0.929	1.546		1.04	0.936	0.926	0.822	0.985	0.955	0.846	0.776	1.163
ENSP00000216605	ENSG00000100714	ENST00000216605	MTHFD1	methylenetetrahydrofolate dehydrogenase (NADP+ dependent) 1, methenyltetrahydrofolate cyclohydrolase, formyltetrahydrofolate synthetase [Source:HGNC Symbol;Acc:HGNC:7432]	935	101500	162089	47	49		0.672	0.7	0.694	0.838	1.561	0.742	0.779	0.936	1.349	0.704	0.803	0.705	1.066	1.117		0.628	0.636	0.719	0.815	1.587	0.722	0.828	0.976	1.423	0.652	0.633	0.651	1.172	1.143		0.701	0.703	0.772	0.904	1.462	0.658	0.65	0.974	1.382
ENSP00000336741	ENSG00000109606	ENST00000336812	DHX15	DEAH (Asp-Glu-Ala-His) box helicase 15 [Source:HGNC Symbol;Acc:HGNC:2738]	795	90900	272132	43	44		0.968	1.038	1.021	0.971	0.941	1.065	1.009	1.02	1.021	1.008	0.99	0.957	0.92	0.962		1.026	1.063	1.029	1.033	1.068	1.033	1.025	1.025	1.077	1.036	1.012	1.006	0.992	0.965		1.027	1.013	1.013	1.018	0.998	1.015	0.981	0.976	1.015
ENSP00000385834	ENSG00000091513	ENST00000402696	TF	transferrin [Source:HGNC Symbol;Acc:HGNC:11740]	698	77000	199161	48	48		0.629	1.181	1.115	1.227	1.242	1.079	1.137	1.138	0.818	1.165	1.188	0.879	0.915	0.88		0.619	1.065	1.018	1.33	1.688	1.22	1.034	1.112	1.219	1.075	1.005	0.933	0.929	1.247		0.753	1.032	1.088	1.229	1.154	0.992	0.945	0.885	0.979
ENSP00000324511	ENSG00000180096	ENST00000321367	SEPT1	septin 1 [Source:HGNC Symbol;Acc:HGNC:2879]	414	46900	704581	33	36		1.116	1.236	1.113	0.993	0.663	1.289	1.16	0.938	0.624	1.242	1.111	1.124	0.934	0.936		1.21	1.293	1.173	1.079	0.742	1.283	1.033	0.948	0.729	1.288	1.225	1.161	0.982	0.992		1.317	1.316	1.179	1.132	0.728	1.295	1.111	0.9	0.807
ENSP00000470687	ENSG00000105323	ENST00000602130	HNRNPUL1	heterogeneous nuclear ribonucleoprotein U-like 1 [Source:HGNC Symbol;Acc:HGNC:17011]	804	90200	328597	39	40		1.123	1.272	1.13	1.056	0.845	1.298	1.21	0.928	0.874	1.223	1.14	1.133	1.052	1.222		1.231	1.308	1.223	1.174	0.945	1.291	1.1	1.013	1.043	1.29	1.295	1.155	1.083	1.338		1.186	1.15	1.1	1.061	0.813	1.153	0.991	0.844	0.951
ENSP00000391211	ENSG00000161057	ENST00000435765	PSMC2	proteasome (prosome, macropain) 26S subunit, ATPase, 2 [Source:HGNC Symbol;Acc:HGNC:9548]	433	48600	369676	36	36		0.909	0.991	0.975	0.966	1.037	0.984	1.005	1.058	0.993	1.001	0.989	0.95	1.014	0.894		0.921	1.022	1.003	1.018	1.139	0.988	0.99	1.122	1.118	0.997	1.001	0.97	1.012	0.973		0.985	1.013	0.975	1.048	1.046	0.981	0.982	1.044	1.092
ENSP00000379676	ENSG00000129084	ENST00000396394	PSMA1	proteasome (prosome, macropain) subunit, alpha type, 1 [Source:HGNC Symbol;Acc:HGNC:9530]	263	29500	1.2878e+06	17	17		0.971	1.08	1.049	0.935	0.992	1.083	1.041	0.983	1.023	1.018	1.055	0.986	1.017	1.084		1.069	1.072	1.094	1.04	1.017	1.064	1.023	1.01	1.14	1.05	1.05	1.003	1.032	1.117		1.163	1.134	1.117	1.073	1.068	1.115	1.051	0.939	1.101
ENSP00000346120	ENSG00000165732	ENST00000354185	DDX21	DEAD (Asp-Glu-Ala-Asp) box helicase 21 [Source:HGNC Symbol;Acc:HGNC:2744]	783	87300	151875	47	50		0.666	0.612	0.846	1	1.478	0.633	0.96	1.25	1.088	0.595	0.838	0.757	0.797	0.642		0.7	0.863	0.834	0.892	1.203	0.907	1.199	1.399	0.905	0.743	0.813	0.954	0.804	0.718		0.696	1.012	1.033	0.959	1.431	0.934	1.463	1.63	0.889
ENSP00000416269	ENSG00000198563	ENST00000458640	DDX39B	DEAD (Asp-Glu-Ala-Asp) box polypeptide 39B [Source:HGNC Symbol;Acc:HGNC:13917]	428	49000	701028	11	25		1.259	1.27	1.213	1.092	0.86	1.344	1.295	1.097	0.857	1.339	1.2	1.25	1.025	1.236		1.275	1.192	1.179	1.053	0.886	1.267	1.074	1.061	0.924	1.193	1.175	1.058	0.976	1.231		1.323	1.137	1.199	1.069	0.846	1.24	1.093	0.898	0.893
ENSP00000462495	ENSG00000087191	ENST00000580864	PSMC5	proteasome (prosome, macropain) 26S subunit, ATPase, 5 [Source:HGNC Symbol;Acc:HGNC:9552]	398	44800	356379	32	33		0.906	0.982	0.979	0.976	1.057	0.946	0.946	1.005	0.99	0.936	0.998	0.94	0.981	0.896		0.922	0.99	0.986	0.983	1.115	0.973	0.961	1.079	1.109	0.963	0.961	0.953	1.003	0.978		0.973	1.022	0.985	0.958	1.061	0.999	0.954	1.021	1.058
ENSP00000215793	ENSG00000099995	ENST00000215793	SF3A1	splicing factor 3a, subunit 1, 120kDa [Source:HGNC Symbol;Acc:HGNC:10765]	793	88800	345413	42	42		1.071	1.108	1.08	1.049	0.955	1.132	1.097	0.99	0.969	1.123	1.067	1.077	0.999	0.963		1.051	1.137	1.12	1.088	1.051	1.151	1.065	1.042	1.053	1.132	1.133	1.095	0.985	1.101		1.091	1.092	1.06	1.076	0.953	1.096	1.061	0.94	0.96
ENSP00000487443	ENSG00000280858	ENST00000630979	RPL7A	ribosomal protein L7a [Source:HGNC Symbol;Acc:HGNC:10364]	266	30000	2.55322e+06	18	19		1.1	1.107	1.091	1.024	1.174	1.126	1.177	1.151	1.002	1.068	1.082	1.095	1.024	0.954		1.17	1.169	1.115	1.192	1.225	1.164	1.1	1.255	1.124	1.113	1.139	1.125	1.092	1.011		1.067	1.088	1.098	1.154	1.159	1.105	1.085	1.126	1.056
ENSP00000349053	ENSG00000089597	ENST00000356638	GANAB	glucosidase, alpha; neutral AB [Source:HGNC Symbol;Acc:HGNC:4138]	944	106800	211406	2	33		1.646	1.655	1.497	1.394	1.111	1.468	1.289	1.038	0.915	1.681	1.437	1.711	1.371	1.216		1.251	1.444	1.358	1.3	1.248	1.479	1.181	0.925	0.932	1.497	1.555	1.11	1.204	1.003		1.282	1.329	1.235	1.053	1.015	1.352	1.25	0.895	0.981
ENSP00000473652	ENSG00000165916	ENST00000602866	PSMC3	proteasome (prosome, macropain) 26S subunit, ATPase, 3 [Source:HGNC Symbol;Acc:HGNC:9549]	423	47300	450950	24	34		0.898	0.889	0.966	0.932	1.057	0.919	0.931	0.982	1.064	0.884	0.965	0.894	0.98	0.905		0.939	0.951	1.009	1.043	1.161	0.952	0.944	1.093	1.131	0.974	0.971	0.919	1.045	1.003		1.009	1.055	1.019	1.006	1.122	0.999	0.986	1.064	1.149
ENSP00000336687	ENSG00000122565	ENST00000337620	CBX3	chromobox homolog 3 [Source:HGNC Symbol;Acc:HGNC:1553]	183	20800	2.89717e+06	17	19		1.014	1.202	1.088	1.092	0.936	1.223	1.126	1.071	0.884	1.301	1.191	1.089	1.107	1.067		1.062	1.125	1.124	1.138	1.173	1.09	0.987	1.055	1.014	1.142	1.151	1.01	1.123	1.275		1.104	1.01	1.063	1.171	0.959	1.036	0.918	0.915	0.921
ENSP00000452451	ENSG00000165410	ENST00000555765	CFL2	cofilin 2 (muscle) [Source:HGNC Symbol;Acc:HGNC:1875]	149	16900	1.16702e+07	7	12		1.359	1.595	1.537	1.408	1.036	1.739	1.675	1.417	0.853	1.605	1.699	1.446	1.415	1.607		1.078	1.162	1.142	1.258	1.062	1.472	1.155	1.011	0.894	1.185	1.15	1.098	1.017	1.359		0.956	0.942	0.964	0.867	0.79	0.924	0.803	0.722	0.773
ENSP00000331897	ENSG00000182054	ENST00000330062	IDH2	isocitrate dehydrogenase 2 (NADP+), mitochondrial [Source:HGNC Symbol;Acc:HGNC:5383]	452	50900	682773	25	25		1.17	1.159	1.09	1.056	0.906	1.191	1.051	0.922	0.928	1.144	1.122	1.12	1.057	1.086		1.212	1.23	1.14	1.113	0.899	1.145	0.992	0.894	1.045	1.16	1.139	1.09	1.059	1.27		1.098	1.033	0.967	0.995	0.814	1.012	0.877	0.818	0.95
ENSP00000253792	ENSG00000131473	ENST00000352035	ACLY	ATP citrate lyase [Source:HGNC Symbol;Acc:HGNC:115]	1101	120800	103462	54	54		0.643	0.618	0.703	0.875	1.654	0.584	0.718	0.967	1.176	0.615	0.785	0.72	0.899	1.052		0.615	0.635	0.782	0.92	1.623	0.66	0.892	1.146	1.185	0.631	0.694	0.776	0.917	1.064		0.634	0.664	0.845	0.898	1.583	0.631	0.849	1.069	1.154
ENSP00000340466	ENSG00000089597	ENST00000346178	GANAB	glucosidase, alpha; neutral AB [Source:HGNC Symbol;Acc:HGNC:4138]	966	109400	206382	2	33		1.72	1.88	1.285	1.373	0.893	1.656	1.569	1.029	1.07	2.116	1.657	1.824	1.466	1.731		1.292	1.76	1.471	1.203	1.214	1.303	1.213	0.85	1.069	1.723	1.528	1.177	1.205	2.59		1.315	1.473	1.316	1.004	0.674	1.408	1.387	0.849	0.991
ENSP00000353284	ENSG00000067048	ENST00000360160	DDX3Y	DEAD (Asp-Glu-Ala-Asp) box helicase 3, Y-linked [Source:HGNC Symbol;Acc:HGNC:2699]	660	73100	252986	10	36		1.214	1.477	1.382	1.247	1.258	1.255	1.14	1.021	0.813	1.297	1.338	1.206	0.973	0.935		1.123	1.168	1.15	1.182	1.226	1.164	1.16	1.058	1.001	1.099	1.041	1.139	0.992	0.986		1.166	1.297	1.318	1.241	1.49	1.339	1.349	1.052	1.238
ENSP00000348163	ENSG00000102024	ENST00000355899	PLS3	plastin 3 [Source:HGNC Symbol;Acc:HGNC:9091]	630	70800	2.30564e+06	12	20		0.73	0.551	0.61	0.693	1.273	0.544	0.591	0.666	1.931	0.711	0.725	0.699	0.752	1.559		0.991	1.1	0.959	1.014	1.241	0.739	0.939	0.835	1.669	0.947	0.961	0.977	0.96	1.906		1.033	0.987	1.071	0.942	1.384	0.953	0.876	0.859	1.419
ENSP00000349878	ENSG00000143321	ENST00000357325	HDGF	hepatoma-derived growth factor [Source:HGNC Symbol;Acc:HGNC:4856]	240	26800	1.58632e+06	31	31		1.376	1.087	1.297	1.148	0.861	1.032	1.147	0.957	0.832	1.171	1.222	1.157	1.07	1.068		1.522	1.305	1.247	1.115	0.893	1.29	1.17	1.002	0.861	1.475	1.359	1.341	0.978	1.211		1.436	1.394	1.273	1.205	0.869	1.455	1.291	1.034	0.982
ENSP00000262428	ENSG00000103187	ENST00000262428	COTL1	coactosin-like F-actin binding protein 1 [Source:HGNC Symbol;Acc:HGNC:18304]	142	15900	9.36285e+06	13	13		1.144	1.274	1.088	1.01	0.676	1.284	1.124	0.853	0.628	1.274	1.111	1.114	0.908	1.263		1.334	1.443	1.317	1.183	0.704	1.403	1.124	0.884	0.779	1.473	1.382	1.207	0.947	1.342		1.28	1.321	1.171	1.1	0.703	1.311	1.083	0.818	0.825
ENSP00000348877	ENSG00000105220	ENST00000356487	GPI	glucose-6-phosphate isomerase [Source:HGNC Symbol;Acc:HGNC:4458]	558	63100	1.01931e+06	28	28		0.927	0.843	0.88	0.85	1.89	0.845	0.885	0.812	1.643	0.855	0.993	0.924	0.957	1.01		0.858	0.843	0.909	0.899	1.646	0.835	1.025	0.913	1.543	0.825	0.869	0.815	0.972	1.01		0.834	0.774	0.93	0.854	1.651	0.793	0.78	0.771	1.625
ENSP00000264156	ENSG00000076003	ENST00000264156	MCM6	minichromosome maintenance complex component 6 [Source:HGNC Symbol;Acc:HGNC:6949]	821	92800	168055	42	42		0.32	0.329	0.342	0.697	1.62	0.398	0.5	0.952	1.577	0.353	0.534	0.357	1.192	0.452		0.339	0.363	0.475	0.714	1.665	0.455	0.697	1.145	1.676	0.347	0.329	0.437	1.439	0.474		0.349	0.421	0.515	0.831	1.562	0.338	0.449	1.236	1.653
ENSP00000456412	ENSG00000197111	ENST00000562264	PCBP2	poly(rC) binding protein 2 [Source:HGNC Symbol;Acc:HGNC:8648]	301	31700	1.75539e+06	7	16		1.126	0.835	0.942	0.911	1.254	0.895	0.91	0.971	1.036	0.841	0.912	0.862	0.904	1.088		1.077	0.891	0.949	0.945	1.114	0.984	1.024	1.044	0.995	0.912	0.883	0.954	1.001	0.904		1.141	1.104	1.047	1.07	1.491	1.025	0.993	1.336	1.316
ENSP00000271308	ENSG00000143106	ENST00000271308	PSMA5	proteasome (prosome, macropain) subunit, alpha type, 5 [Source:HGNC Symbol;Acc:HGNC:9534]	241	26400	1.53094e+06	14	14		0.946	0.873	0.94	0.885	0.997	0.954	0.931	0.987	0.977	0.862	0.94	0.865	0.914	0.988		0.985	0.939	1.037	1.002	0.993	0.972	0.955	0.989	1.122	1.002	0.977	0.997	1	1.048		1.064	1.062	1.059	0.974	1.111	0.989	0.937	0.957	1.109
ENSP00000346827	ENSG00000143149	ENST00000354775	ALDH9A1	aldehyde dehydrogenase 9 family, member A1 [Source:HGNC Symbol;Acc:HGNC:412]	518	56300	689263	28	28		1.389	1.502	1.393	1.187	0.621	1.666	1.44	1.073	0.519	1.503	1.336	1.356	0.992	1.158		1.363	1.426	1.303	1.134	0.604	1.362	1.049	0.87	0.548	1.416	1.397	1.211	0.815	1.095		1.516	1.494	1.268	1.243	0.548	1.558	1.175	0.855	0.575
ENSP00000320516	ENSG00000110047	ENST00000320631	EHD1	EH-domain containing 1 [Source:HGNC Symbol;Acc:HGNC:3242]	534	60600	266281	27	35		1.246	1.106	1.123	1.049	0.786	1.226	1.102	1.098	0.722	1.103	1.04	1.09	0.98	1.337		1.159	1.089	1.026	0.97	0.677	1.109	0.909	0.947	0.745	1.073	1.005	1.041	0.874	1.333		1.236	1.098	1.05	0.931	0.75	1.114	0.961	0.905	0.798
ENSP00000301764	ENSG00000167986	ENST00000301764	DDB1	damage-specific DNA binding protein 1, 127kDa [Source:HGNC Symbol;Acc:HGNC:2717]	1140	126900	110662	50	50		0.979	0.914	0.969	0.924	1.193	0.916	0.891	0.943	1.284	0.894	0.907	0.888	0.94	1.06		0.938	0.921	0.948	0.956	1.087	0.983	1.038	1.032	1.132	0.917	0.904	0.947	1.023	1.066		0.886	0.92	0.987	0.93	1.184	0.921	1.005	1.084	1.371
ENSP00000274364	ENSG00000145703	ENST00000274364	IQGAP2	IQ motif containing GTPase activating protein 2 [Source:HGNC Symbol;Acc:HGNC:6111]	1575	180500	53599.4	91	94		1.3	1.282	1.201	1.051	0.865	1.382	1.151	0.937	0.768	1.313	1.141	1.216	0.917	2.288		1.27	1.258	1.194	1.038	0.891	1.221	1.002	0.846	0.843	1.248	1.213	1.069	0.798	2.164		1.361	1.228	1.191	1.032	0.813	1.32	1.217	0.823	0.724
ENSP00000349811	ENSG00000096060	ENST00000357266	FKBP5	FK506 binding protein 5 [Source:HGNC Symbol;Acc:HGNC:3721]	457	51200	493283	39	40		1.01	1.129	1.036	1.001	0.961	1.153	1.094	1.012	0.969	1.16	1.099	1.008	0.913	0.651		1.109	1.201	1.132	1.091	1.168	1.197	1.084	1.004	1.166	1.224	1.183	1.093	0.92	0.831		1.069	1.095	1.061	1.047	1.034	1.112	0.976	0.869	0.984
ENSP00000363018	ENSG00000198755	ENST00000322203	RPL10A	ribosomal protein L10a [Source:HGNC Symbol;Acc:HGNC:10299]	217	24800	3.29601e+06	16	16		0.991	0.923	0.964	0.994	1.17	0.962	1.019	1.156	1.087	0.936	0.96	0.986	1.008	0.845		0.99	0.95	0.979	1.024	1.164	1.017	1.009	1.062	1.036	0.948	0.911	0.956	0.978	0.822		1.007	0.978	0.994	1.034	1.164	0.96	1.054	1.101	1.11
ENSP00000242776	ENSG00000123136	ENST00000242776	DDX39A	DEAD (Asp-Glu-Ala-Asp) box polypeptide 39A [Source:HGNC Symbol;Acc:HGNC:17821]	427	49100	644516	10	24		1.007	1.037	1.032	1.054	1.257	1.004	1.09	1.195	1.147	1.034	1.008	1.072	1.249	1.13		0.99	1.024	1.075	1.114	1.281	1.032	1.041	1.226	1.165	0.963	0.983	0.963	1.19	1.182		0.934	0.915	0.954	0.998	1.051	0.897	0.981	1.042	1.07
ENSP00000373706	ENSG00000131504	ENST00000389054	DIAPH1	diaphanous-related formin 1 [Source:HGNC Symbol;Acc:HGNC:2876]	1272	141300	74606.8	80	80		1.578	0.764	1.028	0.975	1.222	0.751	0.758	0.895	1.3	0.797	0.971	1.063	0.951	1.262		1.545	0.871	0.937	0.719	0.81	0.93	1.025	1.031	1.021	1.036	1.094	1.037	0.873	0.899		1.259	1.051	0.947	0.814	1.006	1.049	1.105	1.13	1.124
ENSP00000339795	ENSG00000147604	ENST00000352983	RPL7	ribosomal protein L7 [Source:HGNC Symbol;Acc:HGNC:10363]	248	29200	1.65006e+06	21	21		0.886	0.94	0.92	0.98	1.015	0.98	1.051	1.051	0.951	0.967	0.969	0.991	0.972	0.78		0.914	1.042	0.951	0.964	1.195	0.965	0.981	1.068	1.024	0.981	0.964	0.961	0.974	0.807		0.943	0.95	0.965	1.052	1.079	0.962	1.016	1.058	1.014
ENSP00000234677	ENSG00000031698	ENST00000234677	SARS	seryl-tRNA synthetase [Source:HGNC Symbol;Acc:HGNC:10537]	514	58700	532189	32	32		1.012	1.048	1.068	1.001	0.863	1.108	1.038	1.049	0.879	1.035	1.017	1.048	1.006	0.882		1.073	1.17	1.138	1.119	0.88	1.101	1.052	1.047	0.949	1.092	1.097	1.106	1.009	0.916		1.101	1.138	1.061	1.085	0.871	1.087	1.044	0.969	0.939
ENSP00000373918	ENSG00000106105	ENST00000389266	GARS	glycyl-tRNA synthetase [Source:HGNC Symbol;Acc:HGNC:4162]	739	83100	265882	41	42		0.741	0.824	0.868	0.946	1.157	0.881	1.025	1.066	0.993	0.818	0.918	0.935	1.114	0.88		0.864	0.939	0.984	1.07	1.336	0.949	1.027	1.101	1.358	0.901	0.941	1.019	1.187	0.997		0.82	0.901	0.989	1.036	1.275	0.865	1.006	1.053	1.308
ENSP00000264705	ENSG00000084774	ENST00000264705	CAD	carbamoyl-phosphate synthetase 2, aspartate transcarbamylase, and dihydroorotase [Source:HGNC Symbol;Acc:HGNC:1424]	2225	242800	36666.2	70	72		0.843	0.76	0.85	0.921	1.202	0.73	0.842	1.013	1.186	0.774	0.8	0.823	0.963	0.859		0.851	0.804	0.889	0.945	1.254	0.808	0.972	1.136	1.222	0.808	0.822	0.883	1.023	0.885		0.866	0.831	0.882	0.93	1.203	0.814	0.935	1.149	1.281
ENSP00000301329	ENSG00000167699	ENST00000301329	GLOD4	glyoxalase domain containing 4 [Source:HGNC Symbol;Acc:HGNC:14111]	298	33200	797183	22	22		1.259	1.476	1.266	1.1	0.595	1.511	1.338	0.967	0.514	1.413	1.285	1.232	0.913	1.152		1.351	1.393	1.273	1.156	0.619	1.279	1.022	0.869	0.611	1.417	1.377	1.248	0.853	1.174		1.526	1.496	1.32	1.226	0.567	1.537	1.16	0.812	0.605
ENSP00000465403	ENSG00000132475	ENST00000586270	H3F3B	H3 histone, family 3B (H3.3B) [Source:HGNC Symbol;Acc:HGNC:4765]	132	14900	4.04144e+07	3	11		1.725	2.249	1.79	1.454	0.536	2.191	1.893	1.122	0.494	2.202	1.836	1.847	1.067	1.205		1.665	1.617	1.662	1.261	0.668	1.617	1.201	0.832	0.408	1.736	1.763	1.467	0.822	1.131		1.737	1.409	1.515	1.257	0.631	1.553	1.231	0.741	0.583
ENSP00000365936	ENSG00000172531	ENST00000376745	PPP1CA	protein phosphatase 1, catalytic subunit, alpha isozyme [Source:HGNC Symbol;Acc:HGNC:9281]	330	37500	1.0299e+06	4	19		1.051	1.094	1.009	1.009	0.868	1.128	1.053	1.019	0.936	0.989	0.999	1.104	1.166	1.171		1.044	1.001	0.976	0.931	0.943	1.017	1.102	1.072	0.992	1.031	1.027	1.056	1.283	1.221		1.093	1.066	1.035	1.02	0.951	1.041	1.006	0.942	1.108
ENSP00000252244	ENSG00000167768	ENST00000252244	KRT1	keratin 1, type II [Source:HGNC Symbol;Acc:HGNC:6412]	644	66000	339976	35	44		1.238	1.501	1.007	1.041	0.867	7.06	1.327	1.821	0.529	3.06	0.9	4.536	0.962	2.867		0.993	1.751	0.882	0.89	1.063	2.316	1.002	1.143	0.726	2.255	1.131	1.937	1.489	0.789		0.955	0.774	0.674	3.692	0.791	1.989	0.734	0.67	0.69
ENSP00000252725	ENSG00000130429	ENST00000252725	ARPC1B	actin related protein 2/3 complex, subunit 1B, 41kDa [Source:HGNC Symbol;Acc:HGNC:704]	372	40900	1.16617e+06	22	23		1.123	1.263	1.1	1.061	0.805	1.398	1.264	0.961	0.824	1.242	1.16	1.131	1.028	1.15		1.221	1.282	1.243	1.134	0.887	1.344	1.164	1.028	0.945	1.283	1.346	1.176	1.08	1.217		1.258	1.263	1.188	1.18	0.845	1.278	1.057	0.882	0.94
ENSP00000255120	ENSG00000132780	ENST00000350030	NASP	nuclear autoantigenic sperm protein (histone-binding) [Source:HGNC Symbol;Acc:HGNC:7644]	788	85200	246689	17	52		0.323	0.317	0.34	0.433	4.105	0.384	0.538	0.722	4.179	0.451	0.928	0.302	0.552	0.548							0.702	1.253	1.03	1.06					0.462		0.646	0.796	0.73	0.706	2.058	0.57	0.619	2.648	1.46
ENSP00000217426	ENSG00000101444	ENST00000217426	AHCY	adenosylhomocysteinase [Source:HGNC Symbol;Acc:HGNC:343]	432	47700	486929	23	25		1.152	1.157	1.161	1.061	0.942	1.236	1.111	1.085	0.832	1.168	1.14	1.105	0.962	0.842		0.945	0.925	0.947	0.942	1.034	0.964	0.907	0.959	0.995	0.969	0.942	0.924	0.897	0.841		0.982	0.991	0.985	0.993	0.973	0.979	0.908	1.011	1.005
ENSP00000262613	ENSG00000109062	ENST00000262613	SLC9A3R1	solute carrier family 9, subfamily A (NHE3, cation proton antiporter 3), member 3 regulator 1 [Source:HGNC Symbol;Acc:HGNC:11075]	358	38800	826944	28	32		1.114	1.299	1.165	1.042	0.78	1.38	1.157	0.951	0.637	1.328	1.206	1.179	0.974	1.074		1.164	1.175	1.135	1.026	0.901	1.189	0.907	0.794	0.787	1.204	1.204	1.108	0.952	1.171		1.235	1.173	1.079	1.057	0.864	1.233	0.901	0.796	0.828
ENSP00000371236	ENSG00000159131	ENST00000381815	GART	phosphoribosylglycinamide formyltransferase, phosphoribosylglycinamide synthetase, phosphoribosylaminoimidazole synthetase [Source:HGNC Symbol;Acc:HGNC:4163]	1010	107700	104295	48	48		0.678	0.681	0.791	0.863	1.264	0.71	0.816	1.019	1.325	0.654	0.81	0.759	1.039	0.751		0.645	0.67	0.821	0.911	1.388	0.768	0.965	1.171	1.461	0.664	0.735	0.815	1.228	0.736		0.665	0.7	0.839	0.9	1.332	0.659	0.837	1.146	1.334
ENSP00000378297	ENSG00000109320	ENST00000394820	NFKB1	nuclear factor of kappa light polypeptide gene enhancer in B-cells 1 [Source:HGNC Symbol;Acc:HGNC:7794]	968	105300	229894	44	45		0.915	1.045	1.043	1.007	0.736	1.061	1.141	1.092	0.872	1.029	1.011	1.044	1.022	0.748		0.974	1.084	1.083	1.068	0.756	1.039	1.023	0.974	0.987	1.03	1.131	1.085	1.005	0.765		1.18	1.224	1.232	1.166	0.76	1.221	1.297	1.016	0.991
ENSP00000267113	ENSG00000139641	ENST00000267113	ESYT1	extended synaptotagmin-like protein 1 [Source:HGNC Symbol;Acc:HGNC:29534]	1114	123900	96361.2	1	42		1.185	1.032	1.113	0.919	0.945	1.218	1.016	1.059	1.049	1.052	0.975	0.763	0.834	1.328		1.213	1.079	0.868	0.775	0.661	0.958	0.964	0.995	0.921	0.915	0.925	0.907	0.688	1.081		0.968	1.008	0.881	0.702	0.724	0.991	1.046	0.788	0.912
ENSP00000377612	ENSG00000139641	ENST00000394048	ESYT1	extended synaptotagmin-like protein 1 [Source:HGNC Symbol;Acc:HGNC:29534]	1104	122800	97224.4	2	43		0.919	1.267	1.076	1.01	1.103	1.198	0.885	0.867	1.133	1.274	1.095	0.984	0.95			1.024	0.957	1.003	0.707	1.072	0.856	0.837	0.83	0.888	1.104	0.994	0.959	0.944			1.198	1.263	0.915	0.966	1.037	1.438	0.887	1.192	1.405
ENSP00000377954	ENSG00000133706	ENST00000394434	LARS	leucyl-tRNA synthetase [Source:HGNC Symbol;Acc:HGNC:6512]	1176	134400	64531.3	65	65		0.811	0.823	0.873	0.973	0.973	0.83	0.979	1.021	0.997	0.836	0.868	0.977	1.113	0.812		0.965	0.98	1.033	1.092	1.105	0.963	1.067	1.154	1.11	0.948	1.004	1.034	1.194	0.823		0.959	0.953	1.05	1.062	1.026	0.979	1.118	1.085	1.059
ENSP00000386694	ENSG00000135905	ENST00000409592	DOCK10	dedicator of cytokinesis 10 [Source:HGNC Symbol;Acc:HGNC:23479]	2180	249300	21051.6	72	86		1.241	1.288	1.257	1.114	1.009	1.202	1.152	1.078	1.068	1.185	1.135	1.176	1.143	1		1.089	1.065	0.941	0.684	0.77	1.048	0.995	1.024	0.948	0.963	0.911	0.868	1.052	0.786		1.099	1.125	1.152	0.981	0.818	1.16	1.128	0.949	0.95
ENSP00000442318	ENSG00000111530	ENST00000545606	CAND1	cullin-associated and neddylation-dissociated 1 [Source:HGNC Symbol;Acc:HGNC:30688]	1230	136300	85369.3	58	61		1.397	1.24	1.3	1.184	1.259	1.259	1.214	1.219	1.518	1.257	1.166	1.264	1.126	1.185		1.41	0.454	0.455	0.364	0.531	0.603	0.771	0.713	0.88	0.525	0.487	0.448	0.482	0.554		1.097	1.1	1.164	0.895	1.024	1.167	1.234	1.059	1.171
ENSP00000478723	ENSG00000152795	ENST00000614627	HNRNPDL	heterogeneous nuclear ribonucleoprotein D-like [Source:HGNC Symbol;Acc:HGNC:5037]	363	40000	2.95349e+06	26	27		0.994	1.151	1.118	1.158	0.826	1.151	1.265	1.196	0.712	1.136	1.107	1.106	0.963	0.887		1.017	1.202	1.162	1.267	0.94	1.194	1.083	1.198	0.853	1.124	1.148	1.119	0.98	1.002		1.058	1.118	1.141	1.208	0.826	1.152	1.158	1.096	0.803
ENSP00000216038	ENSG00000100220	ENST00000216038	RTCB	RNA 2',3'-cyclic phosphate and 5'-OH ligase [Source:HGNC Symbol;Acc:HGNC:26935]	505	55200	568307	28	28		1.123	1.264	1.164	1.055	0.817	1.292	1.211	1.021	0.83	1.213	1.132	1.163	0.926	0.989		1.169	1.221	1.197	1.134	0.9	1.248	1.066	0.962	0.92	1.266	1.222	1.141	0.933	1.069		1.174	1.202	1.099	1.114	0.837	1.197	1.036	0.864	0.883
ENSP00000325240	ENSG00000002834	ENST00000318008	LASP1	LIM and SH3 protein 1 [Source:HGNC Symbol;Acc:HGNC:6513]	261	29700	2.42721e+06	19	20		1.138	1.472	1.23	1.12	0.682	1.491	1.321	1.002	0.631	1.491	1.322	1.312	1.127	1.24		1.233	1.442	1.282	1.176	0.726	1.281	1.033	0.919	0.768	1.47	1.387	1.21	1.103	1.423		1.381	1.398	1.285	1.237	0.621	1.503	1.122	0.764	0.716
ENSP00000357283	ENSG00000160789	ENST00000368300	LMNA	lamin A/C [Source:HGNC Symbol;Acc:HGNC:6636]	664	74100	486798	3	56		0.408	0.265	0.323	0.369	2.805	0.578	0.689	0.821	7.94	0.247	0.571	0.327	0.336	4.272		0.265	0.193	0.196	0.159	0.641	1.087	1.808	0.759	1.94	0.189	0.175	0.185	0.189	1.942		0.464	0.377	0.687	0.434	1.805	0.416	0.488	0.652	3.434
ENSP00000283131	ENSG00000153147	ENST00000283131	SMARCA5	SWI/SNF related, matrix associated, actin dependent regulator of chromatin, subfamily a, member 5 [Source:HGNC Symbol;Acc:HGNC:11101]	1052	121800	82132.4	48	59		0.951	1.05	0.986	0.996	1.125	1.027	1.026	1.081	1.079	1.048	1.004	1.012	1.021	0.996		1.033	1.098	1.048	1.089	1.298	1.007	0.977	1.083	1.132	1.053	1.055	1.018	1.16	1.06		1.027	1.034	0.995	1.032	1.142	1.051	1.043	1.003	1.021
ENSP00000482271	ENSG00000274750	ENST00000614911	HIST1H3E	histone cluster 1, H3e [Source:HGNC Symbol;Acc:HGNC:4769]	136	15400	3.91023e+07	1	11							0.331	0.372	0.272	10.07					6.281							1.712	2.493	1.568	1.602					4.08		1.973	0.864	0.803		4.318	1.112	1.16	1.114	4.492
ENSP00000254719	ENSG00000132383	ENST00000254719	RPA1	replication protein A1, 70kDa [Source:HGNC Symbol;Acc:HGNC:10289]	616	68100	281281	36	36		1.192	1.174	1.158	1.055	0.866	1.278	1.156	1.003	0.76	1.142	1.137	1.151	1.069	0.984		1.22	1.228	1.195	1.15	0.832	1.236	1.053	0.986	0.845	1.221	1.21	1.174	1.213	0.986		1.259	1.226	1.126	1.203	0.827	1.239	1.058	0.935	0.867
ENSP00000410848	ENSG00000168028	ENST00000458478	RPSA	ribosomal protein SA [Source:HGNC Symbol;Acc:HGNC:6502]	263	29400	2.58321e+06	16	16		1.006	0.966	0.999	0.929	0.991	1.049	0.969	1.054	0.983	0.92	0.958	0.943	0.914	0.825		0.968	1.003	1.019	1.07	1.139	1.042	1.024	1.071	0.994	1.017	1.044	0.97	1.012	0.905		0.954	1.028	1.013	1.046	1.027	0.964	1.004	1.012	0.974
ENSP00000333277	ENSG00000183598	ENST00000331491	HIST2H3D	histone cluster 2, H3d [Source:HGNC Symbol;Acc:HGNC:25311]	136	15400	3.91023e+07	1	11								0.696	0.273	9.714													2.611	0.934	1.866									0.637	0.789	0.899			0.779	1.06
ENSP00000269349	ENSG00000141543	ENST00000269349	EIF4A3	eukaryotic translation initiation factor 4A3 [Source:HGNC Symbol;Acc:HGNC:18683]	411	46800	488329	25	27		1.01	1.004	0.974	0.994	0.917	1.018	0.966	0.957	0.876	1.023	1.003	0.981	0.974	0.962		1.005	1.022	0.993	0.984	0.987	0.969	0.976	0.919	0.906	1.023	1.007	0.969	0.956	0.995		0.981	1.021	0.958	0.993	0.956	0.988	0.99	0.995	0.914
ENSP00000216181	ENSG00000100345	ENST00000216181	MYH9	myosin, heavy chain 9, non-muscle [Source:HGNC Symbol;Acc:HGNC:7579]	1960	226400	12886.3	116	132		1.344	1.104	0.638	1.062	1.271	0.837	0.957	0.862	2.893	0.588	0.789	0.63	0.651	1.712		1.817	0.711	0.594	0.656	0.548	1.039	1.147	0.793	0.74	0.642	0.621	0.64	0.53	1.009		1.02	0.642	0.796	0.59	0.835	1.13	0.761	1.086	1.211
ENSP00000325136	ENSG00000138029	ENST00000317799	HADHB	hydroxyacyl-CoA dehydrogenase/3-ketoacyl-CoA thiolase/enoyl-CoA hydratase (trifunctional protein), beta subunit [Source:HGNC Symbol;Acc:HGNC:4803]	474	51300	506768	30	31		1.245	1.184	1.131	1.039	0.782	1.238	1.114	0.923	0.857	1.159	1.115	1.149	0.963	1.33		1.191	1.148	1.154	1.055	0.778	1.18	0.989	0.842	0.876	1.22	1.158	1.087	0.845	1.329		1.211	1.151	1.056	1.02	0.783	1.166	0.98	0.819	0.874
ENSP00000359504	ENSG00000117228	ENST00000370473	GBP1	guanylate binding protein 1, interferon-inducible [Source:HGNC Symbol;Acc:HGNC:4182]	592	67900	329018	19	32		0.918	0.821	0.855	1.04	1.383	0.821	0.862	1.299	1.11	0.843	0.934	0.85	0.86	0.948		1.212	1.184	1.103	1.25	1.075	1.14	1.081	1.103	1.327	1.155	1.18	1.382	0.934	1.082		1	0.959	0.893	0.98	1.032	0.964	0.916	0.791	0.879
ENSP00000397824	ENSG00000196924	ENST00000444578	FLNA	filamin A, alpha [Source:HGNC Symbol;Acc:HGNC:3754]	281	29800	1.76487e+06	1	22															1.457															1.398
ENSP00000416739	ENSG00000004700	ENST00000444129	RECQL	RecQ helicase-like [Source:HGNC Symbol;Acc:HGNC:9948]	649	73400	290744	32	34		1.075	1.087	1.025	0.925	0.934	1.127	0.971	0.865	1.077	1.065	1.022	1.029	0.949	1.348		1.152	1.131	1.113	1.057	0.971	1.122	1.036	0.955	1.175	1.141	1.093	1.037	0.994	1.514		1.164	1.09	1.044	1.04	0.906	1.143	0.939	0.872	1.169
ENSP00000361892	ENSG00000101109	ENST00000372806	STK4	serine/threonine kinase 4 [Source:HGNC Symbol;Acc:HGNC:11408]	487	55600	285051	27	35		1.204	1.359	1.193	1.064	0.706	1.413	1.28	1.052	0.707	1.301	1.159	1.141	0.91	1.075		1.242	1.33	1.223	1.144	0.706	1.319	1.106	0.924	0.781	1.304	1.222	1.11	0.866	1.108		1.304	1.317	1.203	1.071	0.636	1.317	1.143	0.852	0.733
ENSP00000446215	ENSG00000132341	ENST00000543796	RAN	RAN, member RAS oncogene family [Source:HGNC Symbol;Acc:HGNC:9846]	216	24400	4.86187e+06	13	13		0.954	1.096	0.977	1.033	0.997	1.036	1.074	1.002	1.037	1.054	1.045	1.015	1	1.012		0.968	1.036	1.052	1.076	1.224	1.01	0.982	1.04	1.24	1.031	1.061	0.973	1.035	1.143		1.018	1.048	1.054	1.083	1.085	1.032	1.011	1.024	1.173
ENSP00000307432	ENSG00000172340	ENST00000307227	SUCLG2	succinate-CoA ligase, GDP-forming, beta subunit [Source:HGNC Symbol;Acc:HGNC:11450]	432	46500	452770	29	29		1.393	1.412	1.395	1.204	0.724	1.533	1.305	1.093	0.732	1.424	1.315	1.348	1.14	1.186		1.303	1.347	1.315	1.126	0.684	1.298	1.019	0.881	0.737	1.354	1.339	1.193	0.993	1.162		1.464	1.416	1.284	1.238	0.692	1.453	1.132	0.875	0.765
ENSP00000264932	ENSG00000073578	ENST00000264932	SDHA	succinate dehydrogenase complex, subunit A, flavoprotein (Fp) [Source:HGNC Symbol;Acc:HGNC:10680]	664	72600	372854	30	30		1.184	1.246	1.126	1.057	0.838	1.317	1.154	0.966	0.843	1.287	1.144	1.158	0.895	1.091		1.204	1.282	1.219	1.139	0.962	1.279	1.086	0.893	0.986	1.28	1.274	1.158	0.905	1.243		1.185	1.112	1.06	0.998	0.799	1.173	0.952	0.826	0.873
ENSP00000391944	ENSG00000104529	ENST00000442189	EEF1D	eukaryotic translation elongation factor 1 delta (guanine nucleotide exchange protein) [Source:HGNC Symbol;Acc:HGNC:3211]	647	71400	489866	2	26		0.676	0.725	0.736	0.953	0.639	0.924	0.718	1.007	0.638	0.65	0.688	0.684	0.647	0.451		0.645	0.69	0.599	0.586	0.568	0.762	0.776	0.691	0.552	0.831	0.63	0.943	0.654	0.559		0.534	0.637	0.479	0.426	0.494	0.327	0.499	1.11	0.582
ENSP00000357284	ENSG00000160789	ENST00000368301	LMNA	lamin A/C [Source:HGNC Symbol;Acc:HGNC:6636]	572	65100	554098	1	54		0.684	0.666	1.032	1.185	2.68	0.586	0.514	0.483	1.791	0.699	0.864	0.565	1.009	0.974							0.676	0.913	0.565	0.832					1.033		0.833	0.823	0.784	0.927	0.933	1.056	0.956	1.006	1.171
ENSP00000349259	ENSG00000115306	ENST00000356805	SPTBN1	spectrin, beta, non-erythrocytic 1 [Source:HGNC Symbol;Acc:HGNC:11275]	2364	274400	11466.7	115	127		2.754	0.636	0.844	0.721	1.801	0.687	0.734	0.668	2.261	0.641	0.811	0.818	0.679	0.835		2.744	0.689	0.71	0.605	0.502	0.776	1.073	0.764	0.618	0.881	0.757	0.793	0.507	0.59		1.392	0.87	0.746	0.564	0.91	1.071	0.897	1.578	1.021
ENSP00000255121	ENSG00000132780	ENST00000351223	NASP	nuclear autoantigenic sperm protein (histone-binding) [Source:HGNC Symbol;Acc:HGNC:7644]	449	48800	430694	1	36																	1.77	2.402	2.421	2.341	2.273					1.389	1.555	1.266	1.734			1.603	1.832	1.99	2.262	1.984	1.553	2.714	1.43	1.865
ENSP00000422319	ENSG00000280987	ENST00000502929	MATR3	matrin 3 [Source:HGNC Symbol;Acc:HGNC:6912]	895	99900	146021	54	55		1.273	0.508	0.85	0.856	1.606	0.512	0.713	0.872	1.7	0.552	0.901	0.74	0.849	0.827		1.313	0.641	0.692	0.631	0.805	0.734	1.096	1.079	0.873	0.893	0.797	1.038	0.705	0.852		1.202	1.095	0.922	0.809	1.285	0.943	1.124	1.714	1.103
ENSP00000300408	ENSG00000167085	ENST00000300408	PHB	prohibitin [Source:HGNC Symbol;Acc:HGNC:8912]	272	29800	1.16231e+06	18	18		0.986	0.984	1.034	0.987	0.993	1.017	0.994	1.004	1.017	0.955	1.003	0.996	0.963	0.946		0.941	0.973	1.021	1.021	1.133	0.941	0.966	0.964	1.035	1.01	0.981	0.977	0.947	1.014		0.985	0.984	1.007	1.036	0.997	0.963	1.023	0.976	0.968
ENSP00000369757	ENSG00000137154	ENST00000380394	RPS6	ribosomal protein S6 [Source:HGNC Symbol;Acc:HGNC:10429]	249	28700	4.48888e+06	19	19		0.896	1.073	0.987	1.038	0.93	1.035	1.143	1.048	0.809	1.074	1.037	1.066	1.02	0.885		0.993	1.061	1.069	1.075	1.196	1.02	1.005	1.096	1.045	1.075	1.085	1.09	1.078	0.973		1.053	1.012	1.106	1.119	1.03	1.009	1.086	1.019	0.969
ENSP00000254508	ENSG00000132182	ENST00000254508	NUP210	nucleoporin 210kDa [Source:HGNC Symbol;Acc:HGNC:30052]	1887	205000	41710.8	49	49		1.063	0.972	0.991	0.912	1.054	1.02	0.942	0.929	1.159	1.021	0.988	0.978	0.975	1.235		1.074	0.994	1.007	0.932	1.049	0.984	0.97	0.925	1.11	1.024	0.97	0.959	1.006	1.178		1.013	0.928	0.922	0.875	0.989	0.957	0.859	0.909	1.098
ENSP00000486669	ENSG00000281614	ENST00000629761	INPP5D	inositol polyphosphate-5-phosphatase, 145kDa [Source:HGNC Symbol;Acc:HGNC:6079]	1188	133100	63750.5	60	61		1.195	1.232	1.118	0.921	0.741	1.407	1.095	0.824	0.663	1.197	1.057	1.086	0.929	1.432		1.283	1.234	1.179	0.994	0.764	1.215	0.978	0.875	0.822	1.224	1.185	1.047	1.023	1.682		1.488	1.31	1.16	1.08	0.747	1.343	1.095	0.851	0.753
ENSP00000364284	ENSG00000077549	ENST00000375142	CAPZB	capping protein (actin filament) muscle Z-line, beta [Source:HGNC Symbol;Acc:HGNC:1491]	277	31300	2.36361e+06	1	17																																0.781	0.98	1.124	1.465	1.184	1.009	1.299	1.393	1.615
ENSP00000216802	ENSG00000100911	ENST00000216802	PSME2	proteasome (prosome, macropain) activator subunit 2 (PA28 beta) [Source:HGNC Symbol;Acc:HGNC:9569]	239	27400	1.72569e+06	4	19		0.912	0.755	0.989	0.748	1.081	0.831	0.726	0.925	1.337	0.671	0.785	0.747	0.909	0.805		1.039	0.976	1.006	0.956	0.737	0.927	1.064	0.866	1.003	0.919	0.884	0.977	0.982	0.811		0.952	0.833	0.906	0.703	0.929	0.812	0.794	0.822	0.969
ENSP00000475721	ENSG00000100519	ENST00000606149	PSMC6	proteasome (prosome, macropain) 26S subunit, ATPase, 6 [Source:HGNC Symbol;Acc:HGNC:9553]	389	44100	366306	25	25		0.903	0.944	0.964	0.926	0.994	0.983	0.965	0.993	1.005	0.928	0.985	0.922	0.958	0.976		0.939	0.954	1.004	1.006	1.152	0.949	0.948	1.042	1.111	0.974	0.987	0.951	1.022	1.021		0.98	0.979	0.98	1.019	1.052	0.983	0.968	1.018	1.107
ENSP00000403922	ENSG00000227715	ENST00000453057	HLA-A	major histocompatibility complex, class I, A [Source:HGNC Symbol;Acc:HGNC:4931]	365	40900	1.17614e+06	13	22		0.055	0.124	0.081	0.105	0.074	0.221	0.253	0.23	0.215	0.124	0.069	0.108	0.103	0.311		0.991	1.303	1.325	1.551	1.593	1.306	1.496	1.516	2.195	1.208	1.326	1.431	1.207	2.05		0.599	0.832	0.858	0.934	1.025	0.815	1.004	0.894	0.931
ENSP00000362548	ENSG00000004455	ENST00000373449	AK2	adenylate kinase 2 [Source:HGNC Symbol;Acc:HGNC:362]	232	25600	1.20551e+06	19	19		1.084	1.114	1.125	1.043	0.973	1.142	1.057	0.927	0.95	1.144	1.164	1.106	1.043	1.156		1.027	1.112	1.108	1.048	1.084	1.073	0.961	0.898	1.09	1.126	1.097	1.049	1.052	1.261		1.055	1.018	0.999	0.971	0.974	1.014	0.825	0.789	1.008
ENSP00000424053	ENSG00000128050	ENST00000505164	PAICS	phosphoribosylaminoimidazole carboxylase, phosphoribosylaminoimidazole succinocarboxamide synthetase [Source:HGNC Symbol;Acc:HGNC:8587]	413	45600	444497	29	29		0.58	0.625	0.657	0.776	1.614	0.607	0.675	0.924	1.473	0.589	0.768	0.654	0.837	0.63		0.618	0.641	0.684	0.818	1.704	0.626	0.824	0.985	1.475	0.625	0.612	0.656	0.89	0.598		0.621	0.674	0.817	0.846	1.607	0.618	0.75	0.992	1.555
ENSP00000480150	ENSG00000149428	ENST00000617285	HYOU1	hypoxia up-regulated 1 [Source:HGNC Symbol;Acc:HGNC:16931]	999	111300	75003.1	57	57		0.695	0.744	0.836	0.96	1.231	0.745	0.898	1.068	1.093	0.769	0.897	0.868	1.031	1.091		0.743	0.841	0.935	1.035	1.432	0.84	1.071	1.204	1.107	0.777	0.868	0.958	1.047	1.306		0.744	0.823	0.932	0.989	1.192	0.754	1.07	1.093	1.015
ENSP00000369594	ENSG00000089280	ENST00000380244	FUS	FUS RNA binding protein [Source:HGNC Symbol;Acc:HGNC:4010]	525	53300	1.0065e+06	2	13		0.889	1.064	1.086	0.902	0.79	1.2	0.877	0.897	0.839	0.754	1.035	0.758	0.918	0.622		0.702	0.952	0.998	1.022	0.755	1.081	1.083	1.031	1.019	0.941	0.769	0.896	1.186	0.907		0.863	1.122	1.074	0.846	0.844	0.879	0.817	0.977	0.905
ENSP00000362329	ENSG00000180817	ENST00000373232	PPA1	pyrophosphatase (inorganic) 1 [Source:HGNC Symbol;Acc:HGNC:9226]	289	32600	985361	20	21		0.773	0.895	0.954	1.013	1.11	0.917	1.004	1.106	1.032	0.875	0.88	0.841	0.843	0.815		0.845	0.96	0.987	1.167	1.306	0.957	1.002	1.126	1.238	0.957	0.924	0.918	0.925	0.913		0.871	0.947	1.059	1.162	1.209	0.949	1.064	1.028	1.194
[truncated: 9,528 more rows]
[truncated: 8 more columns]
