# Supplementary material for: Time-resolved transcriptome and proteome landscape of human regulatory T cell (Treg) differentiation reveals novel regulators of FOXP3
Source: BMC Biol. 2018 May 7;16:47. doi: 10.1186/s12915-018-0518-3 (PMC5937035; doi:10.1186/s12915-018-0518-3)
Supplement: Supplementary file 4 — Table S3. Clustering and functional annotation. (XLSX 214 kb) [file 12915_2018_518_MOESM4_ESM.xlsx]

## Sheet: Clusters
ID	cluster	ensembl_id	hgnc_symbol
ENSG00000000457.9	1	ENSG00000000457	SCYL3
ENSG00000000460.12	16	ENSG00000000460	C1orf112
ENSG00000001461.12	3	ENSG00000001461	NIPAL3
ENSG00000001629.5	25	ENSG00000001629	ANKIB1
ENSG00000002549.8	8	ENSG00000002549	LAP3
ENSG00000003402.15	25	ENSG00000003402	CFLAR
ENSG00000004142.7	6	ENSG00000004142	POLDIP2
ENSG00000004455.12	7	ENSG00000004455	AK2
ENSG00000004468.8	3	ENSG00000004468	CD38
ENSG00000004864.9	8	ENSG00000004864	SLC25A13
ENSG00000005022.5	8	ENSG00000005022	SLC25A5
ENSG00000005238.15	13	ENSG00000005238	FAM214B
ENSG00000005249.8	3	ENSG00000005249	PRKAR2B
ENSG00000005448.12	13	ENSG00000005448	WDR54
ENSG00000005513.9	10	ENSG00000005513	SOX8
ENSG00000005810.13	11	ENSG00000005810	MYCBP2
ENSG00000005889.11	12	ENSG00000005889	ZFX
ENSG00000005893.11	13	ENSG00000005893	LAMP2
ENSG00000006062.9	24	ENSG00000006062	MAP3K14
ENSG00000006075.11	14	ENSG00000006075	NA
ENSG00000006327.9	15	ENSG00000006327	TNFRSF12A
ENSG00000006459.6	10	ENSG00000006459	KDM7A
ENSG00000006530.11	6	ENSG00000006530	AGK
ENSG00000006576.12	7	ENSG00000006576	PHTF2
ENSG00000006625.13	6	ENSG00000006625	GGCT
ENSG00000006638.7	41	ENSG00000006638	TBXA2R
ENSG00000006715.11	3	ENSG00000006715	VPS41
ENSG00000006744.14	6	ENSG00000006744	ELAC2
ENSG00000007080.6	6	ENSG00000007080	CCDC124
ENSG00000007341.14	18	ENSG00000007341	ST7L
ENSG00000008256.11	5	ENSG00000008256	CYTH3
ENSG00000008441.12	19	ENSG00000008441	NFIX
ENSG00000008513.10	20	ENSG00000008513	ST3GAL1
ENSG00000008516.12	21	ENSG00000008516	MMP25
ENSG00000008517.12	21	ENSG00000008517	IL32
ENSG00000008838.13	6	ENSG00000008838	MED24
ENSG00000009307.11	4	ENSG00000009307	CSDE1
ENSG00000009694.9	20	ENSG00000009694	TENM1
ENSG00000010256.6	7	ENSG00000010256	UQCRC1
ENSG00000010292.8	2	ENSG00000010292	NCAPD2
ENSG00000010404.13	23	ENSG00000010404	IDS
ENSG00000010610.5	42	ENSG00000010610	CD4
ENSG00000010810.13	25	ENSG00000010810	FYN
ENSG00000011028.9	26	ENSG00000011028	MRC2
ENSG00000011114.10	41	ENSG00000011114	BTBD7
ENSG00000011304.12	27	ENSG00000011304	PTBP1
ENSG00000011405.9	11	ENSG00000011405	PIK3C2A
ENSG00000011485.10	6	ENSG00000011485	PPP5C
ENSG00000011523.9	20	ENSG00000011523	CEP68
ENSG00000011566.10	25	ENSG00000011566	MAP4K3
ENSG00000012211.8	26	ENSG00000012211	PRICKLE3
ENSG00000012822.11	20	ENSG00000012822	CALCOCO1
ENSG00000013275.3	17	ENSG00000013275	PSMC4
ENSG00000013297.6	3	ENSG00000013297	CLDN11
ENSG00000013306.11	6	ENSG00000013306	SLC25A39
ENSG00000013375.11	24	ENSG00000013375	PGM3
ENSG00000013503.5	19	ENSG00000013503	POLR3B
ENSG00000013561.13	19	ENSG00000013561	RNF14
ENSG00000013725.10	38	ENSG00000013725	CD6
ENSG00000014641.13	7	ENSG00000014641	MDH1
ENSG00000014824.9	9	ENSG00000014824	SLC30A9
ENSG00000015171.14	30	ENSG00000015171	ZMYND11
ENSG00000015475.14	31	ENSG00000015475	BID
ENSG00000015532.5	32	ENSG00000015532	XYLT2
ENSG00000017260.15	16	ENSG00000017260	ATP2C1
ENSG00000017483.10	6	ENSG00000017483	SLC38A5
ENSG00000017797.7	26	ENSG00000017797	RALBP1
ENSG00000018869.12	12	ENSG00000018869	ZNF582
ENSG00000019485.8	18	ENSG00000019485	PRDM11
ENSG00000021355.8	42	ENSG00000021355	SERPINB1
ENSG00000022567.5	28	ENSG00000022567	SLC45A4
ENSG00000023171.10	37	ENSG00000023171	GRAMD1B
ENSG00000023330.10	6	ENSG00000023330	ALAS1
ENSG00000023445.9	25	ENSG00000023445	BIRC3
ENSG00000023892.9	23	ENSG00000023892	DEF6
ENSG00000023902.9	23	ENSG00000023902	PLEKHO1
ENSG00000024862.12	42	ENSG00000024862	CCDC28A
ENSG00000025434.14	13	ENSG00000025434	NR1H3
ENSG00000026025.9	3	ENSG00000026025	VIM
ENSG00000026297.11	24	ENSG00000026297	RNASET2
ENSG00000026751.12	32	ENSG00000026751	SLAMF7
ENSG00000027697.8	4	ENSG00000027697	IFNGR1
ENSG00000027869.7	3	ENSG00000027869	SH2D2A
ENSG00000029363.11	28	ENSG00000029363	BCLAF1
ENSG00000029639.6	26	ENSG00000029639	TFB1M
ENSG00000030066.9	34	ENSG00000030066	NUP160
ENSG00000030419.12	19	ENSG00000030419	IKZF2
ENSG00000031003.6	12	ENSG00000031003	FAM13B
ENSG00000032389.8	6	ENSG00000032389	TSSC1
ENSG00000033011.7	19	ENSG00000033011	ALG1
ENSG00000033170.12	3	ENSG00000033170	FUT8
ENSG00000033327.8	13	ENSG00000033327	GAB2
ENSG00000034510.4	7	ENSG00000034510	TMSB10
ENSG00000035115.17	11	ENSG00000035115	SH3YL1
ENSG00000035141.3	8	ENSG00000035141	FAM136A
ENSG00000036549.8	30	ENSG00000036549	ZZZ3
ENSG00000037241.3	8	ENSG00000037241	RPL26L1
ENSG00000039068.14	3	ENSG00000039068	CDH1
ENSG00000040275.12	2	ENSG00000040275	SPDL1
ENSG00000041353.5	32	ENSG00000041353	RAB27B
ENSG00000041357.11	8	ENSG00000041357	PSMA4
ENSG00000042088.9	14	ENSG00000042088	TDP1
ENSG00000042753.7	6	ENSG00000042753	AP2S1
ENSG00000044574.7	27	ENSG00000044574	HSPA5
ENSG00000046651.10	11	ENSG00000046651	OFD1
ENSG00000047634.10	38	ENSG00000047634	SCML1
ENSG00000048162.15	27	ENSG00000048162	NOP16
ENSG00000048707.9	30	ENSG00000048707	VPS13D
ENSG00000048828.12	16	ENSG00000048828	FAM120A
ENSG00000049449.4	6	ENSG00000049449	RCN1
ENSG00000049541.6	2	ENSG00000049541	RFC2
ENSG00000049656.9	17	ENSG00000049656	CLPTM1L
ENSG00000049768.10	3	ENSG00000049768	FOXP3
ENSG00000050405.9	34	ENSG00000050405	LIMA1
ENSG00000050426.11	24	ENSG00000050426	LETMD1
ENSG00000051596.5	37	ENSG00000051596	THOC3
ENSG00000052841.10	11	ENSG00000052841	TTC17
ENSG00000053372.4	27	ENSG00000053372	MRTO4
ENSG00000054523.12	9	ENSG00000054523	KIF1B
ENSG00000054654.11	1	ENSG00000054654	SYNE2
ENSG00000054793.9	40	ENSG00000054793	ATP9A
ENSG00000055609.13	11	ENSG00000055609	KMT2C
ENSG00000057657.10	36	ENSG00000057657	PRDM1
ENSG00000059573.4	16	ENSG00000059573	ALDH18A1
ENSG00000059804.11	24	ENSG00000059804	SLC2A3
ENSG00000060069.12	36	ENSG00000060069	CTDP1
ENSG00000060558.3	40	ENSG00000060558	GNA15
ENSG00000060688.8	27	ENSG00000060688	SNRNP40
ENSG00000061273.13	5	ENSG00000061273	HDAC7
ENSG00000061656.5	40	ENSG00000061656	SPAG4
ENSG00000062485.14	16	ENSG00000062485	CS
ENSG00000063046.13	11	ENSG00000063046	EIF4B
ENSG00000063177.8	41	ENSG00000063177	RPL18
ENSG00000063241.3	17	ENSG00000063241	ISOC2
ENSG00000063322.9	28	ENSG00000063322	MED29
ENSG00000064393.11	11	ENSG00000064393	HIPK2
ENSG00000064547.9	23	ENSG00000064547	LPAR2
ENSG00000064601.12	3	ENSG00000064601	CTSA
ENSG00000064666.10	42	ENSG00000064666	CNN2
ENSG00000064763.6	21	ENSG00000064763	FAR2
ENSG00000065150.14	16	ENSG00000065150	IPO5
ENSG00000065243.14	11	ENSG00000065243	PKN2
ENSG00000065357.15	29	ENSG00000065357	DGKA
ENSG00000065485.13	17	ENSG00000065485	PDIA5
ENSG00000065491.8	36	ENSG00000065491	TBC1D22B
ENSG00000065518.7	9	ENSG00000065518	NDUFB4
ENSG00000065559.10	19	ENSG00000065559	MAP2K4
ENSG00000065665.16	36	ENSG00000065665	SEC61A2
ENSG00000065717.10	29	ENSG00000065717	TLE2
ENSG00000065923.5	21	ENSG00000065923	SLC9A7
ENSG00000065970.4	42	ENSG00000065970	FOXJ2
ENSG00000065978.13	17	ENSG00000065978	YBX1
ENSG00000065989.11	40	ENSG00000065989	PDE4A
ENSG00000066044.9	6	ENSG00000066044	ELAVL1
ENSG00000066279.12	22	ENSG00000066279	ASPM
ENSG00000066422.4	11	ENSG00000066422	ZBTB11
ENSG00000066933.11	11	ENSG00000066933	MYO9A
ENSG00000067048.12	4	ENSG00000067048	DDX3Y
ENSG00000067057.12	16	ENSG00000067057	PFKP
ENSG00000067177.10	7	ENSG00000067177	PHKA1
ENSG00000067182.3	10	ENSG00000067182	TNFRSF1A
ENSG00000067208.10	3	ENSG00000067208	EVI5
ENSG00000067533.5	39	ENSG00000067533	RRP15
ENSG00000067704.8	7	ENSG00000067704	IARS2
ENSG00000067992.8	9	ENSG00000067992	PDK3
ENSG00000068308.9	42	ENSG00000068308	OTUD5
ENSG00000068489.8	22	ENSG00000068489	PRR11
ENSG00000068650.14	14	ENSG00000068650	ATP11A
ENSG00000068796.12	7	ENSG00000068796	KIF2A
ENSG00000068831.14	11	ENSG00000068831	RASGRP2
ENSG00000069020.14	36	ENSG00000069020	MAST4
ENSG00000069424.10	32	ENSG00000069424	KCNAB2
ENSG00000069493.10	30	ENSG00000069493	CLEC2D
ENSG00000069667.11	11	ENSG00000069667	RORA
ENSG00000069702.6	32	ENSG00000069702	TGFBR3
ENSG00000069956.7	34	ENSG00000069956	MAPK6
ENSG00000069974.11	37	ENSG00000069974	RAB27A
ENSG00000070018.4	30	ENSG00000070018	LRP6
ENSG00000070159.9	36	ENSG00000070159	PTPN3
ENSG00000070214.11	3	ENSG00000070214	SLC44A1
ENSG00000070366.9	5	ENSG00000070366	SMG6
ENSG00000070444.10	29	ENSG00000070444	MNT
ENSG00000070950.5	2	ENSG00000070950	RAD18
ENSG00000071073.8	1	ENSG00000071073	MGAT4A
ENSG00000071082.6	41	ENSG00000071082	RPL31
ENSG00000071205.7	26	ENSG00000071205	ARHGAP10
ENSG00000071242.7	3	ENSG00000071242	RPS6KA2
ENSG00000071246.6	3	ENSG00000071246	VASH1
ENSG00000071462.7	27	ENSG00000071462	WBSCR22
ENSG00000071539.9	2	ENSG00000071539	TRIP13
ENSG00000071564.10	16	ENSG00000071564	TCF3
ENSG00000071575.7	11	ENSG00000071575	TRIB2
ENSG00000072121.11	18	ENSG00000072121	ZFYVE26
ENSG00000072163.14	3	ENSG00000072163	LIMS2
ENSG00000072274.8	14	ENSG00000072274	TFRC
ENSG00000072310.12	26	ENSG00000072310	SREBF1
ENSG00000072803.13	3	ENSG00000072803	FBXW11
ENSG00000073060.11	6	ENSG00000073060	SCARB1
ENSG00000073417.10	4	ENSG00000073417	PDE8A
ENSG00000073578.12	21	ENSG00000073578	SDHA
ENSG00000073910.15	1	ENSG00000073910	FRY
ENSG00000074266.13	8	ENSG00000074266	EED
ENSG00000074356.12	3	ENSG00000074356	NCBP3
ENSG00000074660.11	40	ENSG00000074660	SCARF1
ENSG00000074695.5	26	ENSG00000074695	LMAN1
ENSG00000074706.9	25	ENSG00000074706	IPCEF1
ENSG00000074966.6	29	ENSG00000074966	TXK
ENSG00000075188.4	2	ENSG00000075188	NUP37
ENSG00000075340.18	3	ENSG00000075340	ADD2
ENSG00000075426.7	34	ENSG00000075426	FOSL2
ENSG00000075618.13	14	ENSG00000075618	FSCN1
ENSG00000075702.12	22	ENSG00000075702	WDR62
ENSG00000075790.6	3	ENSG00000075790	BCAP29
ENSG00000076003.4	21	ENSG00000076003	MCM6
ENSG00000076067.7	36	ENSG00000076067	RBMS2
ENSG00000076242.10	2	ENSG00000076242	MLH1
ENSG00000076382.12	22	ENSG00000076382	SPAG5
ENSG00000076555.11	42	ENSG00000076555	ACACB
ENSG00000076641.4	28	ENSG00000076641	PAG1
ENSG00000076770.10	28	ENSG00000076770	MBNL3
ENSG00000077044.5	28	ENSG00000077044	DGKD
ENSG00000077232.12	19	ENSG00000077232	DNAJC10
ENSG00000077312.4	6	ENSG00000077312	SNRPA
ENSG00000077420.11	25	ENSG00000077420	APBB1IP
ENSG00000077684.11	10	ENSG00000077684	JADE1
ENSG00000077782.15	36	ENSG00000077782	FGFR1
ENSG00000077984.4	14	ENSG00000077984	CST7
ENSG00000078018.15	31	ENSG00000078018	MAP2
ENSG00000078081.3	6	ENSG00000078081	LAMP3
ENSG00000078589.8	25	ENSG00000078589	P2RY10
ENSG00000078687.12	11	ENSG00000078687	TNRC6C
ENSG00000078967.8	31	ENSG00000078967	UBE2D4
ENSG00000079335.13	11	ENSG00000079335	CDC14A
ENSG00000079616.8	37	ENSG00000079616	KIF22
ENSG00000079739.11	7	ENSG00000079739	PGM1
ENSG00000079974.13	42	ENSG00000079974	RABL2B
ENSG00000080200.5	9	ENSG00000080200	CRYBG3
ENSG00000080345.13	38	ENSG00000080345	RIF1
ENSG00000080503.15	42	ENSG00000080503	SMARCA2
ENSG00000080561.9	42	ENSG00000080561	MID2
ENSG00000080603.12	30	ENSG00000080603	SRCAP
ENSG00000080819.2	21	ENSG00000080819	CPOX
ENSG00000080824.14	8	ENSG00000080824	HSP90AA1
ENSG00000081019.9	11	ENSG00000081019	RSBN1
ENSG00000081026.14	42	ENSG00000081026	MAGI3
ENSG00000081059.15	11	ENSG00000081059	TCF7
ENSG00000081087.10	31	ENSG00000081087	OSTM1
ENSG00000081177.14	13	ENSG00000081177	EXD2
ENSG00000081237.14	25	ENSG00000081237	PTPRC
ENSG00000081377.12	24	ENSG00000081377	CDC14B
ENSG00000081985.6	7	ENSG00000081985	IL12RB2
ENSG00000082074.11	4	ENSG00000082074	FYB
ENSG00000082146.8	3	ENSG00000082146	STRADB
ENSG00000082212.7	6	ENSG00000082212	ME2
ENSG00000082458.7	13	ENSG00000082458	DLG3
ENSG00000082805.15	42	ENSG00000082805	ERC1
ENSG00000083097.10	12	ENSG00000083097	DOPEY1
ENSG00000083099.6	31	ENSG00000083099	LYRM2
ENSG00000083454.17	26	ENSG00000083454	P2RX5
ENSG00000083457.7	3	ENSG00000083457	ITGAE
ENSG00000083720.8	21	ENSG00000083720	OXCT1
ENSG00000083799.13	41	ENSG00000083799	CYLD
ENSG00000083814.8	41	ENSG00000083814	ZNF671
ENSG00000083817.8	11	ENSG00000083817	ZNF416
ENSG00000084070.7	14	ENSG00000084070	SMAP2
ENSG00000084234.12	28	ENSG00000084234	APLP2
ENSG00000085063.10	5	ENSG00000085063	CD59
ENSG00000085382.7	9	ENSG00000085382	HACE1
ENSG00000085563.10	29	ENSG00000085563	ABCB1
ENSG00000085662.9	42	ENSG00000085662	AKR1B1
ENSG00000085788.9	36	ENSG00000085788	DDHD2
ENSG00000086300.11	7	ENSG00000086300	SNX10
ENSG00000086475.10	14	ENSG00000086475	SEPHS1
ENSG00000086619.9	11	ENSG00000086619	ERO1B
ENSG00000086730.12	40	ENSG00000086730	LAT2
ENSG00000087053.14	6	ENSG00000087053	MTMR2
ENSG00000087095.8	19	ENSG00000087095	NLK
ENSG00000087245.8	3	ENSG00000087245	MMP2
ENSG00000087448.5	1	ENSG00000087448	KLHL42
ENSG00000087460.19	38	ENSG00000087460	GNAS
ENSG00000087586.13	22	ENSG00000087586	AURKA
ENSG00000088179.4	11	ENSG00000088179	PTPN4
ENSG00000088247.11	8	ENSG00000088247	KHSRP
ENSG00000088538.12	3	ENSG00000088538	DOCK3
ENSG00000088808.12	33	ENSG00000088808	PPP1R13B
ENSG00000088826.13	35	ENSG00000088826	SMOX
ENSG00000088854.11	42	ENSG00000088854	C20orf194
ENSG00000088899.10	29	ENSG00000088899	LZTS3
ENSG00000088970.11	20	ENSG00000088970	KIZ
ENSG00000089012.10	25	ENSG00000089012	SIRPG
ENSG00000089050.10	16	ENSG00000089050	RBBP9
ENSG00000089057.10	31	ENSG00000089057	SLC23A2
ENSG00000089063.10	3	ENSG00000089063	TMEM230
ENSG00000089289.11	24	ENSG00000089289	IGBP1
ENSG00000089327.10	10	ENSG00000089327	FXYD5
ENSG00000089335.16	33	ENSG00000089335	ZNF302
ENSG00000089692.4	40	ENSG00000089692	LAG3
ENSG00000089775.7	36	ENSG00000089775	ZBTB25
ENSG00000089916.13	36	ENSG00000089916	GPATCH2L
ENSG00000090273.9	16	ENSG00000090273	NUDC
ENSG00000090339.4	21	ENSG00000090339	ICAM1
ENSG00000090520.6	25	ENSG00000090520	DNAJB11
ENSG00000090612.16	12	ENSG00000090612	ZNF268
ENSG00000090686.11	26	ENSG00000090686	USP48
ENSG00000090989.13	32	ENSG00000090989	EXOC1
ENSG00000091073.15	3	ENSG00000091073	DTX2
ENSG00000091129.15	11	ENSG00000091129	NRCAM
ENSG00000091140.8	14	ENSG00000091140	DLD
ENSG00000091317.7	3	ENSG00000091317	CMTM6
ENSG00000091409.10	18	ENSG00000091409	ITGA6
ENSG00000091483.6	2	ENSG00000091483	FH
ENSG00000091490.6	5	ENSG00000091490	SEL1L3
ENSG00000091527.11	38	ENSG00000091527	CDV3
ENSG00000091651.4	2	ENSG00000091651	ORC6
ENSG00000091972.14	25	ENSG00000091972	CD200
ENSG00000092330.11	18	ENSG00000092330	TINF2
ENSG00000092470.7	22	ENSG00000092470	WDR76
ENSG00000092871.12	10	ENSG00000092871	RFFL
ENSG00000093010.7	3	ENSG00000093010	COMT
ENSG00000093072.11	20	ENSG00000093072	CECR1
ENSG00000093167.13	9	ENSG00000093167	LRRFIP2
ENSG00000094841.9	40	ENSG00000094841	UPRT
ENSG00000095015.5	29	ENSG00000095015	MAP3K1
ENSG00000095564.9	4	ENSG00000095564	BTAF1
ENSG00000096060.10	27	ENSG00000096060	FKBP5
ENSG00000096070.15	30	ENSG00000096070	BRPF3
ENSG00000096654.11	13	ENSG00000096654	ZNF184
ENSG00000096717.7	42	ENSG00000096717	SIRT1
ENSG00000097021.15	21	ENSG00000097021	ACOT7
ENSG00000097096.8	10	ENSG00000097096	SYDE2
ENSG00000099204.14	29	ENSG00000099204	ABLIM1
ENSG00000099365.5	36	ENSG00000099365	STX1B
ENSG00000099725.10	11	ENSG00000099725	PRKY
ENSG00000099783.7	27	ENSG00000099783	HNRNPM
ENSG00000099800.3	17	ENSG00000099800	TIMM13
ENSG00000099860.4	42	ENSG00000099860	GADD45B
ENSG00000099917.13	10	ENSG00000099917	MED15
ENSG00000099991.12	15	ENSG00000099991	CABIN1
ENSG00000100030.10	19	ENSG00000100030	MAPK1
ENSG00000100077.10	26	ENSG00000100077	ADRBK2
ENSG00000100092.16	13	ENSG00000100092	SH3BP1
ENSG00000100097.7	40	ENSG00000100097	LGALS1
ENSG00000100100.8	29	ENSG00000100100	PIK3IP1
ENSG00000100167.15	37	ENSG00000100167	SEPT3
ENSG00000100181.17	29	ENSG00000100181	TPTEP1
ENSG00000100209.5	32	ENSG00000100209	HSCB
ENSG00000100280.12	6	ENSG00000100280	AP1B1
ENSG00000100294.8	17	ENSG00000100294	MCAT
ENSG00000100311.12	23	ENSG00000100311	PDGFB
ENSG00000100316.11	33	ENSG00000100316	RPL3
ENSG00000100346.13	20	ENSG00000100346	CACNA1I
ENSG00000100350.10	8	ENSG00000100350	FOXRED2
ENSG00000100351.12	3	ENSG00000100351	GRAP2
ENSG00000100354.16	18	ENSG00000100354	TNRC6B
ENSG00000100364.14	5	ENSG00000100364	KIAA0930
ENSG00000100376.7	10	ENSG00000100376	FAM118A
ENSG00000100413.12	39	ENSG00000100413	POLR3H
ENSG00000100422.9	10	ENSG00000100422	CERK
ENSG00000100426.6	3	ENSG00000100426	ZBED4
ENSG00000100439.6	36	ENSG00000100439	ABHD4
ENSG00000100478.10	31	ENSG00000100478	AP4S1
ENSG00000100503.19	25	ENSG00000100503	NIN
ENSG00000100522.4	34	ENSG00000100522	GNPNAT1
ENSG00000100526.15	22	ENSG00000100526	CDKN3
ENSG00000100558.4	38	ENSG00000100558	PLEK2
ENSG00000100567.8	27	ENSG00000100567	PSMA3
ENSG00000100568.6	30	ENSG00000100568	VTI1B
ENSG00000100580.7	21	ENSG00000100580	TMED8
ENSG00000100592.11	42	ENSG00000100592	DAAM1
ENSG00000100714.11	2	ENSG00000100714	MTHFD1
ENSG00000100731.11	11	ENSG00000100731	PCNX
ENSG00000100749.3	2	ENSG00000100749	VRK1
ENSG00000100784.5	1	ENSG00000100784	RPS6KA5
ENSG00000100852.8	3	ENSG00000100852	ARHGAP5
ENSG00000100938.13	13	ENSG00000100938	GMPR2
ENSG00000100983.5	21	ENSG00000100983	GSS
ENSG00000101082.9	3	ENSG00000101082	SLA2
ENSG00000101187.11	6	ENSG00000101187	SLCO4A1
ENSG00000101189.5	9	ENSG00000101189	MRGBP
ENSG00000101191.12	18	ENSG00000101191	DIDO1
ENSG00000101224.13	42	ENSG00000101224	CDC25B
ENSG00000101230.5	28	ENSG00000101230	ISM1
ENSG00000101307.11	25	ENSG00000101307	SIRPB1
ENSG00000101347.7	3	ENSG00000101347	SAMHD1
ENSG00000101361.10	27	ENSG00000101361	NOP56
ENSG00000101447.9	37	ENSG00000101447	FAM83D
ENSG00000101493.6	11	ENSG00000101493	ZNF516
ENSG00000101577.5	29	ENSG00000101577	LPIN2
ENSG00000101665.4	15	ENSG00000101665	SMAD7
ENSG00000101695.4	24	ENSG00000101695	RNF125
ENSG00000101752.7	26	ENSG00000101752	MIB1
ENSG00000101811.9	27	ENSG00000101811	CSTF2
ENSG00000101842.9	11	ENSG00000101842	VSIG1
ENSG00000101849.11	25	ENSG00000101849	TBL1X
ENSG00000101911.8	6	ENSG00000101911	PRPS2
ENSG00000102003.6	3	ENSG00000102003	SYP
ENSG00000102007.6	3	ENSG00000102007	PLP2
ENSG00000102034.12	15	ENSG00000102034	ELF4
ENSG00000102038.11	28	ENSG00000102038	SMARCA1
ENSG00000102054.13	8	ENSG00000102054	RBBP7
ENSG00000102144.9	40	ENSG00000102144	PGK1
ENSG00000102178.8	3	ENSG00000102178	UBL4A
ENSG00000102189.12	25	ENSG00000102189	EEA1
ENSG00000102245.3	34	ENSG00000102245	CD40LG
ENSG00000102383.9	3	ENSG00000102383	ZDHHC15
ENSG00000102384.9	22	ENSG00000102384	CENPI
ENSG00000102409.9	18	ENSG00000102409	BEX4
ENSG00000102471.9	3	ENSG00000102471	NDFIP2
ENSG00000102531.12	25	ENSG00000102531	FNDC3A
ENSG00000102580.10	25	ENSG00000102580	DNAJC3
ENSG00000102606.13	36	ENSG00000102606	ARHGEF7
ENSG00000102760.12	28	ENSG00000102760	RGCC
ENSG00000102796.6	18	ENSG00000102796	DHRS12
ENSG00000102804.10	41	ENSG00000102804	TSC22D1
ENSG00000102805.9	12	ENSG00000102805	CLN5
ENSG00000102870.4	31	ENSG00000102870	ZNF629
ENSG00000102878.11	40	ENSG00000102878	HSF4
ENSG00000102879.11	3	ENSG00000102879	CORO1A
ENSG00000102886.10	36	ENSG00000102886	GDPD3
ENSG00000102900.8	17	ENSG00000102900	NUP93
ENSG00000102931.3	23	ENSG00000102931	ARL2BP
ENSG00000102984.10	38	ENSG00000102984	ZNF821
ENSG00000103061.7	1	ENSG00000103061	SLC7A6OS
ENSG00000103064.9	28	ENSG00000103064	SLC7A6
ENSG00000103091.10	36	ENSG00000103091	WDR59
ENSG00000103160.7	25	ENSG00000103160	HSDL1
ENSG00000103174.7	31	ENSG00000103174	NAGPA
ENSG00000103187.6	14	ENSG00000103187	COTL1
ENSG00000103222.14	26	ENSG00000103222	ABCC1
ENSG00000103253.13	3	ENSG00000103253	HAGHL
ENSG00000103356.11	17	ENSG00000103356	EARS2
ENSG00000103381.7	21	ENSG00000103381	CPPED1
ENSG00000103404.10	19	ENSG00000103404	USP31
ENSG00000103495.9	35	ENSG00000103495	MAZ
ENSG00000103507.9	6	ENSG00000103507	BCKDK
ENSG00000103657.9	11	ENSG00000103657	HERC1
ENSG00000103671.5	3	ENSG00000103671	TRIP4
ENSG00000103966.5	14	ENSG00000103966	EHD4
ENSG00000104081.9	3	ENSG00000104081	BMF
ENSG00000104129.5	17	ENSG00000104129	DNAJC17
ENSG00000104177.13	37	ENSG00000104177	MYEF2
ENSG00000104205.8	12	ENSG00000104205	SGK3
ENSG00000104267.5	3	ENSG00000104267	CA2
ENSG00000104290.6	24	ENSG00000104290	FZD3
ENSG00000104419.10	42	ENSG00000104419	NDRG1
ENSG00000104427.7	13	ENSG00000104427	ZC2HC1A
ENSG00000104447.7	1	ENSG00000104447	TRPS1
ENSG00000104450.8	27	ENSG00000104450	SPAG1
ENSG00000104490.13	32	ENSG00000104490	NCALD
ENSG00000104517.8	4	ENSG00000104517	UBR5
ENSG00000104660.13	11	ENSG00000104660	LEPROTL1
ENSG00000104687.8	27	ENSG00000104687	GSR
ENSG00000104689.5	30	ENSG00000104689	TNFRSF10A
ENSG00000104728.11	27	ENSG00000104728	ARHGEF10
ENSG00000104765.10	36	ENSG00000104765	BNIP3L
ENSG00000104823.4	13	ENSG00000104823	ECH1
ENSG00000104872.6	13	ENSG00000104872	PIH1D1
ENSG00000104881.10	9	ENSG00000104881	PPP1R13L
ENSG00000104915.10	13	ENSG00000104915	STX10
ENSG00000105063.14	6	ENSG00000105063	PPP6R1
ENSG00000105088.4	35	ENSG00000105088	OLFM2
ENSG00000105122.8	38	ENSG00000105122	RASAL3
ENSG00000105127.4	28	ENSG00000105127	AKAP8
ENSG00000105173.9	21	ENSG00000105173	CCNE1
ENSG00000105193.4	41	ENSG00000105193	RPS16
ENSG00000105197.6	27	ENSG00000105197	TIMM50
ENSG00000105220.10	7	ENSG00000105220	GPI
ENSG00000105289.10	18	ENSG00000105289	TJP3
ENSG00000105327.11	29	ENSG00000105327	BBC3
ENSG00000105329.5	35	ENSG00000105329	TGFB1
ENSG00000105339.6	9	ENSG00000105339	DENND3
ENSG00000105355.4	40	ENSG00000105355	PLIN3
ENSG00000105373.14	41	ENSG00000105373	GLTSCR2
ENSG00000105374.5	3	ENSG00000105374	NKG7
ENSG00000105401.2	17	ENSG00000105401	CDC37
ENSG00000105402.3	3	ENSG00000105402	NAPA
ENSG00000105438.4	37	ENSG00000105438	KDELR1
ENSG00000105447.8	39	ENSG00000105447	GRWD1
ENSG00000105483.12	36	ENSG00000105483	CARD8
ENSG00000105486.9	37	ENSG00000105486	LIG1
ENSG00000105497.3	33	ENSG00000105497	ZNF175
ENSG00000105514.3	13	ENSG00000105514	RAB3D
ENSG00000105618.9	6	ENSG00000105618	PRPF31
ENSG00000105643.5	29	ENSG00000105643	ARRDC2
ENSG00000105676.9	17	ENSG00000105676	ARMC6
ENSG00000105698.11	42	ENSG00000105698	USF2
ENSG00000105699.12	10	ENSG00000105699	LSR
ENSG00000105700.6	37	ENSG00000105700	KXD1
ENSG00000105835.7	14	ENSG00000105835	NAMPT
ENSG00000105856.9	29	ENSG00000105856	HBP1
ENSG00000105866.9	3	ENSG00000105866	SP4
ENSG00000105877.13	36	ENSG00000105877	DNAH11
ENSG00000105968.14	3	ENSG00000105968	H2AFV
ENSG00000106070.13	3	ENSG00000106070	GRB10
ENSG00000106153.12	8	ENSG00000106153	CHCHD2
ENSG00000106261.12	3	ENSG00000106261	ZKSCAN1
ENSG00000106305.5	17	ENSG00000106305	AIMP2
ENSG00000106344.4	39	ENSG00000106344	RBM28
ENSG00000106392.6	25	ENSG00000106392	C1GALT1
ENSG00000106460.14	25	ENSG00000106460	TMEM106B
ENSG00000106484.10	19	ENSG00000106484	MEST
ENSG00000106526.6	19	ENSG00000106526	ACTR3C
ENSG00000106560.6	11	ENSG00000106560	GIMAP2
ENSG00000106603.13	35	ENSG00000106603	COA1
ENSG00000106609.12	30	ENSG00000106609	TMEM248
ENSG00000106785.10	3	ENSG00000106785	TRIM14
ENSG00000106829.14	11	ENSG00000106829	TLE4
ENSG00000107077.13	24	ENSG00000107077	KDM4C
ENSG00000107249.17	5	ENSG00000107249	GLIS3
ENSG00000107262.12	17	ENSG00000107262	BAG1
ENSG00000107331.12	13	ENSG00000107331	ABCA2
ENSG00000107341.4	36	ENSG00000107341	UBE2R2
ENSG00000107372.8	4	ENSG00000107372	ZFAND5
ENSG00000107485.11	40	ENSG00000107485	GATA3
ENSG00000107560.6	12	ENSG00000107560	RAB11FIP2
ENSG00000107611.10	11	ENSG00000107611	CUBN
ENSG00000107679.10	30	ENSG00000107679	PLEKHA1
ENSG00000107968.5	14	ENSG00000107968	MAP3K8
ENSG00000108039.13	7	ENSG00000108039	XPNPEP1
ENSG00000108091.10	7	ENSG00000108091	CCDC6
ENSG00000108106.9	37	ENSG00000108106	UBE2S
ENSG00000108179.9	16	ENSG00000108179	PPIF
ENSG00000108219.10	23	ENSG00000108219	TSPAN14
ENSG00000108298.5	41	ENSG00000108298	RPL19
ENSG00000108312.10	42	ENSG00000108312	UBTF
ENSG00000108344.10	8	ENSG00000108344	PSMD3
ENSG00000108384.10	2	ENSG00000108384	RAD51C
ENSG00000108405.3	40	ENSG00000108405	P2RX1
ENSG00000108424.5	8	ENSG00000108424	KPNB1
ENSG00000108518.7	6	ENSG00000108518	PFN1
ENSG00000108528.9	21	ENSG00000108528	SLC25A11
ENSG00000108578.10	3	ENSG00000108578	BLMH
ENSG00000108654.7	28	ENSG00000108654	DDX5
ENSG00000108669.12	11	ENSG00000108669	CYTH1
ENSG00000108671.5	27	ENSG00000108671	PSMD11
ENSG00000108733.5	12	ENSG00000108733	PEX12
ENSG00000108798.4	21	ENSG00000108798	ABI3
ENSG00000108799.8	29	ENSG00000108799	EZH1
ENSG00000108826.11	14	ENSG00000108826	MRPL27
ENSG00000108829.9	14	ENSG00000108829	LRRC59
ENSG00000108854.11	23	ENSG00000108854	SMURF2
ENSG00000108861.4	14	ENSG00000108861	DUSP3
ENSG00000108953.12	8	ENSG00000108953	YWHAE
ENSG00000109046.10	4	ENSG00000109046	WSB1
ENSG00000109062.5	13	ENSG00000109062	SLC9A3R1
ENSG00000109107.9	13	ENSG00000109107	ALDOC
ENSG00000109452.8	19	ENSG00000109452	INPP4B
ENSG00000109475.12	41	ENSG00000109475	RPL34
ENSG00000109685.13	22	ENSG00000109685	WHSC1
ENSG00000109762.11	36	ENSG00000109762	SNX25
ENSG00000109787.8	11	ENSG00000109787	KLF3
ENSG00000109861.11	37	ENSG00000109861	CTSC
ENSG00000109919.5	6	ENSG00000109919	MTCH2
ENSG00000109944.6	23	ENSG00000109944	C11orf63
ENSG00000110031.8	3	ENSG00000110031	LPXN
ENSG00000110066.10	12	ENSG00000110066	SUV420H1
ENSG00000110075.10	27	ENSG00000110075	PPP6R3
ENSG00000110090.8	4	ENSG00000110090	CPT1A
ENSG00000110104.7	27	ENSG00000110104	CCDC86
ENSG00000110318.9	42	ENSG00000110318	CEP126
ENSG00000110330.4	10	ENSG00000110330	BIRC2
ENSG00000110400.6	30	ENSG00000110400	PVRL1
ENSG00000110700.2	41	ENSG00000110700	RPS13
ENSG00000110723.7	42	ENSG00000110723	EXPH5
ENSG00000110841.9	7	ENSG00000110841	PPFIBP1
ENSG00000110931.14	17	ENSG00000110931	CAMKK2
ENSG00000110944.4	25	ENSG00000110944	IL23A
ENSG00000110955.4	8	ENSG00000110955	ATP5B
ENSG00000111057.6	31	ENSG00000111057	KRT18
ENSG00000111144.5	32	ENSG00000111144	LTA4H
ENSG00000111145.3	35	ENSG00000111145	ELK3
ENSG00000111206.8	22	ENSG00000111206	FOXM1
ENSG00000111231.4	8	ENSG00000111231	GPN3
ENSG00000111247.10	22	ENSG00000111247	RAD51AP1
ENSG00000111252.6	28	ENSG00000111252	SH2B3
ENSG00000111266.4	24	ENSG00000111266	DUSP16
ENSG00000111276.6	1	ENSG00000111276	CDKN1B
ENSG00000111328.2	6	ENSG00000111328	CDK2AP1
ENSG00000111348.4	24	ENSG00000111348	ARHGDIB
ENSG00000111358.9	8	ENSG00000111358	GTF2H3
ENSG00000111412.4	31	ENSG00000111412	C12orf49
ENSG00000111424.6	3	ENSG00000111424	VDR
ENSG00000111536.4	40	ENSG00000111536	IL26
ENSG00000111537.4	14	ENSG00000111537	IFNG
ENSG00000111602.7	2	ENSG00000111602	TIMELESS
ENSG00000111640.10	16	ENSG00000111640	GAPDH
ENSG00000111665.7	22	ENSG00000111665	CDCA3
ENSG00000111669.10	7	ENSG00000111669	TPI1
ENSG00000111674.4	40	ENSG00000111674	ENO2
ENSG00000111725.6	38	ENSG00000111725	PRKAB1
ENSG00000111752.6	18	ENSG00000111752	PHC1
ENSG00000111786.4	27	ENSG00000111786	SRSF9
ENSG00000111863.8	36	ENSG00000111863	ADTRP
ENSG00000111913.11	11	ENSG00000111913	FAM65B
ENSG00000112079.8	20	ENSG00000112079	STK38
ENSG00000112081.12	34	ENSG00000112081	SRSF3
ENSG00000112110.5	6	ENSG00000112110	MRPL18
ENSG00000112167.5	11	ENSG00000112167	SAYSD1
ENSG00000112182.10	5	ENSG00000112182	BACH2
ENSG00000112195.8	3	ENSG00000112195	TREML2
ENSG00000112297.10	24	ENSG00000112297	AIM1
ENSG00000112305.10	3	ENSG00000112305	SMAP1
ENSG00000112306.7	33	ENSG00000112306	RPS12
ENSG00000112365.4	25	ENSG00000112365	ZBTB24
ENSG00000112367.6	26	ENSG00000112367	FIG4
ENSG00000112406.4	10	ENSG00000112406	HECA
ENSG00000112414.10	3	ENSG00000112414	ADGRG6
ENSG00000112419.10	19	ENSG00000112419	PHACTR2
ENSG00000112759.12	16	ENSG00000112759	SLC29A1
ENSG00000112773.11	12	ENSG00000112773	FAM46A
ENSG00000112782.11	3	ENSG00000112782	CLIC5
ENSG00000112851.10	35	ENSG00000112851	ERBB2IP
ENSG00000112941.8	4	ENSG00000112941	PAPD7
ENSG00000112992.12	21	ENSG00000112992	NNT
ENSG00000113070.6	14	ENSG00000113070	HBEGF
ENSG00000113240.8	11	ENSG00000113240	CLK4
ENSG00000113263.8	25	ENSG00000113263	ITK
ENSG00000113269.9	31	ENSG00000113269	RNF130
ENSG00000113319.7	30	ENSG00000113319	RASGRF2
ENSG00000113328.14	24	ENSG00000113328	CCNG1
ENSG00000113356.6	16	ENSG00000113356	POLR3G
ENSG00000113368.7	2	ENSG00000113368	LMNB1
ENSG00000113448.12	36	ENSG00000113448	PDE4D
ENSG00000113532.8	36	ENSG00000113532	ST8SIA4
ENSG00000113569.11	8	ENSG00000113569	NUP155
ENSG00000113580.10	3	ENSG00000113580	NR3C1
ENSG00000113615.8	14	ENSG00000113615	SEC24A
ENSG00000113643.4	8	ENSG00000113643	RARS
ENSG00000113648.12	6	ENSG00000113648	H2AFY
ENSG00000113732.4	19	ENSG00000113732	ATP6V0E1
ENSG00000113749.5	27	ENSG00000113749	HRH2
ENSG00000113758.9	3	ENSG00000113758	DBN1
ENSG00000113811.6	34	ENSG00000113811	SELK
ENSG00000114023.11	40	ENSG00000114023	FAM162A
ENSG00000114030.8	25	ENSG00000114030	KPNA1
ENSG00000114098.13	30	ENSG00000114098	ARMC8
ENSG00000114107.4	42	ENSG00000114107	CEP70
ENSG00000114120.7	36	ENSG00000114120	SLC25A36
ENSG00000114126.13	42	ENSG00000114126	TFDP2
ENSG00000114268.7	13	ENSG00000114268	PFKFB4
ENSG00000114354.8	14	ENSG00000114354	TFG
ENSG00000114423.14	25	ENSG00000114423	CBLB
ENSG00000114446.4	3	ENSG00000114446	IFT57
ENSG00000114450.5	40	ENSG00000114450	GNB4
ENSG00000114473.9	13	ENSG00000114473	IQCG
ENSG00000114480.8	7	ENSG00000114480	GBE1
ENSG00000114491.9	17	ENSG00000114491	UMPS
ENSG00000114796.11	29	ENSG00000114796	KLHL24
ENSG00000114861.14	25	ENSG00000114861	FOXP1
ENSG00000114867.15	27	ENSG00000114867	EIF4G1
ENSG00000114942.9	33	ENSG00000114942	EEF1B2
ENSG00000114982.13	23	ENSG00000114982	KANSL3
ENSG00000114999.7	3	ENSG00000114999	TTL
ENSG00000115042.5	13	ENSG00000115042	FAHD2A
ENSG00000115165.5	5	ENSG00000115165	CYTIP
ENSG00000115170.9	3	ENSG00000115170	ACVR1
ENSG00000115232.9	3	ENSG00000115232	ITGA4
ENSG00000115233.7	8	ENSG00000115233	PSMD14
ENSG00000115241.9	6	ENSG00000115241	PPM1G
ENSG00000115295.15	11	ENSG00000115295	CLIP4
ENSG00000115306.11	42	ENSG00000115306	SPTBN1
ENSG00000115355.11	42	ENSG00000115355	CCDC88A
ENSG00000115484.10	16	ENSG00000115484	CCT4
ENSG00000115523.12	36	ENSG00000115523	GNLY
ENSG00000115548.12	24	ENSG00000115548	KDM3A
ENSG00000115561.10	18	ENSG00000115561	CHMP3
ENSG00000115594.7	3	ENSG00000115594	IL1R1
ENSG00000115604.6	6	ENSG00000115604	IL18R1
ENSG00000115607.5	3	ENSG00000115607	IL18RAP
ENSG00000115652.10	3	ENSG00000115652	UXS1
ENSG00000115677.12	6	ENSG00000115677	HDLBP
ENSG00000115687.9	4	ENSG00000115687	PASK
ENSG00000115738.5	19	ENSG00000115738	ID2
ENSG00000115756.8	36	ENSG00000115756	HPCAL1
ENSG00000115758.8	17	ENSG00000115758	ODC1
ENSG00000115762.12	10	ENSG00000115762	PLEKHB2
ENSG00000115825.5	25	ENSG00000115825	PRKD3
ENSG00000115828.11	5	ENSG00000115828	QPCT
ENSG00000115896.11	30	ENSG00000115896	PLCL1
ENSG00000115956.9	25	ENSG00000115956	PLEK
ENSG00000115970.14	19	ENSG00000115970	THADA
ENSG00000115977.14	29	ENSG00000115977	AAK1
ENSG00000115993.7	3	ENSG00000115993	TRAK2
ENSG00000116016.9	5	ENSG00000116016	EPAS1
ENSG00000116017.6	13	ENSG00000116017	ARID3A
ENSG00000116106.7	20	ENSG00000116106	EPHA4
ENSG00000116157.5	23	ENSG00000116157	GPX7
ENSG00000116161.13	6	ENSG00000116161	CACYBP
ENSG00000116191.13	11	ENSG00000116191	RALGPS2
ENSG00000116198.8	31	ENSG00000116198	CEP104
ENSG00000116212.10	14	ENSG00000116212	LRRC42
ENSG00000116221.11	2	ENSG00000116221	MRPL37
ENSG00000116251.5	41	ENSG00000116251	RPL22
ENSG00000116285.8	25	ENSG00000116285	ERRFI1
ENSG00000116350.11	7	ENSG00000116350	SRSF4
ENSG00000116459.6	8	ENSG00000116459	ATP5F1
ENSG00000116514.12	36	ENSG00000116514	RNF19B
ENSG00000116539.6	30	ENSG00000116539	ASH1L
ENSG00000116574.4	3	ENSG00000116574	RHOU
ENSG00000116649.5	17	ENSG00000116649	SRM
ENSG00000116679.11	3	ENSG00000116679	IVNS1ABP
ENSG00000116690.7	36	ENSG00000116690	PRG4
ENSG00000116701.10	24	ENSG00000116701	NCF2
ENSG00000116750.9	8	ENSG00000116750	UCHL5
ENSG00000116771.5	3	ENSG00000116771	AGMAT
ENSG00000116815.11	3	ENSG00000116815	CD58
ENSG00000116824.4	3	ENSG00000116824	CD2
ENSG00000116830.7	16	ENSG00000116830	TTF2
ENSG00000116898.7	16	ENSG00000116898	MRPS15
ENSG00000116906.7	21	ENSG00000116906	GNPAT
ENSG00000116984.8	20	ENSG00000116984	MTR
ENSG00000117016.5	13	ENSG00000117016	RIMS3
ENSG00000117020.12	10	ENSG00000117020	AKT3
ENSG00000117090.10	34	ENSG00000117090	SLAMF1
ENSG00000117091.5	4	ENSG00000117091	CD48
ENSG00000117118.5	8	ENSG00000117118	SDHB
ENSG00000117143.9	34	ENSG00000117143	UAP1
ENSG00000117280.8	42	ENSG00000117280	RAB29
ENSG00000117289.7	24	ENSG00000117289	NA
ENSG00000117305.10	13	ENSG00000117305	HMGCL
ENSG00000117308.10	21	ENSG00000117308	GALE
ENSG00000117318.8	10	ENSG00000117318	ID3
ENSG00000117450.9	27	ENSG00000117450	PRDX1
ENSG00000117533.10	1	ENSG00000117533	VAMP4
ENSG00000117560.6	34	ENSG00000117560	FASLG
ENSG00000117597.13	30	ENSG00000117597	DIEXF
ENSG00000117602.7	41	ENSG00000117602	RCAN3
ENSG00000117632.16	22	ENSG00000117632	STMN1
ENSG00000117643.10	3	ENSG00000117643	MAN1C1
ENSG00000118007.8	27	ENSG00000118007	STAG1
ENSG00000118058.16	1	ENSG00000118058	KMT2A
ENSG00000118181.6	41	ENSG00000118181	RPS25
ENSG00000118200.10	25	ENSG00000118200	CAMSAP2
ENSG00000118263.10	23	ENSG00000118263	KLF7
ENSG00000118276.7	3	ENSG00000118276	B4GALT6
ENSG00000118308.10	36	ENSG00000118308	LRMP
ENSG00000118369.8	35	ENSG00000118369	USP35
ENSG00000118402.5	3	ENSG00000118402	ELOVL4
ENSG00000118482.7	20	ENSG00000118482	PHF3
ENSG00000118495.14	26	ENSG00000118495	PLAGL1
ENSG00000118515.7	25	ENSG00000118515	SGK1
ENSG00000118564.10	1	ENSG00000118564	FBXL5
ENSG00000118596.7	31	ENSG00000118596	SLC16A7
ENSG00000118680.8	35	ENSG00000118680	MYL12B
ENSG00000118689.10	29	ENSG00000118689	FOXO3
ENSG00000118705.12	27	ENSG00000118705	RPN2
ENSG00000118816.5	4	ENSG00000118816	CCNI
ENSG00000118855.14	31	ENSG00000118855	MFSD1
ENSG00000118894.10	3	ENSG00000118894	FAM86B1
ENSG00000118985.10	14	ENSG00000118985	ELL2
ENSG00000119004.10	30	ENSG00000119004	CYP20A1
ENSG00000119138.3	28	ENSG00000119138	KLF9
ENSG00000119139.12	37	ENSG00000119139	TJP2
ENSG00000119185.8	2	ENSG00000119185	ITGB1BP1
ENSG00000119411.10	14	ENSG00000119411	BSPRY
ENSG00000119640.4	21	ENSG00000119640	ACYP1
ENSG00000119669.3	15	ENSG00000119669	IRF2BPL
ENSG00000119705.5	27	ENSG00000119705	SLIRP
ENSG00000119711.8	13	ENSG00000119711	ALDH6A1
ENSG00000119772.12	5	ENSG00000119772	DNMT3A
ENSG00000119801.8	20	ENSG00000119801	YPEL5
ENSG00000119866.16	35	ENSG00000119866	BCL11A
ENSG00000119929.8	36	ENSG00000119929	CUTC
ENSG00000119950.16	24	ENSG00000119950	MXI1
ENSG00000119969.10	22	ENSG00000119969	HELLS
ENSG00000120071.8	30	ENSG00000120071	KANSL1
ENSG00000120158.7	39	ENSG00000120158	RCL1
ENSG00000120265.12	7	ENSG00000120265	PCMT1
ENSG00000120318.11	36	ENSG00000120318	ARAP3
ENSG00000120438.7	8	ENSG00000120438	TCP1
ENSG00000120451.6	31	ENSG00000120451	SNX19
ENSG00000120539.10	37	ENSG00000120539	MASTL
ENSG00000120616.11	11	ENSG00000120616	EPC1
ENSG00000120659.10	14	ENSG00000120659	TNFSF11
ENSG00000120696.8	3	ENSG00000120696	KBTBD7
ENSG00000120699.8	8	ENSG00000120699	EXOSC8
ENSG00000120833.9	3	ENSG00000120833	SOCS2
ENSG00000120875.4	21	ENSG00000120875	DUSP4
ENSG00000120889.8	4	ENSG00000120889	TNFRSF10B
ENSG00000120942.9	31	ENSG00000120942	UBIAD1
ENSG00000120949.10	37	ENSG00000120949	TNFRSF8
ENSG00000121039.5	7	ENSG00000121039	RDH10
ENSG00000121060.10	21	ENSG00000121060	TRIM25
ENSG00000121064.8	9	ENSG00000121064	SCPEP1
ENSG00000121104.3	3	ENSG00000121104	FAM117A
ENSG00000121406.4	11	ENSG00000121406	ZNF549
ENSG00000121417.9	11	ENSG00000121417	ZNF211
ENSG00000121741.12	11	ENSG00000121741	ZMYM2
ENSG00000121742.11	3	ENSG00000121742	GJB6
ENSG00000121879.3	11	ENSG00000121879	PIK3CA
ENSG00000121957.8	37	ENSG00000121957	GPSM2
ENSG00000121964.10	27	ENSG00000121964	GTDC1
ENSG00000121989.10	11	ENSG00000121989	ACVR2A
ENSG00000122026.6	41	ENSG00000122026	RPL21
ENSG00000122042.9	12	ENSG00000122042	UBL3
ENSG00000122085.12	11	ENSG00000122085	MTERF4
ENSG00000122122.9	3	ENSG00000122122	SASH3
ENSG00000122224.13	11	ENSG00000122224	LY9
ENSG00000122497.13	11	ENSG00000122497	NA
ENSG00000122507.16	42	ENSG00000122507	BBS9
ENSG00000122557.5	20	ENSG00000122557	HERPUD2
ENSG00000122678.10	36	ENSG00000122678	POLM
ENSG00000122861.11	14	ENSG00000122861	PLAU
ENSG00000122863.5	3	ENSG00000122863	CHST3
ENSG00000122884.8	14	ENSG00000122884	P4HA1
ENSG00000122966.9	22	ENSG00000122966	CIT
ENSG00000122986.9	42	ENSG00000122986	HVCN1
ENSG00000123064.8	17	ENSG00000123064	DDX54
ENSG00000123104.7	3	ENSG00000123104	ITPR2
ENSG00000123131.8	16	ENSG00000123131	PRDX4
ENSG00000123136.10	17	ENSG00000123136	DDX39A
ENSG00000123179.9	32	ENSG00000123179	EBPL
ENSG00000123213.18	16	ENSG00000123213	NLN
ENSG00000123349.9	41	ENSG00000123349	PFDN5
ENSG00000123384.9	24	ENSG00000123384	LRP1
ENSG00000123411.10	35	ENSG00000123411	IKZF4
ENSG00000123416.11	2	ENSG00000123416	TUBA1B
ENSG00000123453.12	35	ENSG00000123453	SARDH
ENSG00000123454.6	35	ENSG00000123454	DBH
ENSG00000123562.12	34	ENSG00000123562	MORF4L2
ENSG00000123684.8	3	ENSG00000123684	LPGAT1
ENSG00000123685.4	16	ENSG00000123685	BATF3
ENSG00000123739.6	19	ENSG00000123739	PLA2G12A
ENSG00000123843.8	32	ENSG00000123843	C4BPB
ENSG00000123870.9	3	ENSG00000123870	NA
ENSG00000123892.7	7	ENSG00000123892	RAB38
ENSG00000123975.4	2	ENSG00000123975	CKS2
ENSG00000124098.9	18	ENSG00000124098	FAM210B
ENSG00000124120.6	28	ENSG00000124120	TTPAL
ENSG00000124126.9	42	ENSG00000124126	PREX1
ENSG00000124160.7	28	ENSG00000124160	NCOA5
ENSG00000124172.5	19	ENSG00000124172	ATP5E
ENSG00000124177.10	20	ENSG00000124177	CHD6
ENSG00000124201.10	28	ENSG00000124201	ZNFX1
ENSG00000124203.5	11	ENSG00000124203	ZNF831
ENSG00000124207.12	8	ENSG00000124207	CSE1L
ENSG00000124209.3	30	ENSG00000124209	RAB22A
ENSG00000124222.17	9	ENSG00000124222	STX16
ENSG00000124224.12	36	ENSG00000124224	NA
ENSG00000124225.11	23	ENSG00000124225	PMEPA1
ENSG00000124299.9	31	ENSG00000124299	PEPD
ENSG00000124334.12	40	ENSG00000124334	IL9R
ENSG00000124356.11	7	ENSG00000124356	STAMBP
ENSG00000124459.7	11	ENSG00000124459	ZNF45
ENSG00000124466.8	28	ENSG00000124466	LYPD3
ENSG00000124562.5	8	ENSG00000124562	SNRPC
ENSG00000124571.13	17	ENSG00000124571	XPO5
ENSG00000124766.4	36	ENSG00000124766	SOX4
ENSG00000124782.15	11	ENSG00000124782	RREB1
ENSG00000124785.4	40	ENSG00000124785	NRN1
ENSG00000124813.16	36	ENSG00000124813	RUNX2
ENSG00000124942.9	24	ENSG00000124942	AHNAK
ENSG00000125124.7	20	ENSG00000125124	BBS2
ENSG00000125148.6	21	ENSG00000125148	MT2A
ENSG00000125245.8	30	ENSG00000125245	GPR18
ENSG00000125249.6	13	ENSG00000125249	RAP2A
ENSG00000125430.4	25	ENSG00000125430	HS3ST3B1
ENSG00000125445.6	27	ENSG00000125445	MRPS7
ENSG00000125450.6	8	ENSG00000125450	NUP85
ENSG00000125454.7	27	ENSG00000125454	SLC25A19
ENSG00000125629.10	40	ENSG00000125629	INSIG2
ENSG00000125744.7	3	ENSG00000125744	RTN2
ENSG00000125746.10	13	ENSG00000125746	EML2
ENSG00000125772.8	11	ENSG00000125772	GPCPD1
ENSG00000125827.4	42	ENSG00000125827	TMX4
ENSG00000125875.9	30	ENSG00000125875	TBC1D20
ENSG00000125912.6	17	ENSG00000125912	NCLN
ENSG00000125952.14	12	ENSG00000125952	MAX
ENSG00000126001.11	13	ENSG00000126001	CEP250
ENSG00000126016.9	42	ENSG00000126016	AMOT
ENSG00000126067.7	8	ENSG00000126067	PSMB2
ENSG00000126353.3	3	ENSG00000126353	CCR7
ENSG00000126602.6	16	ENSG00000126602	TRAP1
ENSG00000126603.4	15	ENSG00000126603	GLIS2
ENSG00000126749.10	39	ENSG00000126749	EMG1
ENSG00000126775.8	29	ENSG00000126775	ATG14
ENSG00000126804.9	4	ENSG00000126804	ZBTB1
ENSG00000126860.7	4	ENSG00000126860	EVI2A
ENSG00000126903.11	15	ENSG00000126903	SLC10A3
ENSG00000127125.7	42	ENSG00000127125	PPCS
ENSG00000127318.6	14	ENSG00000127318	IL22
ENSG00000127452.4	42	ENSG00000127452	FBXL12
ENSG00000127528.5	41	ENSG00000127528	KLF2
ENSG00000127616.13	17	ENSG00000127616	SMARCA4
ENSG00000127663.10	36	ENSG00000127663	KDM4B
ENSG00000127824.9	14	ENSG00000127824	TUBA4A
ENSG00000127914.12	11	ENSG00000127914	AKAP9
ENSG00000127946.12	40	ENSG00000127946	HIP1
ENSG00000128000.11	31	ENSG00000128000	ZNF780B
ENSG00000128050.4	16	ENSG00000128050	PAICS
ENSG00000128191.9	5	ENSG00000128191	DGCR8
ENSG00000128203.6	26	ENSG00000128203	ASPHD2
ENSG00000128342.4	21	ENSG00000128342	LIF
ENSG00000128463.8	34	ENSG00000128463	EMC4
ENSG00000128487.12	7	ENSG00000128487	SPECC1
ENSG00000128590.4	25	ENSG00000128590	DNAJB9
ENSG00000128654.9	21	ENSG00000128654	MTX2
ENSG00000128683.9	40	ENSG00000128683	GAD1
ENSG00000128829.7	37	ENSG00000128829	EIF2AK4
ENSG00000128872.5	3	ENSG00000128872	TMOD2
ENSG00000128908.11	30	ENSG00000128908	INO80
ENSG00000128944.9	2	ENSG00000128944	KNSTRN
ENSG00000128951.9	22	ENSG00000128951	DUT
ENSG00000128973.7	17	ENSG00000128973	CLN6
ENSG00000129003.11	1	ENSG00000129003	VPS13C
ENSG00000129116.13	37	ENSG00000129116	PALLD
ENSG00000129245.7	10	ENSG00000129245	FXR2
ENSG00000129255.10	6	ENSG00000129255	MPDU1
ENSG00000129277.9	34	ENSG00000129277	NA
ENSG00000129474.11	32	ENSG00000129474	AJUBA
ENSG00000129521.9	14	ENSG00000129521	EGLN3
ENSG00000129675.11	3	ENSG00000129675	ARHGEF6
ENSG00000129824.11	11	ENSG00000129824	RPS4Y1
ENSG00000130024.10	4	ENSG00000130024	PHF10
ENSG00000130038.5	3	ENSG00000130038	CRACR2A
ENSG00000130066.12	4	ENSG00000130066	SAT1
ENSG00000130204.8	27	ENSG00000130204	TOMM40
ENSG00000130222.6	3	ENSG00000130222	GADD45G
ENSG00000130332.10	27	ENSG00000130332	LSM7
ENSG00000130338.8	31	ENSG00000130338	TULP4
ENSG00000130396.16	26	ENSG00000130396	MLLT4
ENSG00000130414.7	14	ENSG00000130414	NDUFA10
ENSG00000130511.11	6	ENSG00000130511	SSBP4
ENSG00000130544.7	12	ENSG00000130544	ZNF557
ENSG00000130559.14	3	ENSG00000130559	CAMSAP1
ENSG00000130590.9	3	ENSG00000130590	SAMD10
ENSG00000130592.9	42	ENSG00000130592	LSP1
ENSG00000130713.11	27	ENSG00000130713	EXOSC2
ENSG00000130723.13	29	ENSG00000130723	PRRC2B
ENSG00000130725.3	2	ENSG00000130725	UBE2M
ENSG00000130787.9	29	ENSG00000130787	HIP1R
ENSG00000130816.10	6	ENSG00000130816	DNMT1
ENSG00000130826.11	27	ENSG00000130826	DKC1
ENSG00000130830.10	3	ENSG00000130830	MPP1
ENSG00000130844.12	11	ENSG00000130844	ZNF331
ENSG00000130940.10	25	ENSG00000130940	CASZ1
ENSG00000130956.9	20	ENSG00000130956	HABP4
ENSG00000130958.7	3	ENSG00000130958	SLC35D2
ENSG00000131002.7	41	ENSG00000131002	TXLNGY
ENSG00000131018.18	20	ENSG00000131018	SYNE1
ENSG00000131023.8	12	ENSG00000131023	LATS1
ENSG00000131069.15	13	ENSG00000131069	ACSS2
ENSG00000131115.11	11	ENSG00000131115	ZNF227
ENSG00000131116.7	31	ENSG00000131116	ZNF428
ENSG00000131148.4	27	ENSG00000131148	EMC8
ENSG00000131149.13	36	ENSG00000131149	GSE1
ENSG00000131171.8	42	ENSG00000131171	SH3BGRL
ENSG00000131188.7	34	ENSG00000131188	PRR7
ENSG00000131238.12	3	ENSG00000131238	PPT1
ENSG00000131269.11	40	ENSG00000131269	ABCB7
ENSG00000131398.9	3	ENSG00000131398	KCNC3
ENSG00000131462.3	6	ENSG00000131462	TUBG1
ENSG00000131469.8	41	ENSG00000131469	RPL27
ENSG00000131732.7	7	ENSG00000131732	ZCCHC9
ENSG00000131747.10	22	ENSG00000131747	TOP2A
ENSG00000131828.9	27	ENSG00000131828	PDHA1
ENSG00000131844.11	16	ENSG00000131844	MCCC2
ENSG00000131981.11	3	ENSG00000131981	LGALS3
ENSG00000132256.14	19	ENSG00000132256	TRIM5
ENSG00000132274.11	31	ENSG00000132274	TRIM22
ENSG00000132286.7	30	ENSG00000132286	TIMM10B
ENSG00000132294.9	31	ENSG00000132294	EFR3A
ENSG00000132300.14	25	ENSG00000132300	PTCD3
ENSG00000132313.10	6	ENSG00000132313	MRPL35
ENSG00000132326.7	28	ENSG00000132326	PER2
ENSG00000132341.7	8	ENSG00000132341	RAN
ENSG00000132357.9	3	ENSG00000132357	CARD6
ENSG00000132376.15	23	ENSG00000132376	INPP5K
ENSG00000132383.7	3	ENSG00000132383	RPA1
ENSG00000132423.6	2	ENSG00000132423	COQ3
ENSG00000132507.13	17	ENSG00000132507	EIF5A
ENSG00000132646.6	2	ENSG00000132646	PCNA
ENSG00000132718.7	37	ENSG00000132718	SYT11
ENSG00000132780.12	2	ENSG00000132780	NASP
ENSG00000132819.12	10	ENSG00000132819	RBM38
ENSG00000132823.6	36	ENSG00000132823	OSER1
ENSG00000132824.9	23	ENSG00000132824	SERINC3
ENSG00000132849.14	20	ENSG00000132849	INADL
ENSG00000132965.5	37	ENSG00000132965	ALOX5AP
ENSG00000132967.9	37	ENSG00000132967	NA
ENSG00000133112.12	29	ENSG00000133112	TPT1
ENSG00000133119.8	22	ENSG00000133119	RFC3
ENSG00000133131.10	28	ENSG00000133131	MORC4
ENSG00000133265.6	39	ENSG00000133265	HSPBP1
ENSG00000133302.8	2	ENSG00000133302	SLF1
ENSG00000133454.11	40	ENSG00000133454	MYO18B
ENSG00000133477.12	19	ENSG00000133477	FAM83F
ENSG00000133639.3	29	ENSG00000133639	BTG1
ENSG00000133794.13	20	ENSG00000133794	ARNTL
ENSG00000133805.11	3	ENSG00000133805	AMPD3
ENSG00000133808.4	3	ENSG00000133808	MICALCL
ENSG00000133812.10	24	ENSG00000133812	SBF2
ENSG00000133816.9	3	ENSG00000133816	MICAL2
ENSG00000133872.9	11	ENSG00000133872	SARAF
ENSG00000133961.15	13	ENSG00000133961	NUMB
ENSG00000133985.2	3	ENSG00000133985	TTC9
ENSG00000134057.10	2	ENSG00000134057	CCNB1
ENSG00000134107.4	3	ENSG00000134107	BHLHE40
ENSG00000134109.6	34	ENSG00000134109	EDEM1
ENSG00000134193.10	32	ENSG00000134193	REG4
ENSG00000134256.8	3	ENSG00000134256	CD101
ENSG00000134285.6	27	ENSG00000134285	FKBP11
ENSG00000134291.7	22	ENSG00000134291	TMEM106C
ENSG00000134313.10	31	ENSG00000134313	KIDINS220
ENSG00000134321.7	3	ENSG00000134321	RSAD2
ENSG00000134333.9	7	ENSG00000134333	LDHA
ENSG00000134352.15	11	ENSG00000134352	IL6ST
ENSG00000134490.9	17	ENSG00000134490	TMEM241
ENSG00000134539.12	3	ENSG00000134539	KLRD1
ENSG00000134594.4	15	ENSG00000134594	RAB33A
ENSG00000134627.7	20	ENSG00000134627	PIWIL4
ENSG00000134802.13	16	ENSG00000134802	SLC43A3
ENSG00000134809.4	17	ENSG00000134809	TIMM10
ENSG00000134851.8	27	ENSG00000134851	TMEM165
ENSG00000134909.14	11	ENSG00000134909	ARHGAP32
ENSG00000134954.10	1	ENSG00000134954	ETS1
ENSG00000134996.11	13	ENSG00000134996	OSTF1
ENSG00000135046.9	4	ENSG00000135046	ANXA1
ENSG00000135047.10	35	ENSG00000135047	CTSL
ENSG00000135049.11	24	ENSG00000135049	AGTPBP1
ENSG00000135074.11	3	ENSG00000135074	ADAM19
ENSG00000135119.10	32	ENSG00000135119	RNFT2
ENSG00000135127.7	5	ENSG00000135127	CCDC64
ENSG00000135205.10	20	ENSG00000135205	CCDC146
ENSG00000135245.9	7	ENSG00000135245	HILPDA
ENSG00000135269.13	10	ENSG00000135269	TES
ENSG00000135365.11	36	ENSG00000135365	PHF21A
ENSG00000135519.6	42	ENSG00000135519	KCNH3
ENSG00000135624.11	17	ENSG00000135624	CCT7
ENSG00000135678.7	32	ENSG00000135678	CPM
ENSG00000135709.8	5	ENSG00000135709	KIAA0513
ENSG00000135749.14	29	ENSG00000135749	PCNXL2
ENSG00000135766.8	36	ENSG00000135766	EGLN1
ENSG00000135829.12	39	ENSG00000135829	DHX9
ENSG00000135837.11	11	ENSG00000135837	CEP350
ENSG00000135838.9	19	ENSG00000135838	NPL
ENSG00000135898.5	13	ENSG00000135898	GPR55
ENSG00000135905.14	25	ENSG00000135905	DOCK10
ENSG00000135916.11	9	ENSG00000135916	ITM2C
ENSG00000135925.4	36	ENSG00000135925	WNT10A
ENSG00000135960.5	41	ENSG00000135960	EDAR
ENSG00000135968.15	11	ENSG00000135968	GCC2
ENSG00000136040.4	36	ENSG00000136040	PLXNC1
ENSG00000136052.5	16	ENSG00000136052	SLC41A2
ENSG00000136100.8	31	ENSG00000136100	VPS36
ENSG00000136108.10	22	ENSG00000136108	CKAP2
ENSG00000136161.8	32	ENSG00000136161	RCBTB2
ENSG00000136193.12	42	ENSG00000136193	SCRN1
ENSG00000136271.6	27	ENSG00000136271	DDX56
ENSG00000136286.10	13	ENSG00000136286	MYO1G
ENSG00000136383.6	9	ENSG00000136383	ALPK3
ENSG00000136450.8	8	ENSG00000136450	SRSF1
ENSG00000136451.4	18	ENSG00000136451	VEZF1
ENSG00000136521.8	21	ENSG00000136521	NDUFB5
ENSG00000136541.10	42	ENSG00000136541	ERMN
ENSG00000136603.9	23	ENSG00000136603	SKIL
ENSG00000136720.6	14	ENSG00000136720	HS6ST1
ENSG00000136738.10	40	ENSG00000136738	STAM
ENSG00000136802.7	42	ENSG00000136802	LRRC8A
ENSG00000136810.8	16	ENSG00000136810	TXN
ENSG00000136819.10	30	ENSG00000136819	C9orf78
ENSG00000136827.11	6	ENSG00000136827	TOR1A
ENSG00000136842.9	13	ENSG00000136842	TMOD1
ENSG00000136868.9	8	ENSG00000136868	SLC31A1
ENSG00000136888.6	12	ENSG00000136888	ATP6V1G1
ENSG00000136925.10	11	ENSG00000136925	TSTD2
ENSG00000136930.8	8	ENSG00000136930	PSMB7
ENSG00000136997.10	28	ENSG00000136997	MYC
ENSG00000137078.4	9	ENSG00000137078	SIT1
ENSG00000137094.10	38	ENSG00000137094	DNAJB5
ENSG00000137124.6	21	ENSG00000137124	ALDH1B1
ENSG00000137145.16	25	ENSG00000137145	DENND4C
ENSG00000137265.10	5	ENSG00000137265	IRF4
ENSG00000137266.10	11	ENSG00000137266	SLC22A23
ENSG00000137309.15	3	ENSG00000137309	HMGA1
ENSG00000137312.10	3	ENSG00000137312	FLOT1
ENSG00000137331.11	25	ENSG00000137331	IER3
ENSG00000137338.4	3	ENSG00000137338	PGBD1
ENSG00000137414.5	24	ENSG00000137414	FAM8A1
ENSG00000137441.7	36	ENSG00000137441	FGFBP2
ENSG00000137449.11	23	ENSG00000137449	CPEB2
ENSG00000137502.5	29	ENSG00000137502	RAB30
ENSG00000137507.7	32	ENSG00000137507	LRRC32
ENSG00000137628.12	3	ENSG00000137628	DDX60
ENSG00000137642.8	20	ENSG00000137642	SORL1
ENSG00000137710.10	21	ENSG00000137710	RDX
ENSG00000137760.10	31	ENSG00000137760	ALKBH8
ENSG00000137767.9	21	ENSG00000137767	SQRDL
ENSG00000137801.9	3	ENSG00000137801	THBS1
ENSG00000137817.12	11	ENSG00000137817	PARP6
ENSG00000137942.12	3	ENSG00000137942	FNBP1L
ENSG00000137944.12	9	ENSG00000137944	CCBL2
ENSG00000138029.9	40	ENSG00000138029	HADHB
ENSG00000138050.10	14	ENSG00000138050	THUMPD2
ENSG00000138134.7	32	ENSG00000138134	STAMBPL1
ENSG00000138160.4	22	ENSG00000138160	KIF11
ENSG00000138166.5	19	ENSG00000138166	DUSP5
ENSG00000138346.10	22	ENSG00000138346	DNA2
ENSG00000138376.6	37	ENSG00000138376	BARD1
ENSG00000138378.13	3	ENSG00000138378	STAT4
ENSG00000138411.6	9	ENSG00000138411	HECW2
ENSG00000138413.9	26	ENSG00000138413	IDH1
ENSG00000138439.10	11	ENSG00000138439	FAM117B
ENSG00000138449.6	18	ENSG00000138449	SLC40A1
ENSG00000138640.10	1	ENSG00000138640	FAM13A
ENSG00000138670.12	28	ENSG00000138670	RASGEF1B
ENSG00000138678.6	34	ENSG00000138678	GPAT3
ENSG00000138688.11	20	ENSG00000138688	KIAA1109
ENSG00000138795.5	30	ENSG00000138795	LEF1
ENSG00000138796.11	21	ENSG00000138796	HADH
ENSG00000139083.6	3	ENSG00000139083	ETV6
ENSG00000139112.6	29	ENSG00000139112	GABARAPL1
ENSG00000139182.9	13	ENSG00000139182	CLSTN3
ENSG00000139278.5	11	ENSG00000139278	GLIPR1
ENSG00000139318.7	3	ENSG00000139318	DUSP6
ENSG00000139323.9	13	ENSG00000139323	POC1B
ENSG00000139370.6	26	ENSG00000139370	SLC15A4
ENSG00000139372.10	34	ENSG00000139372	TDG
ENSG00000139428.7	3	ENSG00000139428	MMAB
ENSG00000139531.8	35	ENSG00000139531	SUOX
ENSG00000139597.12	36	ENSG00000139597	N4BP2L1
ENSG00000139629.11	3	ENSG00000139629	GALNT6
ENSG00000139636.11	29	ENSG00000139636	LMBR1L
ENSG00000139668.7	42	ENSG00000139668	WDFY2
ENSG00000139679.11	11	ENSG00000139679	LPAR6
ENSG00000139687.9	2	ENSG00000139687	RB1
ENSG00000139722.2	34	ENSG00000139722	VPS37B
ENSG00000139725.3	15	ENSG00000139725	RHOF
ENSG00000139737.17	3	ENSG00000139737	SLAIN1
ENSG00000139826.5	12	ENSG00000139826	ABHD13
ENSG00000139832.3	24	ENSG00000139832	RAB20
ENSG00000139946.5	20	ENSG00000139946	PELI2
ENSG00000139998.10	31	ENSG00000139998	RAB15
ENSG00000140006.7	19	ENSG00000140006	WDR89
ENSG00000140199.7	25	ENSG00000140199	SLC12A6
ENSG00000140262.13	28	ENSG00000140262	TCF12
ENSG00000140263.9	16	ENSG00000140263	SORD
ENSG00000140280.9	29	ENSG00000140280	LYSMD2
ENSG00000140284.6	7	ENSG00000140284	SLC27A2
ENSG00000140332.11	38	ENSG00000140332	TLE3
ENSG00000140368.8	9	ENSG00000140368	PSTPIP1
ENSG00000140379.7	34	ENSG00000140379	BCL2A1
ENSG00000140382.10	36	ENSG00000140382	HMG20A
ENSG00000140386.8	24	ENSG00000140386	SCAPER
ENSG00000140391.10	28	ENSG00000140391	TSPAN3
ENSG00000140396.8	25	ENSG00000140396	NCOA2
ENSG00000140406.2	34	ENSG00000140406	MESDC1
ENSG00000140443.9	41	ENSG00000140443	IGF1R
ENSG00000140450.7	36	ENSG00000140450	ARRDC4
ENSG00000140455.12	10	ENSG00000140455	USP3
ENSG00000140525.13	22	ENSG00000140525	FANCI
ENSG00000140563.10	24	ENSG00000140563	MCTP2
ENSG00000140564.6	3	ENSG00000140564	FURIN
ENSG00000140678.12	40	ENSG00000140678	ITGAX
ENSG00000140740.6	16	ENSG00000140740	UQCRC2
ENSG00000140807.4	35	ENSG00000140807	NKD1
ENSG00000140941.8	3	ENSG00000140941	MAP1LC3B
ENSG00000140943.12	30	ENSG00000140943	MBTPS1
ENSG00000140948.7	29	ENSG00000140948	ZCCHC14
ENSG00000140987.15	11	ENSG00000140987	ZSCAN32
ENSG00000141034.5	19	ENSG00000141034	GID4
ENSG00000141127.10	40	ENSG00000141127	PRPSAP2
ENSG00000141140.12	8	ENSG00000141140	NA
ENSG00000141380.9	35	ENSG00000141380	SS18
ENSG00000141447.12	32	ENSG00000141447	OSBPL1A
ENSG00000141506.9	24	ENSG00000141506	PIK3R5
ENSG00000141522.7	34	ENSG00000141522	ARHGDIA
ENSG00000141526.10	9	ENSG00000141526	SLC16A3
ENSG00000141556.16	6	ENSG00000141556	TBCD
ENSG00000141562.13	13	ENSG00000141562	NARF
ENSG00000141574.3	3	ENSG00000141574	SECTM1
ENSG00000141576.10	42	ENSG00000141576	RNF157
ENSG00000141580.11	9	ENSG00000141580	WDR45B
ENSG00000141642.4	3	ENSG00000141642	ELAC1
ENSG00000141655.11	3	ENSG00000141655	TNFRSF11A
ENSG00000141664.5	3	ENSG00000141664	ZCCHC2
ENSG00000141753.5	32	ENSG00000141753	IGFBP4
ENSG00000141858.7	35	ENSG00000141858	NA
ENSG00000141959.12	21	ENSG00000141959	PFKL
ENSG00000141994.11	39	ENSG00000141994	DUS3L
ENSG00000142065.9	33	ENSG00000142065	ZFP14
ENSG00000142156.10	42	ENSG00000142156	COL6A1
ENSG00000142173.10	42	ENSG00000142173	COL6A2
ENSG00000142303.9	18	ENSG00000142303	ADAMTS10
ENSG00000142453.7	16	ENSG00000142453	CARM1
ENSG00000142541.12	33	ENSG00000142541	RPL13A
ENSG00000142676.8	41	ENSG00000142676	RPL11
ENSG00000142684.7	39	ENSG00000142684	ZNF593
ENSG00000142798.12	36	ENSG00000142798	HSPG2
ENSG00000142875.15	1	ENSG00000142875	PRKACB
ENSG00000142937.7	33	ENSG00000142937	RPS8
ENSG00000142945.8	22	ENSG00000142945	KIF2C
ENSG00000142949.12	40	ENSG00000142949	PTPRF
ENSG00000143033.13	36	ENSG00000143033	MTF2
ENSG00000143110.7	20	ENSG00000143110	C1orf162
ENSG00000143153.8	3	ENSG00000143153	ATP1B1
ENSG00000143158.6	37	ENSG00000143158	MPC2
ENSG00000143164.11	9	ENSG00000143164	DCAF6
ENSG00000143167.7	20	ENSG00000143167	GPA33
ENSG00000143228.8	22	ENSG00000143228	NUF2
ENSG00000143315.5	31	ENSG00000143315	PIGM
ENSG00000143322.15	30	ENSG00000143322	ABL2
ENSG00000143333.6	35	ENSG00000143333	RGS16
ENSG00000143367.11	42	ENSG00000143367	TUFT1
ENSG00000143479.11	3	ENSG00000143479	DYRK3
ENSG00000143493.8	2	ENSG00000143493	INTS7
ENSG00000143502.10	32	ENSG00000143502	SUSD4
ENSG00000143507.13	21	ENSG00000143507	DUSP10
ENSG00000143514.12	10	ENSG00000143514	TP53BP2
ENSG00000143545.4	37	ENSG00000143545	RAB13
ENSG00000143641.8	21	ENSG00000143641	GALNT2
ENSG00000143674.6	13	ENSG00000143674	KIAA1804
ENSG00000143772.5	11	ENSG00000143772	ITPKB
ENSG00000143799.8	6	ENSG00000143799	PARP1
ENSG00000143845.10	28	ENSG00000143845	ETNK2
ENSG00000143847.11	40	ENSG00000143847	PPFIA4
ENSG00000143850.8	3	ENSG00000143850	PLEKHA6
ENSG00000143878.8	24	ENSG00000143878	RHOB
ENSG00000143947.8	41	ENSG00000143947	RPS27A
ENSG00000144036.10	42	ENSG00000144036	EXOC6B
ENSG00000144152.8	38	ENSG00000144152	FBLN7
ENSG00000144161.8	28	ENSG00000144161	ZC3H8
ENSG00000144199.7	13	ENSG00000144199	FAHD2B
ENSG00000144381.12	16	ENSG00000144381	HSPD1
ENSG00000144426.14	3	ENSG00000144426	NBEAL1
ENSG00000144504.11	18	ENSG00000144504	ANKMY1
ENSG00000144554.6	22	ENSG00000144554	FANCD2
ENSG00000144560.9	14	ENSG00000144560	VGLL4
ENSG00000144591.13	21	ENSG00000144591	GMPPA
ENSG00000144642.16	36	ENSG00000144642	RBMS3
ENSG00000144736.9	17	ENSG00000144736	SHQ1
ENSG00000144959.5	37	ENSG00000144959	NCEH1
ENSG00000145022.4	3	ENSG00000145022	TCTA
ENSG00000145050.11	27	ENSG00000145050	MANF
ENSG00000145247.7	35	ENSG00000145247	OCIAD2
ENSG00000145332.9	19	ENSG00000145332	KLHL8
ENSG00000145375.7	3	ENSG00000145375	SPATA5
ENSG00000145391.9	3	ENSG00000145391	SETD7
ENSG00000145425.5	41	ENSG00000145425	RPS3A
ENSG00000145494.7	17	ENSG00000145494	NDUFS6
ENSG00000145592.9	41	ENSG00000145592	RPL37
ENSG00000145649.7	36	ENSG00000145649	GZMA
ENSG00000145687.11	42	ENSG00000145687	SSBP2
ENSG00000145730.16	32	ENSG00000145730	PAM
ENSG00000145817.12	38	ENSG00000145817	YIPF5
ENSG00000145850.4	24	ENSG00000145850	TIMD4
ENSG00000145901.10	26	ENSG00000145901	TNIP1
ENSG00000145908.8	31	ENSG00000145908	ZNF300
ENSG00000146112.7	23	ENSG00000146112	PPP1R18
ENSG00000146223.10	27	ENSG00000146223	RPL7L1
ENSG00000146278.10	11	ENSG00000146278	PNRC1
ENSG00000146285.9	41	ENSG00000146285	SCML4
ENSG00000146426.13	37	ENSG00000146426	TIAM2
ENSG00000146576.8	28	ENSG00000146576	C7orf26
ENSG00000146670.5	22	ENSG00000146670	CDCA5
ENSG00000146707.10	31	ENSG00000146707	POMZP3
ENSG00000146729.5	37	ENSG00000146729	GBAS
ENSG00000146833.11	11	ENSG00000146833	TRIM4
ENSG00000146904.4	18	ENSG00000146904	EPHA1
ENSG00000146918.15	22	ENSG00000146918	NCAPG2
ENSG00000146955.6	3	ENSG00000146955	RAB19
ENSG00000147100.5	3	ENSG00000147100	SLC16A2
ENSG00000147124.8	18	ENSG00000147124	ZNF41
ENSG00000147138.1	25	ENSG00000147138	GPR174
ENSG00000147155.6	21	ENSG00000147155	EBP
ENSG00000147454.9	14	ENSG00000147454	SLC25A37
ENSG00000147475.10	32	ENSG00000147475	ERLIN2
ENSG00000147536.7	2	ENSG00000147536	GINS4
ENSG00000147677.6	1	ENSG00000147677	EIF3H
ENSG00000147854.12	36	ENSG00000147854	UHRF2
ENSG00000147872.5	40	ENSG00000147872	PLIN2
ENSG00000148090.7	32	ENSG00000148090	AUH
ENSG00000148158.12	25	ENSG00000148158	SNX30
ENSG00000148175.8	8	ENSG00000148175	STOM
ENSG00000148248.9	3	ENSG00000148248	SURF4
ENSG00000148334.10	31	ENSG00000148334	PTGES2
ENSG00000148400.9	15	ENSG00000148400	NOTCH1
ENSG00000148426.8	28	ENSG00000148426	PROSER2
ENSG00000148484.13	3	ENSG00000148484	RSU1
ENSG00000148634.11	26	ENSG00000148634	HERC4
ENSG00000148672.7	21	ENSG00000148672	GLUD1
ENSG00000148688.9	8	ENSG00000148688	RPP30
ENSG00000148730.6	42	ENSG00000148730	EIF4EBP2
ENSG00000148908.10	38	ENSG00000148908	RGS10
ENSG00000149212.6	25	ENSG00000149212	SESN3
ENSG00000149218.4	3	ENSG00000149218	ENDOD1
ENSG00000149269.5	3	ENSG00000149269	PAK1
ENSG00000149308.12	25	ENSG00000149308	NPAT
ENSG00000149311.13	11	ENSG00000149311	ATM
ENSG00000149328.10	17	ENSG00000149328	GLB1L2
ENSG00000149485.12	21	ENSG00000149485	FADS1
ENSG00000149489.4	35	ENSG00000149489	ROM1
ENSG00000149531.10	42	ENSG00000149531	FRG1BP
ENSG00000149925.12	14	ENSG00000149925	ALDOA
ENSG00000150054.14	42	ENSG00000150054	MPP7
ENSG00000150456.6	6	ENSG00000150456	N6AMT2
ENSG00000150593.11	23	ENSG00000150593	PDCD4
ENSG00000150637.4	6	ENSG00000150637	CD226
ENSG00000150687.7	3	ENSG00000150687	PRSS23
ENSG00000150756.9	3	ENSG00000150756	FAM173B
ENSG00000150764.9	3	ENSG00000150764	DIXDC1
ENSG00000150768.11	8	ENSG00000150768	DLAT
ENSG00000150907.6	5	ENSG00000150907	FOXO1
ENSG00000150938.5	25	ENSG00000150938	CRIM1
ENSG00000150961.10	16	ENSG00000150961	SEC24D
ENSG00000150977.9	34	ENSG00000150977	RILPL2
ENSG00000150995.13	4	ENSG00000150995	ITPR1
ENSG00000151092.12	36	ENSG00000151092	NGLY1
ENSG00000151150.16	24	ENSG00000151150	ANK3
ENSG00000151287.12	8	ENSG00000151287	TEX30
ENSG00000151292.13	42	ENSG00000151292	CSNK1G3
ENSG00000151327.8	42	ENSG00000151327	FAM177A1
ENSG00000151465.9	8	ENSG00000151465	CDC123
ENSG00000151490.9	1	ENSG00000151490	PTPRO
ENSG00000151503.8	2	ENSG00000151503	NCAPD3
ENSG00000151553.10	36	ENSG00000151553	FAM160B1
ENSG00000151612.11	5	ENSG00000151612	ZNF827
ENSG00000151623.10	41	ENSG00000151623	NR3C2
ENSG00000151651.11	9	ENSG00000151651	ADAM8
ENSG00000151692.10	3	ENSG00000151692	RNF144A
ENSG00000151718.11	31	ENSG00000151718	WWC2
ENSG00000151726.9	3	ENSG00000151726	ACSL1
ENSG00000151746.9	3	ENSG00000151746	BICD1
ENSG00000151883.12	11	ENSG00000151883	PARP8
ENSG00000151948.7	3	ENSG00000151948	GLT1D1
ENSG00000152061.17	29	ENSG00000152061	RABGAP1L
ENSG00000152127.4	28	ENSG00000152127	MGAT5
ENSG00000152223.8	1	ENSG00000152223	EPG5
ENSG00000152234.11	21	ENSG00000152234	ATP5A1
ENSG00000152242.6	42	ENSG00000152242	C18orf25
ENSG00000152256.9	36	ENSG00000152256	PDK1
ENSG00000152268.8	23	ENSG00000152268	NA
ENSG00000152270.4	20	ENSG00000152270	PDE3B
ENSG00000152409.8	11	ENSG00000152409	JMY
ENSG00000152527.9	24	ENSG00000152527	PLEKHH2
ENSG00000152556.11	7	ENSG00000152556	PFKM
ENSG00000152558.10	1	ENSG00000152558	TMEM123
ENSG00000152601.13	25	ENSG00000152601	MBNL1
ENSG00000152689.13	3	ENSG00000152689	RASGRP3
ENSG00000152767.11	42	ENSG00000152767	FARP1
ENSG00000152778.7	19	ENSG00000152778	IFIT5
ENSG00000152818.14	24	ENSG00000152818	UTRN
ENSG00000152894.10	16	ENSG00000152894	PTPRK
ENSG00000152939.10	28	ENSG00000152939	MARVELD2
ENSG00000152990.9	6	ENSG00000152990	ADGRA3
ENSG00000153094.17	19	ENSG00000153094	BCL2L11
ENSG00000153107.7	16	ENSG00000153107	ANAPC1
ENSG00000153113.19	13	ENSG00000153113	CAST
ENSG00000153140.4	21	ENSG00000153140	CETN3
ENSG00000153179.7	29	ENSG00000153179	RASSF3
ENSG00000153283.8	5	ENSG00000153283	CD96
ENSG00000153443.8	29	ENSG00000153443	UBALD1
ENSG00000153574.8	17	ENSG00000153574	RPIA
ENSG00000153774.4	26	ENSG00000153774	CFDP1
ENSG00000153814.7	5	ENSG00000153814	JAZF1
ENSG00000153898.8	32	ENSG00000153898	MCOLN2
ENSG00000153944.6	42	ENSG00000153944	MSI2
ENSG00000154016.9	23	ENSG00000154016	GRAP
ENSG00000154027.14	20	ENSG00000154027	AK5
ENSG00000154127.5	25	ENSG00000154127	UBASH3B
ENSG00000154153.9	23	ENSG00000154153	FAM134B
ENSG00000154217.10	11	ENSG00000154217	PITPNC1
ENSG00000154222.10	31	ENSG00000154222	CC2D1B
ENSG00000154265.11	1	ENSG00000154265	ABCA5
ENSG00000154305.12	1	ENSG00000154305	MIA3
ENSG00000154309.7	19	ENSG00000154309	DISP1
ENSG00000154310.12	4	ENSG00000154310	TNIK
ENSG00000154328.11	32	ENSG00000154328	NEIL2
ENSG00000154429.6	9	ENSG00000154429	CCSAP
ENSG00000154589.2	32	ENSG00000154589	LY96
ENSG00000154760.9	13	ENSG00000154760	SLFN13
ENSG00000154814.9	29	ENSG00000154814	OXNAD1
ENSG00000155090.10	10	ENSG00000155090	KLF10
ENSG00000155093.13	32	ENSG00000155093	PTPRN2
ENSG00000155130.5	26	ENSG00000155130	NA
ENSG00000155330.5	40	ENSG00000155330	C16orf87
ENSG00000155380.7	16	ENSG00000155380	SLC16A1
ENSG00000155561.10	8	ENSG00000155561	NUP205
ENSG00000155629.10	14	ENSG00000155629	PIK3AP1
ENSG00000155657.19	20	ENSG00000155657	TTN
ENSG00000155660.6	17	ENSG00000155660	PDIA4
ENSG00000155719.12	3	ENSG00000155719	OTOA
ENSG00000155827.7	3	ENSG00000155827	RNF20
ENSG00000155846.12	17	ENSG00000155846	PPARGC1B
ENSG00000155849.11	19	ENSG00000155849	ELMO1
ENSG00000155850.7	12	ENSG00000155850	SLC26A2
ENSG00000155926.9	34	ENSG00000155926	SLA
ENSG00000155974.7	3	ENSG00000155974	GRIP1
ENSG00000156030.8	10	ENSG00000156030	ELMSAN1
ENSG00000156052.6	30	ENSG00000156052	GNAQ
ENSG00000156110.9	37	ENSG00000156110	ADK
ENSG00000156127.6	6	ENSG00000156127	BATF
ENSG00000156232.6	30	ENSG00000156232	WHAMM
ENSG00000156273.11	11	ENSG00000156273	BACH1
ENSG00000156482.6	41	ENSG00000156482	RPL30
ENSG00000156508.13	33	ENSG00000156508	EEF1A1
ENSG00000156515.17	37	ENSG00000156515	HK1
ENSG00000156671.8	4	ENSG00000156671	SAMD8
ENSG00000156709.9	21	ENSG00000156709	AIFM1
ENSG00000156802.8	22	ENSG00000156802	ATAD2
ENSG00000156931.11	42	ENSG00000156931	VPS8
ENSG00000156958.10	21	ENSG00000156958	GALK2
ENSG00000156976.10	31	ENSG00000156976	EIF4A2
ENSG00000157014.6	30	ENSG00000157014	TATDN2
ENSG00000157020.13	27	ENSG00000157020	SEC13
ENSG00000157036.8	28	ENSG00000157036	EXOG
ENSG00000157077.10	30	ENSG00000157077	ZFYVE9
ENSG00000157184.5	21	ENSG00000157184	CPT2
ENSG00000157193.10	16	ENSG00000157193	LRP8
ENSG00000157240.2	15	ENSG00000157240	FZD1
ENSG00000157404.11	3	ENSG00000157404	KIT
ENSG00000157456.3	22	ENSG00000157456	CCNB2
ENSG00000157514.12	29	ENSG00000157514	TSC22D3
ENSG00000157538.9	42	ENSG00000157538	DSCR3
ENSG00000157551.13	35	ENSG00000157551	KCNJ15
ENSG00000157570.7	18	ENSG00000157570	TSPAN18
ENSG00000157764.8	30	ENSG00000157764	BRAF
ENSG00000157800.13	32	ENSG00000157800	SLC37A3
ENSG00000157823.12	3	ENSG00000157823	AP3S2
ENSG00000157833.8	31	ENSG00000157833	GAREML
ENSG00000157916.14	39	ENSG00000157916	RER1
ENSG00000157933.9	10	ENSG00000157933	SKI
ENSG00000158006.9	10	ENSG00000158006	PAFAH2
ENSG00000158019.16	21	ENSG00000158019	BRE
ENSG00000158109.10	41	ENSG00000158109	TPRG1L
ENSG00000158169.7	8	ENSG00000158169	FANCC
ENSG00000158195.6	36	ENSG00000158195	WASF2
ENSG00000158286.8	3	ENSG00000158286	RNF207
ENSG00000158292.6	5	ENSG00000158292	GPR153
ENSG00000158321.11	35	ENSG00000158321	AUTS2
ENSG00000158467.12	13	ENSG00000158467	AHCYL2
ENSG00000158711.9	30	ENSG00000158711	ELK4
ENSG00000158717.6	23	ENSG00000158717	RNF166
ENSG00000158747.9	15	ENSG00000158747	NBL1
ENSG00000158769.13	42	ENSG00000158769	F11R
ENSG00000158805.7	10	ENSG00000158805	ZNF276
ENSG00000158828.5	18	ENSG00000158828	PINK1
ENSG00000158966.9	28	ENSG00000158966	CACHD1
ENSG00000159055.3	2	ENSG00000159055	MIS18A
ENSG00000159063.8	6	ENSG00000159063	ALG8
ENSG00000159110.15	5	ENSG00000159110	IFNAR2
ENSG00000159147.13	22	ENSG00000159147	DONSON
ENSG00000159199.9	6	ENSG00000159199	ATP5G1
ENSG00000159239.7	42	ENSG00000159239	C2orf81
ENSG00000159267.10	3	ENSG00000159267	HLCS
ENSG00000159352.11	6	ENSG00000159352	PSMD4
ENSG00000159399.5	14	ENSG00000159399	HK2
ENSG00000159658.6	30	ENSG00000159658	EFCAB14
ENSG00000159720.7	3	ENSG00000159720	ATP6V0D1
ENSG00000159860.5	32	ENSG00000159860	NA
ENSG00000159882.8	11	ENSG00000159882	ZNF230
ENSG00000160049.7	17	ENSG00000160049	DFFA
ENSG00000160072.15	27	ENSG00000160072	ATAD3B
ENSG00000160145.11	28	ENSG00000160145	KALRN
ENSG00000160183.9	40	ENSG00000160183	TMPRSS3
ENSG00000160191.13	24	ENSG00000160191	PDE9A
ENSG00000160193.7	17	ENSG00000160193	WDR4
ENSG00000160201.7	34	ENSG00000160201	U2AF1
ENSG00000160208.11	17	ENSG00000160208	RRP1B
ENSG00000160211.11	17	ENSG00000160211	G6PD
ENSG00000160214.8	27	ENSG00000160214	RRP1
ENSG00000160223.12	36	ENSG00000160223	ICOSLG
ENSG00000160255.12	36	ENSG00000160255	ITGB2
ENSG00000160310.12	23	ENSG00000160310	PRMT2
ENSG00000160408.10	23	ENSG00000160408	ST6GALNAC6
ENSG00000160584.11	11	ENSG00000160584	SIK3
ENSG00000160683.4	3	ENSG00000160683	CXCR5
ENSG00000160712.8	11	ENSG00000160712	IL6R
ENSG00000160767.16	21	ENSG00000160767	FAM189B
ENSG00000160789.15	37	ENSG00000160789	LMNA
ENSG00000160791.12	3	ENSG00000160791	CCR5
ENSG00000160796.12	21	ENSG00000160796	NBEAL2
ENSG00000160953.10	3	ENSG00000160953	MUM1
ENSG00000160961.7	41	ENSG00000160961	ZNF333
ENSG00000160991.11	3	ENSG00000160991	ORAI2
ENSG00000161405.12	31	ENSG00000161405	IKZF3
ENSG00000161547.10	27	ENSG00000161547	SRSF2
ENSG00000161638.6	10	ENSG00000161638	ITGA5
ENSG00000161653.6	13	ENSG00000161653	NAGS
ENSG00000161671.12	31	ENSG00000161671	EMC10
ENSG00000161791.9	5	ENSG00000161791	FMNL3
ENSG00000161835.6	10	ENSG00000161835	GRASP
ENSG00000161956.8	39	ENSG00000161956	SENP3
ENSG00000161958.6	40	ENSG00000161958	FGF11
ENSG00000161981.6	2	ENSG00000161981	SNRNP25
ENSG00000162063.8	22	ENSG00000162063	CCNF
ENSG00000162244.6	41	ENSG00000162244	RPL29
ENSG00000162373.8	36	ENSG00000162373	BEND5
ENSG00000162377.4	6	ENSG00000162377	COA7
ENSG00000162408.10	39	ENSG00000162408	NOL9
ENSG00000162433.10	7	ENSG00000162433	AK4
ENSG00000162434.7	11	ENSG00000162434	JAK1
ENSG00000162437.10	3	ENSG00000162437	RAVER2
ENSG00000162496.4	3	ENSG00000162496	DHRS3
ENSG00000162511.7	11	ENSG00000162511	LAPTM5
ENSG00000162522.6	36	ENSG00000162522	KIAA1522
ENSG00000162545.5	11	ENSG00000162545	CAMK2N1
ENSG00000162594.10	3	ENSG00000162594	IL23R
ENSG00000162599.11	20	ENSG00000162599	NFIA
ENSG00000162623.11	19	ENSG00000162623	TYW3
ENSG00000162777.12	10	ENSG00000162777	DENND2D
ENSG00000162783.8	5	ENSG00000162783	IER5
ENSG00000162804.9	20	ENSG00000162804	SNED1
ENSG00000162849.11	3	ENSG00000162849	KIF26B
ENSG00000162852.9	11	ENSG00000162852	CNST
ENSG00000162894.7	11	ENSG00000162894	FCMR
ENSG00000162923.10	4	ENSG00000162923	WDR26
ENSG00000163001.7	20	ENSG00000163001	CFAP36
ENSG00000163041.5	10	ENSG00000163041	H3F3A
ENSG00000163110.10	19	ENSG00000163110	PDLIM5
ENSG00000163154.5	19	ENSG00000163154	TNFAIP8L2
ENSG00000163191.5	3	ENSG00000163191	S100A11
ENSG00000163219.7	25	ENSG00000163219	ARHGAP25
ENSG00000163235.11	35	ENSG00000163235	TGFA
ENSG00000163281.7	27	ENSG00000163281	GNPDA2
ENSG00000163293.7	19	ENSG00000163293	NIPAL1
ENSG00000163359.11	3	ENSG00000163359	COL6A3
ENSG00000163362.6	3	ENSG00000163362	C1orf106
ENSG00000163382.7	17	ENSG00000163382	APOA1BP
ENSG00000163386.16	11	ENSG00000163386	NA
ENSG00000163399.11	28	ENSG00000163399	ATP1A1
ENSG00000163492.9	42	ENSG00000163492	CCDC141
ENSG00000163507.9	22	ENSG00000163507	KIAA1524
ENSG00000163513.13	30	ENSG00000163513	TGFBR2
ENSG00000163516.9	13	ENSG00000163516	ANKZF1
ENSG00000163519.9	31	ENSG00000163519	TRAT1
ENSG00000163528.8	16	ENSG00000163528	CHCHD4
ENSG00000163545.7	29	ENSG00000163545	NUAK2
ENSG00000163564.10	4	ENSG00000163564	PYHIN1
ENSG00000163568.9	40	ENSG00000163568	AIM2
ENSG00000163577.3	28	ENSG00000163577	EIF5A2
ENSG00000163599.10	14	ENSG00000163599	CTLA4
ENSG00000163600.8	34	ENSG00000163600	ICOS
ENSG00000163607.10	34	ENSG00000163607	GTPBP8
ENSG00000163624.5	42	ENSG00000163624	CDS1
ENSG00000163635.13	11	ENSG00000163635	ATXN7
ENSG00000163682.11	41	ENSG00000163682	RPL9
ENSG00000163683.7	20	ENSG00000163683	SMIM14
ENSG00000163686.9	3	ENSG00000163686	ABHD6
ENSG00000163704.7	3	ENSG00000163704	PRRT3
ENSG00000163754.13	3	ENSG00000163754	GYG1
ENSG00000163788.9	11	ENSG00000163788	SNRK
ENSG00000163807.4	31	ENSG00000163807	KIAA1143
ENSG00000163818.12	3	ENSG00000163818	LZTFL1
ENSG00000163840.5	3	ENSG00000163840	DTX3L
ENSG00000163872.11	16	ENSG00000163872	YEATS2
ENSG00000163875.11	5	ENSG00000163875	MEAF6
ENSG00000163923.5	22	ENSG00000163923	RPL39L
ENSG00000163933.5	3	ENSG00000163933	RFT1
ENSG00000163935.9	28	ENSG00000163935	SFMBT1
ENSG00000163947.7	25	ENSG00000163947	ARHGEF3
ENSG00000163950.8	8	ENSG00000163950	SLBP
ENSG00000163960.7	36	ENSG00000163960	UBXN7
ENSG00000163961.4	10	ENSG00000163961	RNF168
ENSG00000164087.3	22	ENSG00000164087	POC1A
ENSG00000164142.11	25	ENSG00000164142	FAM160A1
ENSG00000164221.8	1	ENSG00000164221	CCDC112
ENSG00000164300.11	10	ENSG00000164300	SERINC5
ENSG00000164305.13	7	ENSG00000164305	CASP3
ENSG00000164332.6	31	ENSG00000164332	UBLCP1
ENSG00000164398.8	11	ENSG00000164398	ACSL6
ENSG00000164399.4	14	ENSG00000164399	IL3
ENSG00000164400.4	14	ENSG00000164400	CSF2
ENSG00000164405.6	6	ENSG00000164405	UQCRQ
ENSG00000164430.11	6	ENSG00000164430	MB21D1
ENSG00000164442.8	25	ENSG00000164442	CITED2
ENSG00000164463.8	41	ENSG00000164463	CREBRF
ENSG00000164483.12	28	ENSG00000164483	SAMD3
ENSG00000164506.10	12	ENSG00000164506	STXBP5
ENSG00000164512.13	24	ENSG00000164512	ANKRD55
ENSG00000164535.10	10	ENSG00000164535	DAGLB
ENSG00000164574.11	3	ENSG00000164574	GALNT10
ENSG00000164587.7	41	ENSG00000164587	RPS14
ENSG00000164611.8	7	ENSG00000164611	PTTG1
ENSG00000164659.10	42	ENSG00000164659	KIAA1324L
ENSG00000164674.11	9	ENSG00000164674	SYTL3
ENSG00000164684.9	5	ENSG00000164684	ZNF704
ENSG00000164687.6	16	ENSG00000164687	FABP5
ENSG00000164691.12	28	ENSG00000164691	TAGAP
ENSG00000164733.16	35	ENSG00000164733	CTSB
ENSG00000164751.10	9	ENSG00000164751	PEX2
ENSG00000164754.8	37	ENSG00000164754	RAD21
ENSG00000164818.11	6	ENSG00000164818	DNAAF5
ENSG00000164828.13	4	ENSG00000164828	SUN1
ENSG00000164916.9	5	ENSG00000164916	FOXK1
ENSG00000164933.7	34	ENSG00000164933	SLC25A32
ENSG00000164941.9	26	ENSG00000164941	INTS8
ENSG00000164975.11	26	ENSG00000164975	SNAPC3
ENSG00000164983.6	36	ENSG00000164983	TMEM65
ENSG00000165030.3	40	ENSG00000165030	NFIL3
ENSG00000165071.10	24	ENSG00000165071	TMEM71
ENSG00000165097.9	19	ENSG00000165097	KDM1B
ENSG00000165102.10	20	ENSG00000165102	HGSNAT
ENSG00000165113.8	29	ENSG00000165113	GKAP1
ENSG00000165169.6	11	ENSG00000165169	DYNLT3
ENSG00000165185.10	36	ENSG00000165185	KIAA1958
ENSG00000165186.9	3	ENSG00000165186	PTCHD1
ENSG00000165195.9	9	ENSG00000165195	PIGA
ENSG00000165244.6	22	ENSG00000165244	ZNF367
ENSG00000165272.10	42	ENSG00000165272	AQP3
ENSG00000165283.11	16	ENSG00000165283	STOML2
ENSG00000165322.13	1	ENSG00000165322	ARHGAP12
ENSG00000165434.6	38	ENSG00000165434	PGM2L1
ENSG00000165474.5	3	ENSG00000165474	GJB2
ENSG00000165490.8	2	ENSG00000165490	DDIAS
ENSG00000165512.4	12	ENSG00000165512	ZNF22
ENSG00000165609.8	6	ENSG00000165609	NUDT5
ENSG00000165637.9	37	ENSG00000165637	VDAC2
ENSG00000165661.11	25	ENSG00000165661	QSOX2
ENSG00000165688.7	34	ENSG00000165688	PMPCA
ENSG00000165689.12	15	ENSG00000165689	SDCCAG3
ENSG00000165704.10	16	ENSG00000165704	HPRT1
ENSG00000165802.15	32	ENSG00000165802	NSMF
ENSG00000165806.15	3	ENSG00000165806	CASP7
ENSG00000165813.12	41	ENSG00000165813	CCDC186
ENSG00000165819.7	26	ENSG00000165819	METTL3
ENSG00000165861.9	3	ENSG00000165861	ZFYVE1
ENSG00000165879.7	29	ENSG00000165879	FRAT1
ENSG00000165916.4	8	ENSG00000165916	PSMC3
ENSG00000166002.2	21	ENSG00000166002	SMCO4
ENSG00000166016.4	19	ENSG00000166016	ABTB2
ENSG00000166037.6	9	ENSG00000166037	CEP57
ENSG00000166046.6	11	ENSG00000166046	TCP11L2
ENSG00000166105.11	13	ENSG00000166105	GLB1L3
ENSG00000166128.8	25	ENSG00000166128	RAB8B
ENSG00000166165.8	9	ENSG00000166165	CKB
ENSG00000166166.8	39	ENSG00000166166	TRMT61A
ENSG00000166225.4	11	ENSG00000166225	FRS2
ENSG00000166226.8	27	ENSG00000166226	CCT2
ENSG00000166228.4	21	ENSG00000166228	PCBD1
ENSG00000166261.6	30	ENSG00000166261	ZNF202
ENSG00000166272.12	3	ENSG00000166272	WBP1L
ENSG00000166275.11	12	ENSG00000166275	BORCS7
ENSG00000166289.5	15	ENSG00000166289	PLEKHF1
ENSG00000166311.5	23	ENSG00000166311	SMPD1
ENSG00000166313.14	23	ENSG00000166313	APBB1
ENSG00000166326.5	31	ENSG00000166326	TRIM44
ENSG00000166340.10	1	ENSG00000166340	TPP1
ENSG00000166341.6	11	ENSG00000166341	DCHS1
ENSG00000166347.14	26	ENSG00000166347	CYB5A
ENSG00000166377.15	12	ENSG00000166377	ATP9B
ENSG00000166441.8	18	ENSG00000166441	RPL27A
ENSG00000166451.9	2	ENSG00000166451	CENPN
ENSG00000166452.7	21	ENSG00000166452	AKIP1
ENSG00000166454.5	12	ENSG00000166454	ATMIN
ENSG00000166503.4	21	ENSG00000166503	HDGFRP3
ENSG00000166508.13	21	ENSG00000166508	MCM7
ENSG00000166526.12	11	ENSG00000166526	ZNF3
ENSG00000166532.11	30	ENSG00000166532	RIMKLB
ENSG00000166582.5	27	ENSG00000166582	CENPV
ENSG00000166716.5	23	ENSG00000166716	ZNF592
ENSG00000166750.5	1	ENSG00000166750	SLFN5
ENSG00000166788.5	8	ENSG00000166788	SAAL1
ENSG00000166801.11	37	ENSG00000166801	FAM111A
ENSG00000166825.9	3	ENSG00000166825	ANPEP
ENSG00000166851.10	22	ENSG00000166851	PLK1
ENSG00000166896.3	37	ENSG00000166896	XRCC6BP1
ENSG00000166897.10	20	ENSG00000166897	ELFN2
ENSG00000166902.4	6	ENSG00000166902	MRPL16
ENSG00000166963.8	42	ENSG00000166963	MAP1A
ENSG00000166971.12	3	ENSG00000166971	AKTIP
ENSG00000166979.8	35	ENSG00000166979	EVA1C
ENSG00000167065.9	10	ENSG00000167065	DUSP18
ENSG00000167085.7	17	ENSG00000167085	PHB
ENSG00000167106.7	18	ENSG00000167106	FAM102A
ENSG00000167173.14	14	ENSG00000167173	C15orf39
ENSG00000167232.9	41	ENSG00000167232	ZNF91
ENSG00000167258.9	28	ENSG00000167258	CDK12
ENSG00000167261.9	20	ENSG00000167261	DPEP2
ENSG00000167272.6	19	ENSG00000167272	POP5
ENSG00000167291.11	35	ENSG00000167291	TBC1D16
ENSG00000167306.14	3	ENSG00000167306	MYO5B
ENSG00000167315.13	3	ENSG00000167315	ACAA2
ENSG00000167325.10	22	ENSG00000167325	RRM1
ENSG00000167470.8	10	ENSG00000167470	MIDN
ENSG00000167491.13	39	ENSG00000167491	GATAD2A
ENSG00000167528.8	10	ENSG00000167528	ZNF641
ENSG00000167553.10	2	ENSG00000167553	TUBA1C
ENSG00000167555.9	41	ENSG00000167555	ZNF528
ENSG00000167613.11	42	ENSG00000167613	LAIR1
ENSG00000167792.7	21	ENSG00000167792	NDUFV1
ENSG00000167851.9	9	ENSG00000167851	CD300A
ENSG00000167862.5	8	ENSG00000167862	ICT1
ENSG00000167965.13	6	ENSG00000167965	MLST8
ENSG00000167984.12	23	ENSG00000167984	NLRC3
ENSG00000167996.11	25	ENSG00000167996	FTH1
ENSG00000168005.4	37	ENSG00000168005	C11orf84
ENSG00000168016.9	33	ENSG00000168016	TRANK1
ENSG00000168056.10	29	ENSG00000168056	LTBP3
ENSG00000168209.4	3	ENSG00000168209	DDIT4
ENSG00000168234.8	25	ENSG00000168234	TTC39C
ENSG00000168246.5	14	ENSG00000168246	UBTD2
ENSG00000168268.6	21	ENSG00000168268	NT5DC2
ENSG00000168280.12	9	ENSG00000168280	KIF5C
ENSG00000168374.6	34	ENSG00000168374	ARF4
ENSG00000168395.10	28	ENSG00000168395	ING5
ENSG00000168405.10	13	ENSG00000168405	NA
ENSG00000168439.12	6	ENSG00000168439	STIP1
ENSG00000168496.3	2	ENSG00000168496	FEN1
ENSG00000168569.7	35	ENSG00000168569	TMEM223
ENSG00000168575.5	38	ENSG00000168575	SLC20A2
ENSG00000168612.4	29	ENSG00000168612	ZSWIM1
ENSG00000168614.13	11	ENSG00000168614	NA
ENSG00000168615.7	7	ENSG00000168615	ADAM9
ENSG00000168672.3	31	ENSG00000168672	FAM84B
ENSG00000168675.14	5	ENSG00000168675	LDLRAD4
ENSG00000168710.13	6	ENSG00000168710	AHCYL1
ENSG00000168769.8	36	ENSG00000168769	TET2
ENSG00000168785.3	26	ENSG00000168785	TSPAN5
ENSG00000168806.6	39	ENSG00000168806	LCMT2
ENSG00000168894.5	21	ENSG00000168894	RNF181
ENSG00000168944.11	20	ENSG00000168944	CEP120
ENSG00000169020.5	6	ENSG00000169020	ATP5I
ENSG00000169032.5	7	ENSG00000169032	MAP2K1
ENSG00000169047.5	3	ENSG00000169047	IRS1
ENSG00000169093.10	21	ENSG00000169093	ASMTL
ENSG00000169188.4	3	ENSG00000169188	APEX2
ENSG00000169189.12	21	ENSG00000169189	NSMCE1
ENSG00000169194.5	14	ENSG00000169194	IL13
ENSG00000169230.5	8	ENSG00000169230	PRELID1
ENSG00000169241.13	21	ENSG00000169241	SLC50A1
ENSG00000169255.9	21	ENSG00000169255	B3GALNT1
ENSG00000169258.6	3	ENSG00000169258	GPRIN1
ENSG00000169398.15	5	ENSG00000169398	PTK2
ENSG00000169410.5	19	ENSG00000169410	PTPN9
ENSG00000169429.6	14	ENSG00000169429	CXCL8
ENSG00000169442.4	4	ENSG00000169442	CD52
ENSG00000169499.10	42	ENSG00000169499	PLEKHA2
ENSG00000169554.12	14	ENSG00000169554	ZEB2
ENSG00000169641.9	30	ENSG00000169641	LUZP1
ENSG00000169679.10	22	ENSG00000169679	BUB1
ENSG00000169710.6	6	ENSG00000169710	FASN
ENSG00000169718.13	39	ENSG00000169718	DUS1L
ENSG00000169740.9	31	ENSG00000169740	ZNF32
ENSG00000169750.4	37	ENSG00000169750	RAC3
ENSG00000169762.12	11	ENSG00000169762	TAPT1
ENSG00000169764.10	26	ENSG00000169764	UGP2
ENSG00000169857.3	17	ENSG00000169857	AVEN
ENSG00000169902.9	3	ENSG00000169902	TPST1
ENSG00000169926.5	42	ENSG00000169926	KLF13
ENSG00000169951.5	23	ENSG00000169951	ZNF764
ENSG00000169967.12	28	ENSG00000169967	MAP3K2
ENSG00000170017.8	16	ENSG00000170017	ALCAM
ENSG00000170074.15	24	ENSG00000170074	FAM153A
ENSG00000170113.11	14	ENSG00000170113	NIPA1
ENSG00000170222.11	11	ENSG00000170222	ADPRM
ENSG00000170260.4	29	ENSG00000170260	ZNF212
ENSG00000170266.11	3	ENSG00000170266	GLB1
ENSG00000170275.10	42	ENSG00000170275	CRTAP
ENSG00000170379.15	32	ENSG00000170379	TCAF2
ENSG00000170476.11	40	ENSG00000170476	MZB1
ENSG00000170485.12	5	ENSG00000170485	NPAS2
ENSG00000170515.9	16	ENSG00000170515	PA2G4
ENSG00000170525.14	15	ENSG00000170525	PFKFB3
ENSG00000170545.12	11	ENSG00000170545	SMAGP
ENSG00000170727.7	17	ENSG00000170727	NA
ENSG00000170776.15	41	ENSG00000170776	AKAP13
ENSG00000170779.10	2	ENSG00000170779	CDCA4
ENSG00000170852.6	10	ENSG00000170852	KBTBD2
ENSG00000170854.13	17	ENSG00000170854	MINA
ENSG00000170873.14	24	ENSG00000170873	MTSS1
ENSG00000170919.11	20	ENSG00000170919	NA
ENSG00000170921.10	24	ENSG00000170921	TANC2
ENSG00000171105.9	42	ENSG00000171105	INSR
ENSG00000171115.3	41	ENSG00000171115	GIMAP8
ENSG00000171150.7	18	ENSG00000171150	SOCS5
ENSG00000171163.11	32	ENSG00000171163	ZNF692
ENSG00000171206.9	23	ENSG00000171206	TRIM8
ENSG00000171223.4	34	ENSG00000171223	JUNB
ENSG00000171241.4	22	ENSG00000171241	SHCBP1
ENSG00000171314.8	7	ENSG00000171314	PGAM1
ENSG00000171316.7	5	ENSG00000171316	CHD7
ENSG00000171456.12	4	ENSG00000171456	ASXL1
ENSG00000171466.5	31	ENSG00000171466	ZNF562
ENSG00000171469.6	41	ENSG00000171469	ZNF561
ENSG00000171476.17	14	ENSG00000171476	HOPX
ENSG00000171497.4	7	ENSG00000171497	PPID
ENSG00000171621.9	15	ENSG00000171621	SPSB1
ENSG00000171681.8	24	ENSG00000171681	ATF7IP
ENSG00000171700.9	3	ENSG00000171700	RGS19
ENSG00000171703.12	42	ENSG00000171703	TCEA2
ENSG00000171720.5	7	ENSG00000171720	HDAC3
ENSG00000171817.12	41	ENSG00000171817	ZNF540
ENSG00000171840.7	3	ENSG00000171840	NINJ2
ENSG00000171988.13	4	ENSG00000171988	JMJD1C
ENSG00000172059.6	42	ENSG00000172059	KLF11
ENSG00000172086.7	3	ENSG00000172086	KRCC1
ENSG00000172164.9	3	ENSG00000172164	SNTB1
ENSG00000172175.8	25	ENSG00000172175	MALT1
ENSG00000172215.5	13	ENSG00000172215	CXCR6
ENSG00000172331.7	15	ENSG00000172331	BPGM
ENSG00000172336.4	6	ENSG00000172336	POP7
ENSG00000172465.9	42	ENSG00000172465	TCEAL1
ENSG00000172466.11	12	ENSG00000172466	ZNF24
ENSG00000172493.16	36	ENSG00000172493	AFF1
ENSG00000172531.10	21	ENSG00000172531	PPP1CA
ENSG00000172534.9	21	ENSG00000172534	HCFC1
ENSG00000172543.3	24	ENSG00000172543	CTSW
ENSG00000172578.7	10	ENSG00000172578	KLHL6
ENSG00000172667.6	19	ENSG00000172667	ZMAT3
ENSG00000172673.6	36	ENSG00000172673	THEMIS
ENSG00000172725.9	21	ENSG00000172725	CORO1B
ENSG00000172830.8	13	ENSG00000172830	SSH3
ENSG00000172869.10	25	ENSG00000172869	DMXL1
ENSG00000172922.4	3	ENSG00000172922	RNASEH2C
ENSG00000172985.8	11	ENSG00000172985	SH3RF3
ENSG00000173020.6	13	ENSG00000173020	ADRBK1
ENSG00000173114.8	19	ENSG00000173114	LRRN3
ENSG00000173120.10	11	ENSG00000173120	KDM2A
ENSG00000173141.4	39	ENSG00000173141	MRPL57
ENSG00000173200.8	42	ENSG00000173200	PARP15
ENSG00000173207.8	2	ENSG00000173207	CKS1B
ENSG00000173208.3	1	ENSG00000173208	ABCD2
ENSG00000173275.8	1	ENSG00000173275	ZNF449
ENSG00000173276.9	28	ENSG00000173276	ZBTB21
ENSG00000173436.9	31	ENSG00000173436	MINOS1
ENSG00000173457.6	6	ENSG00000173457	PPP1R14B
ENSG00000173480.6	11	ENSG00000173480	ZNF417
ENSG00000173482.12	42	ENSG00000173482	PTPRM
ENSG00000173548.8	34	ENSG00000173548	SNX33
ENSG00000173575.14	11	ENSG00000173575	CHD2
ENSG00000173599.9	3	ENSG00000173599	PC
ENSG00000173692.8	17	ENSG00000173692	PSMD1
ENSG00000173757.5	11	ENSG00000173757	STAT5B
ENSG00000173846.8	10	ENSG00000173846	PLK3
ENSG00000173875.9	23	ENSG00000173875	ZNF791
ENSG00000173889.11	11	ENSG00000173889	PHC3
ENSG00000174004.5	37	ENSG00000174004	NRROS
ENSG00000174083.13	40	ENSG00000174083	NA
ENSG00000174106.2	30	ENSG00000174106	LEMD3
ENSG00000174136.7	25	ENSG00000174136	RGMB
ENSG00000174151.10	31	ENSG00000174151	CYB561D1
ENSG00000174175.12	11	ENSG00000174175	SELP
ENSG00000174197.12	30	ENSG00000174197	MGA
ENSG00000174282.7	20	ENSG00000174282	ZBTB4
ENSG00000174437.12	27	ENSG00000174437	ATP2A2
ENSG00000174446.8	31	ENSG00000174446	SNAPC5
ENSG00000174500.8	5	ENSG00000174500	GCSAM
ENSG00000174547.9	6	ENSG00000174547	MRPL11
ENSG00000174652.13	11	ENSG00000174652	ZNF266
ENSG00000174718.7	30	ENSG00000174718	KIAA1551
ENSG00000174738.8	11	ENSG00000174738	NR1D2
ENSG00000174839.8	23	ENSG00000174839	DENND6A
ENSG00000174946.5	19	ENSG00000174946	GPR171
ENSG00000175104.10	11	ENSG00000175104	TRAF6
ENSG00000175130.6	28	ENSG00000175130	MARCKSL1
ENSG00000175155.4	29	ENSG00000175155	YPEL2
ENSG00000175166.12	6	ENSG00000175166	PSMD2
ENSG00000175305.12	22	ENSG00000175305	CCNE2
ENSG00000175348.6	12	ENSG00000175348	TMEM9B
ENSG00000175390.8	11	ENSG00000175390	EIF3F
ENSG00000175416.8	39	ENSG00000175416	CLTB
ENSG00000175556.12	28	ENSG00000175556	LONRF3
ENSG00000175564.8	29	ENSG00000175564	UCP3
ENSG00000175575.8	21	ENSG00000175575	PAAF1
ENSG00000175727.9	29	ENSG00000175727	MLXIP
ENSG00000175787.12	41	ENSG00000175787	ZNF169
ENSG00000175792.7	6	ENSG00000175792	RUVBL1
ENSG00000175806.10	3	ENSG00000175806	MSRA
ENSG00000175841.7	3	ENSG00000175841	NA
ENSG00000175898.4	38	ENSG00000175898	NA
ENSG00000175928.5	42	ENSG00000175928	LRRN1
ENSG00000175970.7	26	ENSG00000175970	UNC119B
ENSG00000176022.3	31	ENSG00000176022	B3GALT6
ENSG00000176124.7	6	ENSG00000176124	DLEU1
ENSG00000176148.11	3	ENSG00000176148	TCP11L1
ENSG00000176170.9	3	ENSG00000176170	SPHK1
ENSG00000176171.7	40	ENSG00000176171	BNIP3
ENSG00000176177.9	26	ENSG00000176177	ENTHD1
ENSG00000176274.6	29	ENSG00000176274	NA
ENSG00000176531.6	10	ENSG00000176531	PHLDB3
ENSG00000176597.7	14	ENSG00000176597	B3GNT5
ENSG00000176624.9	15	ENSG00000176624	MEX3C
ENSG00000176658.12	5	ENSG00000176658	MYO1D
ENSG00000176749.4	15	ENSG00000176749	CDK5R1
ENSG00000176871.4	3	ENSG00000176871	WSB2
ENSG00000176903.3	3	ENSG00000176903	PNMA1
ENSG00000176928.4	11	ENSG00000176928	GCNT4
ENSG00000177034.10	24	ENSG00000177034	MTX3
ENSG00000177106.10	13	ENSG00000177106	EPS8L2
ENSG00000177181.10	40	ENSG00000177181	RIMKLA
ENSG00000177272.7	1	ENSG00000177272	KCNA3
ENSG00000177374.8	3	ENSG00000177374	HIC1
ENSG00000177426.16	38	ENSG00000177426	TGIF1
ENSG00000177479.15	38	ENSG00000177479	ARIH2
ENSG00000177606.5	35	ENSG00000177606	JUN
ENSG00000177646.13	6	ENSG00000177646	ACAD9
ENSG00000177663.9	30	ENSG00000177663	IL17RA
ENSG00000177700.5	17	ENSG00000177700	POLR2L
ENSG00000177732.6	24	ENSG00000177732	SOX12
ENSG00000177879.10	14	ENSG00000177879	AP3S1
ENSG00000177888.7	1	ENSG00000177888	ZBTB41
ENSG00000177932.6	3	ENSG00000177932	ZNF354C
ENSG00000177946.4	3	ENSG00000177946	CENPBD1
ENSG00000177954.7	41	ENSG00000177954	RPS27
ENSG00000177990.7	3	ENSG00000177990	DPY19L2
ENSG00000178104.15	25	ENSG00000178104	PDE4DIP
ENSG00000178199.9	36	ENSG00000178199	ZC3H12D
ENSG00000178209.10	23	ENSG00000178209	PLEC
ENSG00000178295.10	37	ENSG00000178295	GEN1
ENSG00000178562.13	25	ENSG00000178562	CD28
ENSG00000178573.6	16	ENSG00000178573	MAF
ENSG00000178605.8	31	ENSG00000178605	GTPBP6
ENSG00000178623.7	15	ENSG00000178623	GPR35
ENSG00000178695.4	14	ENSG00000178695	KCTD12
ENSG00000178764.6	30	ENSG00000178764	ZHX2
ENSG00000178802.13	36	ENSG00000178802	MPI
ENSG00000178913.5	12	ENSG00000178913	TAF7
ENSG00000178935.5	30	ENSG00000178935	ZNF552
ENSG00000178947.8	25	ENSG00000178947	NA
ENSG00000178974.5	38	ENSG00000178974	FBXO34
ENSG00000178977.3	18	ENSG00000178977	LINC00324
ENSG00000178996.8	3	ENSG00000178996	SNX18
ENSG00000179041.2	39	ENSG00000179041	RRS1
ENSG00000179051.9	5	ENSG00000179051	RCC2
ENSG00000179094.9	4	ENSG00000179094	PER1
ENSG00000179144.4	41	ENSG00000179144	GIMAP7
ENSG00000179163.11	3	ENSG00000179163	FUCA1
ENSG00000179222.13	13	ENSG00000179222	MAGED1
ENSG00000179294.5	27	ENSG00000179294	NA
ENSG00000179335.14	24	ENSG00000179335	CLK3
ENSG00000179348.7	10	ENSG00000179348	GATA2
ENSG00000179361.13	15	ENSG00000179361	ARID3B
ENSG00000179454.9	11	ENSG00000179454	KLHL28
ENSG00000179456.9	30	ENSG00000179456	ZBTB18
ENSG00000179532.8	11	ENSG00000179532	DNHD1
ENSG00000179588.4	10	ENSG00000179588	ZFPM1
ENSG00000179598.5	19	ENSG00000179598	PLD6
ENSG00000179627.9	18	ENSG00000179627	ZBTB42
ENSG00000179715.8	29	ENSG00000179715	PCED1B
ENSG00000179833.4	19	ENSG00000179833	SERTAD2
ENSG00000179837.6	30	ENSG00000179837	NA
ENSG00000179855.5	1	ENSG00000179855	GIPC3
ENSG00000179899.7	18	ENSG00000179899	NA
ENSG00000179918.15	3	ENSG00000179918	SEPHS2
ENSG00000179950.9	39	ENSG00000179950	PUF60
ENSG00000179958.4	17	ENSG00000179958	DCTPP1
ENSG00000180035.6	15	ENSG00000180035	ZNF48
ENSG00000180104.11	32	ENSG00000180104	EXOC3
ENSG00000180182.6	10	ENSG00000180182	MED14
ENSG00000180198.11	6	ENSG00000180198	RCC1
ENSG00000180257.8	1	ENSG00000180257	ZNF816
ENSG00000180479.9	41	ENSG00000180479	ZNF571
ENSG00000180488.10	11	ENSG00000180488	FAM73A
ENSG00000180530.5	18	ENSG00000180530	NRIP1
ENSG00000180549.7	7	ENSG00000180549	FUT7
ENSG00000180626.9	3	ENSG00000180626	ZNF594
ENSG00000180644.6	9	ENSG00000180644	PRF1
ENSG00000180758.10	3	ENSG00000180758	GPR157
ENSG00000180771.10	31	ENSG00000180771	NA
ENSG00000180787.5	41	ENSG00000180787	ZFP3
ENSG00000180938.5	33	ENSG00000180938	ZNF572
ENSG00000181061.9	3	ENSG00000181061	HIGD1A
ENSG00000181090.13	31	ENSG00000181090	EHMT1
ENSG00000181104.6	36	ENSG00000181104	F2R
ENSG00000181191.11	28	ENSG00000181191	PJA1
ENSG00000181192.7	13	ENSG00000181192	DHTKD1
ENSG00000181381.9	28	ENSG00000181381	DDX60L
ENSG00000181467.2	25	ENSG00000181467	RAP2B
ENSG00000181472.4	10	ENSG00000181472	ZBTB2
ENSG00000181577.11	7	ENSG00000181577	C6orf223
ENSG00000181588.15	3	ENSG00000181588	MEX3D
ENSG00000181690.3	1	ENSG00000181690	PLAG1
ENSG00000181722.11	11	ENSG00000181722	ZBTB20
ENSG00000181754.6	33	ENSG00000181754	AMIGO1
ENSG00000181789.10	7	ENSG00000181789	COPG1
ENSG00000181894.10	12	ENSG00000181894	ZNF329
ENSG00000182022.13	35	ENSG00000182022	CHST15
ENSG00000182107.5	28	ENSG00000182107	TMEM30B
ENSG00000182134.11	26	ENSG00000182134	TDRKH
ENSG00000182150.11	12	ENSG00000182150	ERCC6L2
ENSG00000182183.10	29	ENSG00000182183	FAM159A
ENSG00000182217.7	3	ENSG00000182217	NA
ENSG00000182220.9	31	ENSG00000182220	ATP6AP2
ENSG00000182224.7	39	ENSG00000182224	CYB5D1
ENSG00000182230.7	24	ENSG00000182230	FAM153B
ENSG00000182481.4	16	ENSG00000182481	KPNA2
ENSG00000182551.9	42	ENSG00000182551	ADI1
ENSG00000182568.12	25	ENSG00000182568	SATB1
ENSG00000182704.6	40	ENSG00000182704	TSKU
ENSG00000182718.12	37	ENSG00000182718	ANXA2
ENSG00000182810.5	39	ENSG00000182810	DDX28
ENSG00000182899.10	41	ENSG00000182899	RPL35A
ENSG00000182983.10	3	ENSG00000182983	ZNF662
ENSG00000183044.7	3	ENSG00000183044	ABAT
ENSG00000183049.8	5	ENSG00000183049	CAMK1D
ENSG00000183137.10	37	ENSG00000183137	CEP57L1
ENSG00000183207.8	6	ENSG00000183207	RUVBL2
ENSG00000183208.8	3	ENSG00000183208	GDPGP1
ENSG00000183255.7	9	ENSG00000183255	PTTG1IP
ENSG00000183307.3	38	ENSG00000183307	CECR6
ENSG00000183309.7	3	ENSG00000183309	ZNF623
ENSG00000183323.8	3	ENSG00000183323	CCDC125
ENSG00000183337.12	38	ENSG00000183337	BCOR
ENSG00000183354.7	11	ENSG00000183354	KIAA2026
ENSG00000183475.8	32	ENSG00000183475	ASB7
ENSG00000183496.5	36	ENSG00000183496	MEX3B
ENSG00000183508.4	40	ENSG00000183508	FAM46C
ENSG00000183655.11	35	ENSG00000183655	KLHL25
[truncated: 467 more rows]

## Sheet: Functional annotation, GO_BP
Gene Ontology Biological Process Functional enrichment
p<0.05, min 2 significant genes, top 5 categories per cluster
GO.ID	Term	Annotated	Significant	Expected	p.weight01.Fisher	ensembl_id	cluster
GO:0007257	activation of JUN kinase activity	34	2	0.1	0.0044	ENSG00000197442, ENSG00000225830	1
GO:0007173	epidermal growth factor receptor signaling pathway	345	4	1.01	0.0178	ENSG00000100784, ENSG00000111276, ENSG00000142875, ENSG00000197694	1
GO:0051271	negative regulation of cellular component movement	224	4	0.65	0.0191	ENSG00000111276, ENSG00000151490, ENSG00000154305, ENSG00000196405	1
GO:0070301	cellular response to hydrogen peroxide	77	2	0.22	0.0212	ENSG00000134954, ENSG00000197442	1
GO:0070265	necrotic cell death	49	2	0.14	0.0226	ENSG00000152558, ENSG00000197442	1
GO:0034080	CENP-A containing nucleosome assembly	32	3	0.09	0.0001	ENSG00000159055, ENSG00000166451, ENSG00000188312	2
GO:0042769	DNA damage response, detection of DNA damage	36	3	0.1	0.00014	ENSG00000049541, ENSG00000070950, ENSG00000132646	2
GO:0045739	positive regulation of DNA repair	36	3	0.1	0.00014	ENSG00000132646, ENSG00000133302, ENSG00000188486	2
GO:0007067	mitotic nuclear division	416	12	1.19	0.00018	ENSG00000010292, ENSG00000040275, ENSG00000075188, ENSG00000100749, ENSG00000111602, ENSG00000128944, ENSG00000133302, ENSG00000134057, ENSG00000139687, ENSG00000151503, ENSG00000159055, ENSG00000166451	2
GO:0007059	chromosome segregation	273	14	0.78	0.00023	ENSG00000010292, ENSG00000040275, ENSG00000070950, ENSG00000071539, ENSG00000075188, ENSG00000076242, ENSG00000108384, ENSG00000128944, ENSG00000133302, ENSG00000134057, ENSG00000139687, ENSG00000151503, ENSG00000159055, ENSG00000166451	2
GO:0034329	cell junction assembly	216	7	3.29	0.0019	ENSG00000039068, ENSG00000072163, ENSG00000129675, ENSG00000137312, ENSG00000137801, ENSG00000148484, ENSG00000165474	3
GO:0031579	membrane raft organization	17	3	0.26	0.002	ENSG00000116824, ENSG00000131238, ENSG00000137312	3
GO:0071731	response to nitric oxide	21	3	0.32	0.0022	ENSG00000115594, ENSG00000126353, ENSG00000137801	3
GO:0001666	response to hypoxia	281	9	4.28	0.0023	ENSG00000004468, ENSG00000087245, ENSG00000123104, ENSG00000137801, ENSG00000143153, ENSG00000149269, ENSG00000167315, ENSG00000168209, ENSG00000183044	3
GO:0032570	response to progesterone	39	4	0.59	0.0028	ENSG00000004468, ENSG00000137801, ENSG00000165474, ENSG00000176170	3
GO:0006684	sphingomyelin metabolic process	13	2	0.03	0.00044	ENSG00000156671, ENSG00000198964	4
GO:0006198	cAMP catabolic process	17	2	0.04	0.00076	ENSG00000073417, ENSG00000205268	4
GO:0070059	intrinsic apoptotic signaling pathway in response to endoplasmic reticulum stress	56	2	0.14	0.00815	ENSG00000120889, ENSG00000150995	4
GO:0038096	Fc-gamma receptor signaling pathway involved in phagocytosis	73	2	0.18	0.01356	ENSG00000150995, ENSG00000203747	4
GO:0010517	regulation of phospholipase activity	81	2	0.2	0.01417	ENSG00000135046, ENSG00000150995	4
GO:0045599	negative regulation of fat cell differentiation	37	2	0.09	0.0036	ENSG00000150907, ENSG00000186480	5
GO:0000122	negative regulation of transcription from RNA polymerase II promoter	682	6	1.66	0.0056	ENSG00000061273, ENSG00000107249, ENSG00000112182, ENSG00000119772, ENSG00000150907, ENSG00000153814	5
GO:0045944	positive regulation of transcription from RNA polymerase II promoter	920	7	2.24	0.0059	ENSG00000107249, ENSG00000116016, ENSG00000137265, ENSG00000150907, ENSG00000170485, ENSG00000186480, ENSG00000196782	5
GO:0090502	RNA phosphodiester bond hydrolysis, endonucleolytic	55	2	0.13	0.0079	ENSG00000070366, ENSG00000128191	5
GO:0001525	angiogenesis	388	4	0.94	0.0081	ENSG00000061273, ENSG00000116016, ENSG00000161791, ENSG00000169398	5
GO:0046498	S-adenosylhomocysteine metabolic process	13	2	0.06	0.0018	ENSG00000130816, ENSG00000168710	6
GO:0043968	histone H2A acetylation	15	2	0.07	0.0024	ENSG00000175792, ENSG00000183207	6
GO:0046500	S-adenosylmethionine metabolic process	15	2	0.07	0.0024	ENSG00000130816, ENSG00000168710	6
GO:0071168	protein localization to chromatin	15	2	0.07	0.0024	ENSG00000113648, ENSG00000183207	6
GO:1904874	positive regulation of telomerase RNA localization to Cajal body	15	2	0.07	0.0024	ENSG00000175792, ENSG00000183207	6
GO:0046031	ADP metabolic process	71	8	0.21	0.00018	ENSG00000004455, ENSG00000079739, ENSG00000105220, ENSG00000111669, ENSG00000134333, ENSG00000152556, ENSG00000162433, ENSG00000171314	7
GO:0006096	glycolytic process	62	6	0.19	0.00032	ENSG00000079739, ENSG00000105220, ENSG00000111669, ENSG00000134333, ENSG00000152556, ENSG00000171314	7
GO:0006734	NADH metabolic process	38	6	0.11	0.00055	ENSG00000014641, ENSG00000105220, ENSG00000111669, ENSG00000134333, ENSG00000152556, ENSG00000171314	7
GO:0019320	hexose catabolic process	48	7	0.14	0.0008	ENSG00000079739, ENSG00000105220, ENSG00000111669, ENSG00000134333, ENSG00000152556, ENSG00000171314, ENSG00000180549	7
GO:0046033	AMP metabolic process	15	2	0.04	0.00089	ENSG00000004455, ENSG00000162433	7
GO:0075733	intracellular transport of virus	34	3	0.11	0.00018	ENSG00000108424, ENSG00000132341, ENSG00000183684	8
GO:0048011	neurotrophin TRK receptor signaling pathway	384	7	1.25	0.00023	ENSG00000041357, ENSG00000108344, ENSG00000108953, ENSG00000115233, ENSG00000126067, ENSG00000136930, ENSG00000165916	8
GO:0006606	protein import into nucleus	255	7	0.83	0.00029	ENSG00000108424, ENSG00000113569, ENSG00000124207, ENSG00000125450, ENSG00000132341, ENSG00000155561, ENSG00000198700	8
GO:0038095	Fc-epsilon receptor signaling pathway	287	6	0.94	0.00032	ENSG00000041357, ENSG00000108344, ENSG00000115233, ENSG00000126067, ENSG00000136930, ENSG00000165916	8
GO:0007077	mitotic nuclear envelope disassembly	43	3	0.14	0.00037	ENSG00000113569, ENSG00000125450, ENSG00000155561	8
GO:0072677	eosinophil migration	11	2	0.03	0.00039	ENSG00000151651, ENSG00000167851	9
GO:2000406	positive regulation of T cell migration	19	2	0.05	0.00119	ENSG00000151651, ENSG00000204472	9
GO:0048147	negative regulation of fibroblast proliferation	25	2	0.07	0.00206	ENSG00000164751, ENSG00000167851	9
GO:0016601	Rac protein signal transduction	29	2	0.08	0.00278	ENSG00000085382, ENSG00000204472	9
GO:0006635	fatty acid beta-oxidation	65	2	0.18	0.01337	ENSG00000164751, ENSG00000198721	9
GO:0035019	somatic stem cell population maintenance	67	3	0.21	0.0012	ENSG00000155090, ENSG00000157933, ENSG00000179348	10
GO:0007417	central nervous system development	825	8	2.58	0.002	ENSG00000005513, ENSG00000006459, ENSG00000117318, ENSG00000143514, ENSG00000157933, ENSG00000163041, ENSG00000179348, ENSG00000239305	10
GO:0045662	negative regulation of myoblast differentiation	22	2	0.07	0.0021	ENSG00000005513, ENSG00000117318	10
GO:0060216	definitive hemopoiesis	24	2	0.08	0.0025	ENSG00000179348, ENSG00000179588	10
GO:0044819	mitotic G1/S transition checkpoint	76	2	0.24	0.0031	ENSG00000132819, ENSG00000173846	10
GO:0036092	phosphatidylinositol-3-phosphate biosynthetic process	14	3	0.12	0.00023	ENSG00000011405, ENSG00000121879, ENSG00000149311	11
GO:0070102	interleukin-6-mediated signaling pathway	10	2	0.09	0.00337	ENSG00000134352, ENSG00000160712	11
GO:0021702	cerebellar Purkinje cell differentiation	11	2	0.1	0.0041	ENSG00000069667, ENSG00000103657	11
GO:0007157	heterophilic cell-cell adhesion via plasma membrane cell adhesion molecules	41	3	0.36	0.00573	ENSG00000166341, ENSG00000170545, ENSG00000174175	11
GO:0033151	V(D)J recombination	13	2	0.12	0.00574	ENSG00000081059, ENSG00000149311	11
GO:0030193	regulation of blood coagulation	80	2	0.19	0.015	ENSG00000112773, ENSG00000164506	12
GO:0008152	metabolic process	10605	29	25.06	0.021	ENSG00000005889, ENSG00000018869, ENSG00000031003, ENSG00000090612, ENSG00000102805, ENSG00000104205, ENSG00000108733, ENSG00000110066, ENSG00000112773, ENSG00000125952, ENSG00000130544, ENSG00000131023, ENSG00000136888, ENSG00000139826, ENSG00000155850, ENSG00000164506, ENSG00000165512, ENSG00000166377, ENSG00000166454, ENSG00000172466, ENSG00000178913, ENSG00000181894, ENSG00000182150, ENSG0000…	12
GO:0051453	regulation of intracellular pH	46	2	0.11	0.041	ENSG00000102805, ENSG00000155850	12
GO:0051220	cytoplasmic sequestering of protein	45	2	0.11	0.045	ENSG00000090612, ENSG00000131023	12
GO:0006000	fructose metabolic process	12	2	0.04	0.00073	ENSG00000109107, ENSG00000114268	13
GO:0030859	polarized epithelial cell differentiation	12	2	0.04	0.00073	ENSG00000109062, ENSG00000133961	13
GO:0030033	microvillus assembly	17	2	0.06	0.0015	ENSG00000109062, ENSG00000125249	13
GO:0046037	GMP metabolic process	19	2	0.06	0.00187	ENSG00000082458, ENSG00000100938	13
GO:0009083	branched-chain amino acid catabolic process	23	2	0.08	0.00275	ENSG00000117305, ENSG00000119711	13
GO:0071803	positive regulation of podosome assembly	10	2	0.03	0.00044	ENSG00000075618, ENSG00000164400	14
GO:2000345	regulation of hepatocyte proliferation	10	2	0.03	0.00044	ENSG00000111537, ENSG00000122861	14
GO:0045780	positive regulation of bone resorption	11	2	0.04	0.00054	ENSG00000072274, ENSG00000120659	14
GO:0019471	4-hydroxyproline metabolic process	13	2	0.04	0.00076	ENSG00000122884, ENSG00000129521	14
GO:0019511	peptidyl-proline hydroxylation	13	2	0.04	0.00076	ENSG00000122884, ENSG00000129521	14
GO:0045944	positive regulation of transcription from RNA polymerase II promoter	920	8	1.73	0.00075	ENSG00000101665, ENSG00000102034, ENSG00000119669, ENSG00000126603, ENSG00000148400, ENSG00000179361, ENSG00000185022, ENSG00000196843	15
GO:0090314	positive regulation of protein targeting to membrane	23	2	0.04	0.00084	ENSG00000176749, ENSG00000197879	15
GO:0055010	ventricular cardiac muscle tissue morphogenesis	30	2	0.06	0.00143	ENSG00000101665, ENSG00000148400	15
GO:0048844	artery morphogenesis	47	2	0.09	0.00348	ENSG00000101665, ENSG00000148400	15
GO:0035914	skeletal muscle cell differentiation	56	2	0.11	0.00491	ENSG00000148400, ENSG00000185022	15
GO:0006457	protein folding	220	8	0.7	0.00036	ENSG00000108179, ENSG00000115484, ENSG00000123131, ENSG00000126602, ENSG00000136810, ENSG00000144381, ENSG00000163528, ENSG00000185624	16
GO:0009113	purine nucleobase biosynthetic process	10	2	0.03	0.00044	ENSG00000128050, ENSG00000165704	16
GO:0050821	protein stabilization	123	4	0.39	0.00063	ENSG00000071564, ENSG00000111640, ENSG00000115484, ENSG00000144381	16
GO:0019471	4-hydroxyproline metabolic process	13	2	0.04	0.00076	ENSG00000123131, ENSG00000185624	16
GO:0033151	V(D)J recombination	13	2	0.04	0.00076	ENSG00000071564, ENSG00000253729	16
GO:0060766	negative regulation of androgen receptor signaling pathway	12	2	0.04	0.0007	ENSG00000127616, ENSG00000167085	17
GO:0006596	polyamine biosynthetic process	13	2	0.04	0.00083	ENSG00000115758, ENSG00000116649	17
GO:0006521	regulation of cellular amino acid metabolic process	61	3	0.2	0.00109	ENSG00000013275, ENSG00000115758, ENSG00000173692	17
GO:1904874	positive regulation of telomerase RNA localization to Cajal body	15	2	0.05	0.00111	ENSG00000135624, ENSG00000144736	17
GO:0006098	pentose-phosphate shunt	18	2	0.06	0.00161	ENSG00000153574, ENSG00000160211	17
GO:1902187	negative regulation of viral release from host cell	16	2	0.03	0.00043	ENSG00000115561, ENSG00000204977	18
GO:0016239	positive regulation of macroautophagy	37	2	0.07	0.00233	ENSG00000158828, ENSG00000204977	18
GO:0006355	regulation of transcription, DNA-templated	3144	13	6.12	0.01773	ENSG00000019485, ENSG00000091409, ENSG00000136451, ENSG00000138449, ENSG00000147124, ENSG00000158828, ENSG00000179627, ENSG00000180530, ENSG00000188295, ENSG00000196267, ENSG00000196646, ENSG00000204977, ENSG00000213020	18
GO:0003158	endothelium development	102	2	0.2	0.03163	ENSG00000136451, ENSG00000138449	18
GO:0061136	regulation of proteasomal protein catabolic process	185	2	0.36	0.03548	ENSG00000158828, ENSG00000171150	18
GO:0043046	DNA methylation involved in gamete generation	16	2	0.05	0.00093	ENSG00000165097, ENSG00000179598	19
GO:0033598	mammary gland epithelial cell proliferation	28	2	0.08	0.00286	ENSG00000100030, ENSG00000115738	19
GO:0051607	defense response to virus	300	4	0.85	0.00529	ENSG00000013503, ENSG00000132256, ENSG00000152778, ENSG00000155849	19
GO:0048538	thymus development	47	2	0.13	0.0079	ENSG00000100030, ENSG00000153094	19
GO:0090502	RNA phosphodiester bond hydrolysis, endonucleolytic	55	2	0.16	0.01069	ENSG00000167272, ENSG00000179598	19
GO:0043407	negative regulation of MAP kinase activity	69	2	0.2	0.016	ENSG00000112079, ENSG00000137642	20
GO:0051647	nucleus localization	23	2	0.07	0.022	ENSG00000131018, ENSG00000168944	20
GO:0002576	platelet degranulation	81	2	0.23	0.022	ENSG00000130956, ENSG00000155657	20
GO:0046129	purine ribonucleoside biosynthetic process	92	2	0.26	0.028	ENSG00000093072, ENSG00000154027	20
GO:0021987	cerebral cortex development	102	2	0.29	0.034	ENSG00000125124, ENSG00000168944	20
GO:0055114	oxidation-reduction process	986	18	4.32	0.00018	ENSG00000064763, ENSG00000073578, ENSG00000080819, ENSG00000112992, ENSG00000136521, ENSG00000137124, ENSG00000137767, ENSG00000138796, ENSG00000141959, ENSG00000148672, ENSG00000149485, ENSG00000152234, ENSG00000156709, ENSG00000157184, ENSG00000166228, ENSG00000167792, ENSG00000172531, ENSG00000198736	21
GO:0006270	DNA replication initiation	33	3	0.14	0.0004	ENSG00000076003, ENSG00000105173, ENSG00000166508	21
GO:0006662	glycerol ether metabolic process	10	2	0.04	0.00083	ENSG00000064763, ENSG00000116906	21
GO:0031669	cellular response to nutrient levels	160	4	0.7	0.00097	ENSG00000090339, ENSG00000105173, ENSG00000149485, ENSG00000156709	21
GO:0006012	galactose metabolic process	12	2	0.05	0.00121	ENSG00000117308, ENSG00000156958	21
GO:0007264	small GTPase mediated signal transduction	872	9	2.79	0.0001	ENSG00000102384, ENSG00000111206, ENSG00000122966, ENSG00000142945, ENSG00000143228, ENSG00000166851, ENSG00000169679, ENSG00000198826, ENSG00000198901	22
GO:0000281	mitotic cytokinesis	31	3	0.1	0.00013	ENSG00000117632, ENSG00000136108, ENSG00000166851	22
GO:0046605	regulation of centrosome cycle	38	3	0.12	0.00014	ENSG00000087586, ENSG00000138160, ENSG00000162063	22
GO:0007080	mitotic metaphase plate congression	33	3	0.11	0.00016	ENSG00000142945, ENSG00000146670, ENSG00000237649	22
GO:0045840	positive regulation of mitotic nuclear division	42	3	0.13	0.00032	ENSG00000087586, ENSG00000146670, ENSG00000166851	22
GO:0032897	negative regulation of viral transcription	21	2	0.05	0.001	ENSG00000132376, ENSG00000171206	23
GO:0045893	positive regulation of transcription, DNA-templated	1305	7	2.99	0.0027	ENSG00000100311, ENSG00000118263, ENSG00000132376, ENSG00000160310, ENSG00000166313, ENSG00000171206, ENSG00000186174	23
GO:0043407	negative regulation of MAP kinase activity	69	3	0.16	0.0069	ENSG00000132376, ENSG00000150593, ENSG00000166311	23
GO:0032088	negative regulation of NF-kappaB transcription factor activity	65	2	0.15	0.0097	ENSG00000160310, ENSG00000167984	23
GO:0032885	regulation of polysaccharide biosynthetic process	35	2	0.08	0.0155	ENSG00000100311, ENSG00000132376	23
GO:0070076	histone lysine demethylation	25	2	0.08	0.0026	ENSG00000107077, ENSG00000115548	24
GO:0035308	negative regulation of protein dephosphorylation	74	2	0.23	0.0179	ENSG00000089289, ENSG00000198089	24
GO:0070301	cellular response to hydrogen peroxide	77	2	0.24	0.0231	ENSG00000143878, ENSG00000198839	24
GO:1901071	glucosamine-containing compound metabolic process	25	2	0.08	0.0237	ENSG00000013375, ENSG00000198408	24
GO:0043484	regulation of RNA splicing	89	2	0.27	0.0303	ENSG00000124942, ENSG00000179335	24
GO:0046640	regulation of alpha-beta T cell proliferation	24	4	0.11	0.00031	ENSG00000110944, ENSG00000114423, ENSG00000178562, ENSG00000186265	25
GO:0050798	activated T cell proliferation	43	3	0.2	0.00032	ENSG00000010810, ENSG00000110944, ENSG00000182568	25
GO:0050870	positive regulation of T cell activation	193	7	0.91	0.00146	ENSG00000010810, ENSG00000081237, ENSG00000089012, ENSG00000110944, ENSG00000172175, ENSG00000178562, ENSG00000186265	25
GO:0036120	cellular response to platelet-derived growth factor stimulus	16	2	0.08	0.00253	ENSG00000010810, ENSG00000116285	25
GO:0042523	positive regulation of tyrosine phosphorylation of Stat5 protein	17	2	0.08	0.00286	ENSG00000010810, ENSG00000110944	25
GO:1902652	secondary alcohol metabolic process	113	2	0.24	0.0061	ENSG00000072310, ENSG00000186104	26
GO:0015833	peptide transport	296	2	0.62	0.0284	ENSG00000072310, ENSG00000139370	26
GO:0055085	transmembrane transport	1203	5	2.51	0.0351	ENSG00000017797, ENSG00000083454, ENSG00000103222, ENSG00000139370, ENSG00000166347	26
GO:0051961	negative regulation of nervous system development	237	2	0.49	0.0362	ENSG00000101752, ENSG00000112367	26
GO:0006805	xenobiotic metabolic process	152	2	0.32	0.0398	ENSG00000169764, ENSG00000186104	26
GO:1901998	toxin transport	39	3	0.13	0.00027	ENSG00000044574, ENSG00000113749, ENSG00000166226	27
GO:0006364	rRNA processing	150	7	0.49	0.0003	ENSG00000071462, ENSG00000101361, ENSG00000130713, ENSG00000130826, ENSG00000136271, ENSG00000146223, ENSG00000160214	27
GO:0006369	termination of RNA polymerase II transcription	46	3	0.15	0.00045	ENSG00000101811, ENSG00000111786, ENSG00000161547	27
GO:0070203	regulation of establishment of protein localization to telomere	10	2	0.03	0.00046	ENSG00000130826, ENSG00000166226	27
GO:0061077	chaperone-mediated protein folding	48	3	0.16	0.00051	ENSG00000096060, ENSG00000134285, ENSG00000166226	27
GO:0043484	regulation of RNA splicing	89	3	0.28	0.0051	ENSG00000076770, ENSG00000108654, ENSG00000167258	28
GO:2000573	positive regulation of DNA biosynthetic process	43	2	0.14	0.0083	ENSG00000102760, ENSG00000136997	28
GO:2001022	positive regulation of response to DNA damage stimulus	63	3	0.2	0.0107	ENSG00000029363, ENSG00000108654, ENSG00000136997	28
GO:0007623	circadian rhythm	186	3	0.59	0.0184	ENSG00000108654, ENSG00000119138, ENSG00000132326	28
GO:0071260	cellular response to mechanical stimulus	76	2	0.24	0.0245	ENSG00000163399, ENSG00000169967	28
GO:0006109	regulation of carbohydrate metabolic process	152	2	0.41	0.0027	ENSG00000175727, ENSG00000185950	29
GO:0042149	cellular response to glucose starvation	31	2	0.08	0.0032	ENSG00000126775, ENSG00000163545	29
GO:0043525	positive regulation of neuron apoptotic process	48	2	0.13	0.0075	ENSG00000105327, ENSG00000118689	29
GO:0032880	regulation of protein localization	898	4	2.43	0.0079	ENSG00000105327, ENSG00000115977, ENSG00000152061, ENSG00000185950	29
GO:0000045	autophagosome assembly	68	2	0.18	0.0146	ENSG00000126775, ENSG00000139112	29
GO:0060325	face morphogenesis	32	3	0.1	0.00013	ENSG00000070018, ENSG00000107679, ENSG00000138795	30
GO:0060439	trachea morphogenesis	12	2	0.04	0.00062	ENSG00000070018, ENSG00000163513	30
GO:0030512	negative regulation of transforming growth factor beta receptor signaling pathway	71	3	0.22	0.00141	ENSG00000157077, ENSG00000163513, ENSG00000174106	30
GO:0002089	lens morphogenesis in camera-type eye	19	2	0.06	0.00158	ENSG00000110400, ENSG00000125875	30
GO:0042127	regulation of cell proliferation	1371	6	4.29	0.00209	ENSG00000070018, ENSG00000104689, ENSG00000138795, ENSG00000143322, ENSG00000157764, ENSG00000163513	30
GO:0006355	regulation of transcription, DNA-templated	3144	17	10.27	0.00026	ENSG00000102870, ENSG00000128000, ENSG00000130338, ENSG00000132274, ENSG00000136100, ENSG00000145908, ENSG00000148334, ENSG00000151718, ENSG00000154222, ENSG00000161405, ENSG00000169740, ENSG00000171466, ENSG00000174446, ENSG00000181090, ENSG00000189144, ENSG00000196653, ENSG00000240225	31
GO:0097284	hepatocyte apoptotic process	14	2	0.05	0.00093	ENSG00000015475, ENSG00000111057	31
GO:1903507	negative regulation of nucleic acid-templated transcription	1085	5	3.54	0.00466	ENSG00000132274, ENSG00000151718, ENSG00000154222, ENSG00000156976, ENSG00000181090	31
GO:0046854	phosphatidylinositol phosphorylation	35	2	0.11	0.0058	ENSG00000132294, ENSG00000241973	31
GO:0006892	post-Golgi vesicle-mediated transport	115	3	0.38	0.02005	ENSG00000100478, ENSG00000111057, ENSG00000185896	31
GO:0002921	negative regulation of humoral immune response	10	2	0.02	0.00023	ENSG00000123843, ENSG00000143502	32
GO:0002923	regulation of humoral immune response mediated by circulating immunoglobulin	10	2	0.02	0.00023	ENSG00000123843, ENSG00000143502	32
GO:0051601	exocyst localization	11	2	0.03	0.00028	ENSG00000090989, ENSG00000180104	32
GO:0030449	regulation of complement activation	23	2	0.05	0.00125	ENSG00000123843, ENSG00000143502	32
GO:0006958	complement activation, classical pathway	26	2	0.06	0.0016	ENSG00000123843, ENSG00000143502	32
GO:0006355	regulation of transcription, DNA-templated	3144	9	3.93	0.0078	ENSG00000089335, ENSG00000105497, ENSG00000142065, ENSG00000156508, ENSG00000180938, ENSG00000196670, ENSG00000197566, ENSG00000197841, ENSG00000197937	33
GO:0006047	UDP-N-acetylglucosamine metabolic process	10	2	0.02	0.00026	ENSG00000100522, ENSG00000117143	34
GO:0032506	cytokinetic process	14	2	0.03	0.00051	ENSG00000163607, ENSG00000173548	34
GO:2000353	positive regulation of endothelial cell apoptotic process	15	2	0.04	0.00059	ENSG00000102245, ENSG00000117560	34
GO:0043687	post-translational protein modification	447	6	1.09	0.00066	ENSG00000030066, ENSG00000100522, ENSG00000117143, ENSG00000134109, ENSG00000139372, ENSG00000168374	34
GO:0009226	nucleotide-sugar biosynthetic process	17	2	0.04	0.00076	ENSG00000100522, ENSG00000117143	34
GO:0001974	blood vessel remodeling	40	3	0.09	0.00011	ENSG00000105329, ENSG00000123454, ENSG00000204217	35
GO:0045944	positive regulation of transcription from RNA polymerase II promoter	920	9	2.17	0.00021	ENSG00000105329, ENSG00000111145, ENSG00000119866, ENSG00000123411, ENSG00000141380, ENSG00000158321, ENSG00000177606, ENSG00000197063, ENSG00000204217	35
GO:0097067	cellular response to thyroid hormone stimulus	13	2	0.03	0.00042	ENSG00000135047, ENSG00000164733	35
GO:0061298	retina vasculature development in camera-type eye	16	2	0.04	0.00064	ENSG00000149489, ENSG00000204217	35
GO:0002224	toll-like receptor signaling pathway	148	3	0.35	0.00069	ENSG00000135047, ENSG00000164733, ENSG00000177606	35
GO:0042487	regulation of odontogenesis of dentin-containing tooth	11	2	0.05	0.001	ENSG00000124813, ENSG00000135925	36
GO:0072673	lamellipodium morphogenesis	16	2	0.07	0.0022	ENSG00000102606, ENSG00000158195	36
GO:0006198	cAMP catabolic process	17	2	0.08	0.0025	ENSG00000113448, ENSG00000135766	36
GO:0001958	endochondral ossification	25	2	0.11	0.0055	ENSG00000124813, ENSG00000142798	36
GO:0060412	ventricular septum morphogenesis	25	2	0.11	0.0055	ENSG00000124766, ENSG00000135766	36
GO:0006303	double-strand break repair via nonhomologous end joining	56	3	0.18	0.00075	ENSG00000105486, ENSG00000138376, ENSG00000166896	37
GO:0051301	cell division	619	7	1.98	0.0009	ENSG00000100167, ENSG00000101447, ENSG00000105486, ENSG00000108106, ENSG00000120539, ENSG00000164754, ENSG00000178295	37
GO:0009145	purine nucleoside triphosphate biosynthetic process	52	2	0.17	0.00314	ENSG00000146729, ENSG00000156110	37
GO:0051056	regulation of small GTPase mediated signal transduction	273	4	0.87	0.00316	ENSG00000146426, ENSG00000169750, ENSG00000187951, ENSG00000213390	37
GO:0001913	T cell mediated cytotoxicity	31	2	0.1	0.00438	ENSG00000069974, ENSG00000109861	37
GO:0046907	intracellular transport	1793	4	2.87	0.033	ENSG00000087460, ENSG00000145817, ENSG00000177479, ENSG00000215012	38
GO:0043547	positive regulation of GTPase activity	478	3	0.76	0.039	ENSG00000087460, ENSG00000105122, ENSG00000148908	38
GO:0000466	maturation of 5.8S rRNA from tricistronic rRNA transcript (SSU-rRNA, 5.8S rRNA, LSU-rRNA)	15	2	0.02	0.00025	ENSG00000162408, ENSG00000179041	39
GO:0042273	ribosomal large subunit biogenesis	41	4	0.07	0.00038	ENSG00000162408, ENSG00000179041, ENSG00000182810, ENSG00000242485	39
GO:0000027	ribosomal large subunit assembly	21	2	0.03	0.0005	ENSG00000182810, ENSG00000242485	39
GO:0030488	tRNA methylation	22	2	0.04	0.00055	ENSG00000166166, ENSG00000168806	39
GO:0006400	tRNA modification	68	4	0.11	0.00203	ENSG00000141994, ENSG00000166166, ENSG00000168806, ENSG00000169718	39
GO:0042136	neurotransmitter biosynthetic process	13	2	0.04	0.0007	ENSG00000128683, ENSG00000189221	40
GO:0048679	regulation of axon regeneration	15	2	0.05	0.00094	ENSG00000074660, ENSG00000142949	40
GO:0032703	negative regulation of interleukin-2 production	18	2	0.06	0.00136	ENSG00000089692, ENSG00000107485	40
GO:0051402	neuron apoptotic process	203	3	0.62	0.00199	ENSG00000107485, ENSG00000114023, ENSG00000176171	40
GO:0006919	activation of cysteine-type endopeptidase activity involved in apoptotic process	90	3	0.28	0.0026	ENSG00000108405, ENSG00000114023, ENSG00000127946	40
GO:0070266	necroptotic process	35	3	0.14	0.00037	ENSG00000083799, ENSG00000143947, ENSG00000221983	41
GO:0070423	nucleotide-binding oligomerization domain containing signaling pathway	36	3	0.15	0.0004	ENSG00000083799, ENSG00000143947, ENSG00000221983	41
GO:0032480	negative regulation of type I interferon production	43	3	0.17	0.00068	ENSG00000083799, ENSG00000143947, ENSG00000221983	41
GO:0010803	regulation of tumor necrosis factor-mediated signaling pathway	47	3	0.19	0.00089	ENSG00000083799, ENSG00000143947, ENSG00000221983	41
GO:0019082	viral protein processing	12	2	0.05	0.00103	ENSG00000143947, ENSG00000221983	41
GO:0033280	response to vitamin D	35	3	0.19	0.00089	ENSG00000010610, ENSG00000165272, ENSG00000171105	42
GO:0015937	coenzyme A biosynthetic process	10	2	0.05	0.00127	ENSG00000076555, ENSG00000127125	42
GO:0031929	TOR signaling	76	3	0.41	0.00182	ENSG00000096717, ENSG00000115355, ENSG00000148730	42
GO:0070208	protein heterotrimerization	14	2	0.08	0.00253	ENSG00000142156, ENSG00000142173	42
GO:0009415	response to water	15	2	0.08	0.00291	ENSG00000085662, ENSG00000213445	42

## Sheet: Functional annotation, KEGG
KEGG Functional enrichment
p<0.05, min 2 significant genes, top 5 categories per cluster
KEGGID	Pvalue	OddsRatio	ExpCount	Count	Size	Term	adj.P.val	EntrezID	cluster
4010	0.00484559	7.22595	0.728444	4	245	MAPK signaling pathway	0.144519	3305,4217,5567,9252	1
2010	0.00545354	21.3419	0.112983	2	38	ABC transporters	0.144519	225,23461	1
4722	0.0488668	6.34906	0.359762	2	121	Neurotrophin signaling pathway	0.335741	4217,9252	1
4110	7.29824e-05	14.7269	0.466997	5	124	Cell cycle	0.00122403	891,5111,5925,7027,23594	2
3430	7.65018e-05	46.9312	0.0866204	3	23	Mismatch repair	0.00122403	4292,5111,5982	2
3030	0.000299019	28.3693	0.13558	3	36	DNA replication	0.00318954	2237,5111,5982	2
5130	0.000995172	18.2904	0.20337	3	54	Pathogenic Escherichia coli infection	0.00796137	10376,84790,203068	2
4540	0.00344035	11.5922	0.312587	3	83	Gap junction	0.0220182	10376,84790,203068	2
4060	0.00252821	2.9846	4.12924	11	224	Cytokine-cytokine receptor interaction	0.252157	90,643,1234,1236,2833,3554,3556,3815,8792,8807,149233	3
4640	0.00379184	4.42468	1.5116	6	82	Hematopoietic cell lineage	0.252157	290,914,952,3554,3676,3815	3
5219	0.00650778	5.97024	0.755798	4	41	Bladder cancer	0.288512	999,1612,4313,7057	3
4210	0.0170921	3.59726	1.5116	5	82	Apoptosis	0.509349	840,3554,3556,5577,23052	3
4142	0.0226875	2.9268	2.21209	6	120	Lysosome	0.509349	2517,2720,5476,5538,9114,10239	3
4650	0.0003078	15.823	0.347869	4	117	Natural killer cell mediated cytotoxicity	0.0116964	962,2214,3459,8795	4
5140	0.016786	11.5711	0.20218	2	68	Leishmaniasis	0.318934	2214,3459	4
5200	0.0255454	5.8347	0.669376	3	307	Pathways in cancer	0.310755	2034,2308,5747	5
270	0.0240716	9.1489	0.242616	2	34	Cysteine and methionine metabolism	0.452748	1786,10768	6
3050	0.0372302	7.12769	0.306838	2	43	Proteasome	0.452748	5708,5710	6
10	2.81884e-07	29.5833	0.288999	6	54	Glycolysis / Gluconeogenesis	2.22688e-05	2821,3939,5213,5223,5236,7167	7
30	0.000327517	27.1467	0.139148	3	26	Pentose phosphate pathway	0.0129369	2821,5213,5236	7
500	0.000732579	20.1089	0.181962	3	34	Starch and sucrose metabolism	0.0192912	2632,2821,5236	7
1100	0.00124079	3.6085	5.56591	13	1040	Metabolic pathways	0.0245057	204,205,2529,2632,2821,3939,4190,5213,5223,5236,7167,7384,157506	7
5012	0.00393728	7.09855	0.663627	4	124	Parkinson's disease	0.0622091	836,5481,7384,7416	7
3050	8.75441e-08	36.7076	0.238652	6	43	Proteasome	2.62632e-06	5685,5690,5695,5702,5709,10213	8
3013	8.71015e-06	12.0543	0.788107	7	142	RNA transport	0.000130652	3837,5901,9631,10189,10556,23165,79902	8
5012	0.000516548	8.94775	0.688206	5	124	Parkinson's disease	0.00516548	292,506,515,4722,6390	8
5016	0.00262379	6.08696	0.987909	5	178	Huntington's disease	0.0196784	292,506,515,4722,6390	8
190	0.004909	6.63144	0.704856	4	127	Oxidative phosphorylation	0.029454	506,515,4722,6390	8
5330	5.90454e-05	53.7849	0.0808722	3	34	Allograft rejection	0.000662351	3108,3113,5551	9
5320	7.02629e-05	50.5051	0.0856293	3	36	Autoimmune thyroid disease	0.000662351	3108,3113,5551	9
5332	7.02629e-05	50.5051	0.0856293	3	36	Graft-versus-host disease	0.000662351	3108,3113,5551	9
4940	8.27939e-05	47.6	0.0903865	3	38	Type I diabetes mellitus	0.000662351	3108,3113,5551	9
5416	0.000394863	27.1694	0.15223	3	64	Viral myocarditis	0.00252713	3108,3113,5551	9
4210	0.000324033	31.3734	0.146283	3	82	Apoptosis	0.0178218	329,7132,10000	10
5145	0.00109255	20.3099	0.221209	3	124	Toxoplasmosis	0.0300451	329,7132,10000	10
4510	0.00373376	12.9652	0.338949	3	190	Focal adhesion	0.0684523	329,3678,10000	10
4920	0.00522214	23.3021	0.112389	2	63	Adipocytokine signaling pathway	0.0718045	7132,10000	10
5222	0.00851998	17.9277	0.1445	2	81	Small cell lung cancer	0.0799781	329,10000	10
4630	0.00176584	6.60173	0.896135	5	137	Jak-STAT signaling pathway	0.151862	3570,3572,3716,5290,6777	11
562	0.00504114	9.72745	0.353221	3	54	Inositol phosphate metabolism	0.152173	3707,5286,5290	11
5221	0.00530837	9.53846	0.359762	3	55	Acute myeloid leukemia	0.152173	5290,6777,6932	11
4070	0.0107732	7.27059	0.46442	3	71	Phosphatidylinositol signaling system	0.231623	3707,5286,5290	11
5222	0.0153865	6.32564	0.529832	3	81	Small cell lung cancer	0.264647	2272,5290,7189	11
640	0.00669253	18.782	0.124876	2	30	Propanoate metabolism	0.132449	4329,55902	13
51	0.0085451	16.4211	0.141526	2	34	Fructose and mannose metabolism	0.132449	230,5210	13
280	0.0140538	12.4862	0.183152	2	44	Valine, leucine and isoleucine degradation	0.145222	3155,4329	13
10	0.0207352	10.0648	0.224777	2	54	Glycolysis / Gluconeogenesis	0.160697	230,55902	13
4146	0.0400407	6.94596	0.320515	2	77	Peroxisome	0.248252	1891,3155	13
5323	0.000115382	12.4949	0.497721	5	81	Rheumatoid arthritis	0.00876904	1437,1493,3458,3576,8600	14
4060	0.000326682	6.44758	1.37641	7	224	Cytokine-cytokine receptor interaction	0.0124139	1437,3458,3562,3576,3596,8600,50616	14
4630	0.00132042	7.11247	0.841824	5	137	Jak-STAT signaling pathway	0.0334507	1437,3458,3562,3596,50616	14
4660	0.00349475	7.28	0.639049	4	104	T cell receptor signaling pathway	0.0640874	1326,1437,1493,3458	14
10	0.00421628	10.4265	0.331814	3	54	Glycolysis / Gluconeogenesis	0.0640874	226,1738,3099	14
1100	0.00123306	4.27065	4.32904	11	1040	Metabolic pathways	0.0406909	158,1431,2597,3251,5214,5832,6652,7385,10606,10622,64087	16
230	0.00349009	7.5418	0.649356	4	156	Purine metabolism	0.0575865	158,3251,10606,10622	16
51	0.0085451	16.4211	0.141526	2	34	Fructose and mannose metabolism	0.0939961	5214,6652	16
10	0.0207352	10.0648	0.224777	2	54	Glycolysis / Gluconeogenesis	0.171065	2597,5214	16
480	0.000430583	24.935	0.153419	3	43	Glutathione metabolism	0.0099034	2539,4953,6723	17
30	0.00371474	26.0573	0.0927651	2	26	Pentose phosphate pathway	0.0397268	2539,22934	17
1100	0.00518176	3.87585	3.7106	9	1040	Metabolic pathways	0.0397268	2539,4726,4953,5441,6723,7372,22934,27349,124454	17
3050	0.00995774	15.2012	0.153419	2	43	Proteasome	0.057257	5704,5707	17
330	0.0154189	11.9591	0.192666	2	54	Arginine and proline metabolism	0.0709271	4953,6723	17
4010	0.000728494	9.07008	0.777007	5	245	MAPK signaling pathway	0.0590081	1847,5594,6416,51701,81579	19
4664	0.00153778	15.8878	0.237859	3	75	Fc epsilon RI signaling pathway	0.0622802	5594,6416,81579	19
4912	0.00243686	13.4226	0.279088	3	88	GnRH signaling pathway	0.0657951	5594,6416,81579	19
5131	0.0145238	12.4612	0.187116	2	59	Shigellosis	0.212718	5594,9844	19
4730	0.0159632	11.831	0.19663	2	62	Long-term depression	0.212718	5594,81579	19
1100	7.91402e-05	3.90117	7.42121	18	1040	Metabolic pathways	0.00490669	219,498,1371,2582,2585,2590,2746,2937,3033,4711,4723,5211,6389,8706,10682,23530,29926,283871	21
52	0.000609444	21.5931	0.171259	3	24	Galactose metabolism	0.0188928	2582,2585,5211	21
71	0.00186739	14.1392	0.249752	3	35	Fatty acid degradation	0.0385926	219,1376,3033	21
280	0.00361605	11.0155	0.313974	3	44	Valine, leucine and isoleucine degradation	0.0560488	219,3033,5019	21
520	0.00463105	10.0283	0.342517	3	48	Amino sugar and nucleotide sugar metabolism	0.057425	2582,2585,29926	21
4114	3.14114e-06	32.4803	0.257681	5	100	Oocyte meiosis	5.65405e-05	699,5347,6790,9133,9134	22
4110	0.000209361	18.1926	0.319524	4	124	Cell cycle	0.00188424	699,5347,9133,9134	22
4914	0.00101556	19.0538	0.208722	3	81	Progesterone-mediated oocyte maturation	0.00609334	699,5347,9133	22
3030	0.00367581	26.7273	0.0927651	2	36	DNA replication	0.0165412	1763,5983	22
4115	0.0126876	13.6804	0.175223	2	68	p53 signaling pathway	0.0456754	9133,9134	22
4142	0.0222862	10.4174	0.237859	2	120	Lysosome	0.248897	3423,6609	23
1100	0.0368737	3.86473	2.06145	5	1040	Metabolic pathways	0.248897	3423,6609,7378,30815,51763	23
4380	0.00627894	9.44038	0.390089	3	123	Osteoclast differentiation	0.297193	4688,9020,23533	24
4672	0.00825536	16.9626	0.139544	2	44	Intestinal immune network for IgA production	0.297193	3111,9020	24
5140	0.0190187	10.7424	0.215659	2	68	Leishmaniasis	0.336506	3111,4688	24
4070	0.0206327	10.2692	0.225173	2	71	Phosphatidylinositol signaling system	0.336506	5333,23533	24
4210	0.0270214	8.8375	0.260059	2	82	Apoptosis	0.336506	9020,23533	24
4660	8.55645e-06	15.8604	0.515362	6	104	T cell receptor signaling pathway	0.000462049	868,940,2534,3702,5788,10892	25
4380	0.0219966	5.56818	0.609514	3	123	Osteoclast differentiation	0.483779	2534,10326,55423	25
5416	0.0394109	6.95372	0.317146	2	64	Viral myocarditis	0.483779	940,2534	25
3040	0.000250979	10.7478	0.594648	5	125	Spliceosome	0.0085333	4670,6427,8683,9410,51690	27
3050	0.0173924	11.0421	0.204559	2	43	Proteasome	0.264106	5684,5717	27
3018	0.0397434	6.93147	0.318731	2	67	RNA degradation	0.264106	23404,51690	27
4141	0.0413815	4.31233	0.780178	3	164	Protein processing in endoplasmic reticulum	0.264106	3309,6185,6396	27
3008	0.0452909	6.42987	0.342517	2	72	Ribosome biogenesis in eukaryotes	0.264106	1736,10528	27
564	0.0109972	15.102	0.163528	2	75	Glycerophospholipid metabolism	0.226471	8527,55224	28
4722	0.00403776	11.3552	0.335778	3	121	Neurotrophin signaling pathway	0.10902	2309,4214,8660	29
5210	0.000842173	19.7785	0.193459	3	61	Colorectal cancer	0.0368857	673,7048,51176	30
4520	0.00136614	16.5886	0.228345	3	72	Adherens junction	0.0368857	5818,7048,51176	30
5216	0.00339759	27.489	0.0888008	2	28	Thyroid cancer	0.0611567	673,51176	30
4010	0.00621795	6.62241	0.777007	4	245	MAPK signaling pathway	0.0839424	673,2005,5924,7048	30
5213	0.0109836	14.519	0.161744	2	51	Endometrial cancer	0.106322	673,51176	30
4142	0.00484536	10.4979	0.356789	3	120	Lysosome	0.116289	3916,11154,51172	31
3010	2.77788e-08	151.098	0.120714	5	87	Ribosome	8.33363e-08	4736,6122,6202,6206,23521	33
5340	0.00530743	21.4925	0.111199	2	33	Primary immunodeficiency	0.0860352	959,29851	34
5330	0.005628	20.8167	0.114569	2	34	Allograft rejection	0.0860352	356,959	34
5320	0.00629526	19.5843	0.121308	2	36	Autoimmune thyroid disease	0.0860352	356,959	34
4672	0.00930453	15.8286	0.148266	2	44	Intestinal immune network for IgA production	0.0902597	959,29851	34
520	0.0110073	14.4406	0.161744	2	48	Amino sugar and nucleotide sugar metabolism	0.0902597	6675,64841	34
5211	0.000800197	20.5165	0.191477	3	69	Renal cell carcinoma	0.0287466	3725,7039,7040	35
5323	0.00127762	17.3182	0.224777	3	81	Rheumatoid arthritis	0.0287466	1514,3725,7040	35
5210	0.0119198	14.0452	0.169277	2	61	Colorectal cancer	0.110058	3725,7040	35
5212	0.0146744	12.5379	0.188702	2	68	Pancreatic cancer	0.110058	7039,7040	35
4612	0.0146744	12.5379	0.188702	2	68	Antigen processing and presentation	0.110058	1508,1514	35
4810	0.00129014	7.44071	0.854708	5	196	Regulation of actin cytoskeleton	0.0619268	2149,2260,3689,8874,10163	36
4340	0.0203438	10.151	0.222398	2	51	Hedgehog signaling pathway	0.433403	1454,80326	36
4520	0.0386024	7.07571	0.313974	2	72	Adherens junction	0.433403	2260,10163	36
5110	0.0147835	12.201	0.188305	2	50	Vibrio cholerae infection	0.450173	9414,10945	37
3008	7.50891e-06	48.6961	0.142716	4	72	Ribosome biogenesis in eukaryotes	0.000120143	10171,10436,27341,55131	39
4141	0.0398189	7.52006	0.325074	2	164	Protein processing in endoplasmic reticulum	0.194353	7327,23640	39
4630	0.0159223	6.44118	0.543112	3	137	Jak-STAT signaling pathway	0.367679	3581,8027,55801	40
10	0.0188885	10.6261	0.214073	2	54	Glycolysis / Gluconeogenesis	0.367679	2026,5230	40
3010	1.102e-37	355.997	0.482854	23	87	Ribosome	1.8734e-36	6133,6135,6141,6143,6144,6146,6155,6156,6159,6160,6164,6165,6167,6170,6189,6207,6208,6217,6230,6232,6233,6235,7311	41
4520	0.00572676	9.35728	0.37106	3	72	Adherens junction	0.19464	1500,3643,5797	42
620	0.016024	11.5347	0.195837	2	38	Pyruvate metabolism	0.19464	32,231	42
4670	0.0165009	6.22541	0.546283	3	106	Leukocyte transendothelial migration	0.19464	1500,6494,50848	42
4514	0.0239178	5.37084	0.628741	3	122	Cell adhesion molecules (CAMs)	0.19464	920,5797,50848	42
4110	0.0249538	5.27991	0.639049	3	124	Cell cycle	0.19464	994,4616,7029	42

## Sheet: Functional annotation, Reactome
Reactome Functional enrichment
p<0.05, min 2 significant genes, top 5 categories per cluster
ID	Description	GeneRatio	BgRatio	pvalue	p.adjust	qvalue	geneID	Count	cluster
5621575	CD209 (DC-SIGN) signaling	2/19	20/5846	0.00183644	0.269828	0.257929	RPS6KA5/PRKACB	2	1
2262752	Cellular responses to stress	4/19	232/5846	0.00585128	0.269828	0.257929	CDKN1B/ETS1/MAP3K5/HSPA1L	4	1
2559583	Cellular Senescence	3/19	124/5846	0.00704135	0.269828	0.257929	CDKN1B/ETS1/MAP3K5	3	1
375165	NCAM signaling for neurite out-growth	2/19	60/5846	0.0158352	0.269828	0.257929	RPS6KA5/SPTAN1	2	1
194315	Signaling by Rho GTPases	4/19	318/5846	0.0173893	0.269828	0.257929	CDKN1B/FAM13A/ARHGAP12/EVL	4	1
1640170	Cell Cycle	21/30	470/5846	4.84782e-17	8.62911e-15	5.0009e-15	NCAPD2/SPDL1/RFC2/NUP37/MLH1/ORC6/VRK1/LMNB1/PCNA/CCNB1/RB1/GINS4/NCAPD3/MIS18A/CENPN/FEN1/CKS1B/CENPP/H2AFX/TUBB/TFDP1	21	2
69278	Cell Cycle, Mitotic	17/30	392/5846	4.27611e-13	3.80573e-11	2.20557e-11	NCAPD2/SPDL1/RFC2/NUP37/ORC6/VRK1/PCNA/CCNB1/RB1/GINS4/NCAPD3/CENPN/FEN1/CKS1B/CENPP/TUBB/TFDP1	17	2
113510	E2F mediated regulation of DNA replication	5/30	28/5846	2.27102e-07	1.34747e-05	7.80911e-06	ORC6/PCNA/CCNB1/RB1/TFDP1	5	2
73886	Chromosome Maintenance	6/30	63/5846	5.96404e-07	2.654e-05	1.53809e-05	RFC2/PCNA/MIS18A/CENPN/FEN1/CENPP	6	2
68886	M Phase	9/30	222/5846	9.96321e-07	3.5469e-05	2.05557e-05	NCAPD2/SPDL1/NUP37/VRK1/CCNB1/RB1/NCAPD3/CENPN/CENPP	9	2
216083	Integrin cell surface interactions	6/92	74/5846	0.00101102	0.412498	0.401217	CDH1/ITGAE/ITGA4/THBS1/COL6A3/COL5A2	6	3
446353	Cell-extracellular matrix interactions	3/92	18/5846	0.00259358	0.415665	0.404297	LIMS2/ARHGEF6/RSU1	3	3
186797	Signaling by PDGF	8/92	164/5846	0.00407044	0.415665	0.404297	PRKAR2B/ITPR2/THBS1/FURIN/KIT/COL6A3/IRS1/COL5A2	8	3
380108	Chemokine receptors bind chemokines	4/92	45/5846	0.00522939	0.415665	0.404297	CCR7/CXCR5/CCR5/CXCR3	4	3
597592	Post-translational protein modification	11/92	289/5846	0.00535768	0.415665	0.404297	FUT8/CTSA/MAN1C1/B4GALT6/RPA1/THBS1/GALNT6/FURIN/RFT1/GALNT10/GLB1	11	3
2029485	Role of phospholipids in phagocytosis	2/16	20/5846	0.00129668	0.129668	0.1051	ITPR1/FCGR3A	2	4
400253	Circadian Clock	2/16	34/5846	0.00374406	0.187203	0.151733	CPT1A/PER1	2	4
198933	Immunoregulatory interactions between a Lymphoid and a non-Lymphoid cell	2/16	65/5846	0.013213	0.203266	0.164752	SELL/FCGR3A	2	4
2029480	Fcgamma receptor (FCGR) dependent phagocytosis	2/16	70/5846	0.0152195	0.203266	0.164752	ITPR1/FCGR3A	2	4
418555	G alpha (s) signalling events	2/16	77/5846	0.0182358	0.203266	0.164752	PDE8A/PDE7A	2	4
2122947	NOTCH1 Intracellular Domain Regulates Transcription	2/18	40/5846	0.00651749	0.169661	0.147074	HDAC7/MAML3	2	5
2644602	Signaling by NOTCH1 PEST Domain Mutants in Cancer	2/18	46/5846	0.00855432	0.169661	0.147074	HDAC7/MAML3	2	5
2644603	Signaling by NOTCH1 in Cancer	2/18	46/5846	0.00855432	0.169661	0.147074	HDAC7/MAML3	2	5
2644606	Constitutive Signaling by NOTCH1 PEST Domain Mutants	2/18	46/5846	0.00855432	0.169661	0.147074	HDAC7/MAML3	2	5
2894858	Signaling by NOTCH1 HD+PEST Domain Mutants in Cancer	2/18	46/5846	0.00855432	0.169661	0.147074	HDAC7/MAML3	2	5
5368286	Mitochondrial translation initiation	5/37	82/5846	0.000147183	0.0130012	0.0116197	MRPL18/MRPL35/MRPL16/MRPL11/MRPL23	5	6
5389840	Mitochondrial translation elongation	5/37	82/5846	0.000147183	0.0130012	0.0116197	MRPL18/MRPL35/MRPL16/MRPL11/MRPL23	5	6
5419276	Mitochondrial translation termination	5/37	82/5846	0.000147183	0.0130012	0.0116197	MRPL18/MRPL35/MRPL16/MRPL11/MRPL23	5	6
5368287	Mitochondrial translation	5/37	88/5846	0.000205596	0.0136208	0.0121735	MRPL18/MRPL35/MRPL16/MRPL11/MRPL23	5	6
162909	Host Interactions of HIV factors	5/37	125/5846	0.00103902	0.0550681	0.0492167	AP2S1/AP1B1/PSMD4/PSMD2/RCC1	5	6
70326	Glucose metabolism	8/24	68/5846	1.39402e-10	2.57894e-08	2.55326e-08	MDH1/PHKA1/PGM1/GPI/TPI1/GBE1/PFKM/PGAM1	8	7
71387	Metabolism of carbohydrates	8/24	229/5846	2.09633e-06	0.000160958	0.000159356	MDH1/PHKA1/PGM1/GPI/TPI1/GBE1/PFKM/PGAM1	8	7
70171	Glycolysis	4/24	25/5846	2.61013e-06	0.000160958	0.000159356	GPI/TPI1/PFKM/PGAM1	4	7
70263	Gluconeogenesis	4/24	28/5846	4.19007e-06	0.000193791	0.000191861	MDH1/GPI/TPI1/PGAM1	4	7
3322077	Glycogen synthesis	2/24	15/5846	0.00164178	0.0577082	0.0571336	PGM1/GBE1	2	7
162909	Host Interactions of HIV factors	12/35	125/5846	2.95077e-12	8.70478e-10	4.9076e-10	SLC25A5/PSMA4/PSMD3/KPNB1/NUP155/PSMD14/NUP85/PSMB2/RAN/PSMB7/NUP205/PSMC3	12	8
162906	HIV Infection	13/35	214/5846	1.0692e-10	1.57707e-08	8.89125e-09	SLC25A5/PSMA4/PSMD3/KPNB1/GTF2H3/NUP155/PSMD14/NUP85/PSMB2/RAN/PSMB7/NUP205/PSMC3	13	8
5663205	Infectious disease	14/35	351/5846	4.48098e-09	4.4063e-07	2.48419e-07	SLC25A5/RPL26L1/PSMA4/PSMD3/KPNB1/GTF2H3/NUP155/PSMD14/NUP85/PSMB2/RAN/PSMB7/NUP205/PSMC3	14	8
450531	Regulation of mRNA stability by proteins that bind AU-rich elements	8/35	85/5846	2.44644e-08	1.80425e-06	1.01721e-06	PSMA4/KHSRP/PSMD3/PSMD14/EXOSC8/PSMB2/PSMB7/PSMC3	8	8
1236978	Cross-presentation of soluble exogenous antigens (endosomes)	6/35	46/5846	2.31773e-07	6.74759e-06	3.80417e-06	PSMA4/PSMD3/PSMD14/PSMB2/PSMB7/PSMC3	6	8
70268	Pyruvate metabolism	2/12	20/5846	0.000719056	0.0352337	0.0264915	PDK3/SLC16A3	2	9
1428517	The citric acid (TCA) cycle and respiratory electron transport	3/12	136/5846	0.00232286	0.0494871	0.0372084	NDUFB4/PDK3/SLC16A3	3	9
71406	Pyruvate metabolism and Citric Acid (TCA) cycle	2/12	41/5846	0.00302982	0.0494871	0.0372084	PDK3/SLC16A3	2	9
2132295	MHC class II antigen presentation	2/12	84/5846	0.0122641	0.150236	0.112959	HLA-DMA/HLA-DPA1	2	9
844456	The NLRP3 inflammasome	1/12	11/5846	0.0223682	0.168436	0.126644	PSTPIP1	1	9
201451	Signaling by BMP	2/16	22/5846	0.00157147	0.0816227	0.0725287	SKI/SMURF1	2	10
983231	Factors involved in megakaryocyte development and platelet production	3/16	97/5846	0.00212007	0.0816227	0.0725287	H3F3A/GATA2/ZFPM1	3	10
109582	Hemostasis	5/16	402/5846	0.0034739	0.0891634	0.0792292	ITGA5/H3F3A/DAGLB/GATA2/ZFPM1	5	10
381340	Transcriptional regulation of white adipocyte differentiation	2/16	56/5846	0.0099238	0.181434	0.161219	MED15/MED14	2	10
212436	Generic Transcription Pathway	3/16	179/5846	0.0117814	0.181434	0.161219	MED15/SKI/MED14	3	10
5655302	Signaling by FGFR1 in disease	4/45	31/5846	8.28482e-05	0.0128	0.0111191	ZMYM2/PIK3CA/FRS2/STAT5B	4	11
5655311	Signaling by FGFR1 mutants	4/45	31/5846	8.28482e-05	0.0128	0.0111191	ZMYM2/PIK3CA/FRS2/STAT5B	4	11
449147	Signaling by Interleukins	6/45	104/5846	0.000127256	0.0131074	0.0113861	PIK3CA/IL6ST/IL6R/JAK1/STAT5B/TRAF6	6	11
1226099	Signaling by FGFR in disease	4/45	38/5846	0.000186868	0.0137556	0.0119492	ZMYM2/PIK3CA/FRS2/STAT5B	4	11
1839117	Signaling by FGFR1 fusion mutants	3/45	16/5846	0.000222582	0.0137556	0.0119492	ZMYM2/PIK3CA/STAT5B	3	11
382551	Transmembrane transport of small molecules	4/8	447/5846	0.00184167	0.060775	0.0348947	SGK3/RAB11FIP2/ATP6V1G1/SLC26A2	4	12
983712	Ion channel transport	2/8	143/5846	0.0151039	0.0951454	0.0546289	SGK3/ATP6V1G1	2	12
156584	Cytosolic sulfonation of small molecules	1/8	16/5846	0.0216996	0.0951454	0.0546289	SLC26A2	1	12
1839117	Signaling by FGFR1 fusion mutants	1/8	16/5846	0.0216996	0.0951454	0.0546289	CUX1	1	12
2028269	Signaling by Hippo	1/8	20/5846	0.0270597	0.0951454	0.0546289	LATS1	1	12
70171	Glycolysis	2/20	25/5846	0.00318243	0.350068	0.350068	ALDOC/PFKFB4	2	13
70326	Glucose metabolism	2/20	68/5846	0.0221326	0.387757	0.387757	ALDOC/PFKFB4	2	13
373760	L1CAM interactions	2/20	76/5846	0.0272427	0.387757	0.387757	DLG3/NUMB	2	13
5632684	Hedgehog 'on' state	2/20	77/5846	0.0279124	0.387757	0.387757	NUMB/ADRBK1	2	13
74217	Purine salvage	1/20	13/5846	0.0436171	0.387757	0.387757	GMPR2	1	13
70171	Glycolysis	2/25	25/5846	0.00495958	0.391688	0.379818	ALDOA/HK2	2	14
912526	Interleukin receptor SHC signaling	2/25	26/5846	0.00535885	0.391688	0.379818	IL3/CSF2	2	14
449147	Signaling by Interleukins	3/25	104/5846	0.00946608	0.391688	0.379818	MAP3K8/IL3/CSF2	3	14
5362517	Signaling by Retinoic Acid	2/25	38/5846	0.011234	0.391688	0.379818	DLD/RXRA	2	14
451927	Interleukin-2 signaling	2/25	41/5846	0.0130016	0.391688	0.379818	IL3/CSF2	2	14
157052	NICD traffics to nucleus	1/10	11/5846	0.018672	0.139065	0.0975893	NOTCH1	1	15
2691230	Signaling by NOTCH1 HD Domain Mutants in Cancer	1/10	11/5846	0.018672	0.139065	0.0975893	NOTCH1	1	15
2691232	Constitutive Signaling by NOTCH1 HD Domain Mutants	1/10	11/5846	0.018672	0.139065	0.0975893	NOTCH1	1	15
350054	Notch-HLH transcription pathway	1/10	11/5846	0.018672	0.139065	0.0975893	NOTCH1	1	15
156988	Receptor-ligand binding initiates the second proteolytic cleavage of Notch receptor	1/10	13/5846	0.022033	0.139065	0.0975893	NOTCH1	1	15
15869	Metabolism of nucleotides	4/31	74/5846	0.000574696	0.0407412	0.0397088	PAICS/TXN/HPRT1/ADSL	4	16
73847	Purine metabolism	3/31	32/5846	0.000603573	0.0407412	0.0397088	PAICS/HPRT1/ADSL	3	16
73817	Purine ribonucleoside monophosphate biosynthesis	2/31	11/5846	0.001453	0.0653849	0.063728	PAICS/ADSL	2	16
3299685	Detoxification of Reactive Oxygen Species	2/31	25/5846	0.00756775	0.204329	0.199151	TXN/P4HB	2	16
70171	Glycolysis	2/31	25/5846	0.00756775	0.204329	0.199151	PFKP/GAPDH	2	16
350562	Regulation of ornithine decarboxylase (ODC)	3/24	49/5846	0.00098975	0.113078	0.0789872	PSMC4/ODC1/PSMD1	3	17
351202	Metabolism of polyamines	2/24	15/5846	0.00164178	0.113078	0.0789872	ODC1/SRM	2	17
203927	MicroRNA (miRNA) biogenesis	2/24	23/5846	0.00387741	0.113078	0.0789872	XPO5/POLR2L	2	17
211000	Regulatory RNA pathways	3/24	81/5846	0.00420528	0.113078	0.0789872	NUP93/XPO5/POLR2L	3	17
71291	Metabolism of amino acids and derivatives	4/24	175/5846	0.00515815	0.113078	0.0789872	PSMC4/ODC1/SRM/PSMD1	4	17
2559583	Cellular Senescence	3/10	124/5846	0.00100244	0.0874982	0.077796	TINF2/TNRC6B/PHC1	3	18
1221632	Meiotic synapsis	2/10	37/5846	0.00169899	0.0874982	0.077796	TINF2/DIDO1	2	18
1500620	Meiosis	2/10	63/5846	0.00486524	0.12398	0.110232	TINF2/DIDO1	2	18
2559580	Oxidative Stress Induced Senescence	2/10	70/5846	0.00597779	0.12398	0.110232	TNRC6B/PHC1	2	18
2262752	Cellular responses to stress	3/10	232/5846	0.00601842	0.12398	0.110232	TINF2/TNRC6B/PHC1	3	18
2871796	FCERI mediated MAPK activation	2/15	37/5846	0.0038861	0.127007	0.0901292	MAP2K4/MAPK1	2	19
1483257	Phospholipid metabolism	3/15	132/5846	0.00419676	0.127007	0.0901292	INPP4B/PLA2G12A/PLD6	3	19
450294	MAP kinase activation in TLR cascade	2/15	48/5846	0.00647554	0.127007	0.0901292	MAP2K4/MAPK1	2	19
2029482	Regulation of actin dynamics for phagocytic cup formation	2/15	50/5846	0.00701161	0.127007	0.0901292	MAPK1/ELMO1	2	19
168180	TRAF6 Mediated Induction of proinflammatory cytokines	2/15	55/5846	0.00843713	0.127007	0.0901292	MAP2K4/MAPK1	2	19
114608	Platelet degranulation	2/18	75/5846	0.0217591	0.290071	0.274804	HABP4/TTN	2	20
76005	Response to elevated platelet cytosolic Ca2+	2/18	80/5846	0.0245544	0.290071	0.274804	HABP4/TTN	2	20
5620922	BBSome-mediated cargo-targeting to cilium	1/18	11/5846	0.0333808	0.290071	0.274804	BBS2	1	20
2029481	FCGR activation	1/18	12/5846	0.0363627	0.290071	0.274804	CD247	1	20
937039	IRAK1 recruits IKK complex	1/18	12/5846	0.0363627	0.290071	0.274804	PELI2	1	20
1428517	The citric acid (TCA) cycle and respiratory electron transport	5/34	136/5846	0.00102351	0.0972118	0.086979	SDHA/NNT/NDUFB5/ATP5A1/NDUFV1	5	21
176974	Unwinding of DNA	2/34	11/5846	0.00174758	0.0972118	0.086979	MCM6/MCM7	2	21
163200	Respiratory electron transport, ATP synthesis by chemiosmotic coupling, and heat production by uncoupling proteins.	4/34	99/5846	0.0024303	0.0972118	0.086979	SDHA/NDUFB5/ATP5A1/NDUFV1	4	21
556833	Metabolism of lipids and lipoproteins	8/34	458/5846	0.00392638	0.0972272	0.0869928	FAR2/OXCT1/GNPAT/HADH/EBP/FADS1/CPT2/PPP1CA	8	21
535734	Fatty acid, triacylglycerol, and ketone body metabolism	4/34	114/5846	0.00405113	0.0972272	0.0869928	OXCT1/HADH/FADS1/CPT2	4	21
1640170	Cell Cycle	16/26	470/5846	5.96312e-12	4.05715e-10	2.64941e-10	AURKA/CENPI/FOXM1/TOP2A/RFC3/DNA2/KIF2C/NUF2/CDCA5/NCAPG2/CCNB2/PLK1/BUB1/CCNE2/BLM/DHFR	16	22
69278	Cell Cycle, Mitotic	15/26	392/5846	7.51324e-12	4.05715e-10	2.64941e-10	AURKA/CENPI/FOXM1/TOP2A/RFC3/DNA2/KIF2C/NUF2/CDCA5/NCAPG2/CCNB2/PLK1/BUB1/CCNE2/DHFR	15	22
2500257	Resolution of Sister Chromatid Cohesion	7/26	90/5846	8.39935e-08	3.02376e-06	1.97458e-06	CENPI/KIF2C/NUF2/CDCA5/CCNB2/PLK1/BUB1	7	22
68877	Mitotic Prometaphase	7/26	98/5846	1.51988e-07	4.10366e-06	2.67978e-06	CENPI/KIF2C/NUF2/CDCA5/CCNB2/PLK1/BUB1	7	22
68886	M Phase	8/26	222/5846	3.29656e-06	7.12058e-05	4.64989e-05	CENPI/KIF2C/NUF2/CDCA5/NCAPG2/CCNB2/PLK1/BUB1	8	22
170834	Signaling by TGF-beta Receptor Complex	3/17	72/5846	0.00107626	0.0852495	0.0836378	SMURF2/PMEPA1/SKIL	3	23
2173795	Downregulation of SMAD2/3:SMAD4 transcriptional activity	2/17	22/5846	0.00177695	0.0852495	0.0836378	SMURF2/SKIL	2	23
2173788	Downregulation of TGF-beta receptor signaling	2/17	26/5846	0.002483	0.0852495	0.0836378	SMURF2/PMEPA1	2	23
2173789	TGF-beta receptor signaling activates SMADs	2/17	32/5846	0.00375078	0.0965827	0.0947567	SMURF2/PMEPA1	2	23
2173793	Transcriptional activity of SMAD2/SMAD3:SMAD4 heterotrimer	2/17	43/5846	0.0067015	0.138051	0.135441	SMURF2/SKIL	2	23
3214842	HDMs demethylate histones	2/17	24/5846	0.00211586	0.112436	0.0958105	KDM4C/KDM3A	2	24
114604	GPVI-mediated activation cascade	2/17	27/5846	0.00267706	0.112436	0.0958105	PIK3R5/RHOB	2	24
5625740	RHO GTPases activate PKNs	2/17	41/5846	0.00610633	0.170977	0.145695	KDM4C/RHOB	2	24
194315	Signaling by Rho GTPases	4/17	318/5846	0.0116325	0.210909	0.179722	KDM4C/ARHGDIB/NCF2/RHOB	4	24
3247509	Chromatin modifying enzymes	3/17	184/5846	0.0150649	0.210909	0.179722	KDM4C/KDM3A/ATF7IP	3	24
5357801	Programmed Cell Death	5/34	152/5846	0.00168334	0.0814794	0.0708331	CFLAR/BIRC3/KPNA1/SATB1/MAPT	5	25
1280218	Adaptive Immune System	8/34	407/5846	0.00187025	0.0814794	0.0708331	FYN/PTPRC/CD200/ITK/CBLB/MALT1/CD28/BTLA	8	25
389359	CD28 dependent Vav1 pathway	2/34	12/5846	0.00208946	0.0814794	0.0708331	FYN/CD28	2	25
75153	Apoptotic execution phase	3/34	47/5846	0.00244759	0.0814794	0.0708331	KPNA1/SATB1/MAPT	3	25
391160	Signal regulatory protein (SIRP) family interactions	2/34	14/5846	0.00286	0.0814794	0.0708331	SIRPG/SIRPB1	2	25
556833	Metabolism of lipids and lipoproteins	5/18	458/5846	0.0105065	0.214153	0.192274	SREBF1/ABCC1/FIG4/IDH1/CYP2R1	5	26
196849	Metabolism of water-soluble vitamins and cofactors	2/18	78/5846	0.0234192	0.214153	0.192274	ABCC1/CYB5A	2	26
196854	Metabolism of vitamins and cofactors	2/18	78/5846	0.0234192	0.214153	0.192274	ABCC1/CYB5A	2	26
2691230	Signaling by NOTCH1 HD Domain Mutants in Cancer	1/18	11/5846	0.0333808	0.214153	0.192274	MIB1	1	26
2691232	Constitutive Signaling by NOTCH1 HD Domain Mutants	1/18	11/5846	0.0333808	0.214153	0.192274	MIB1	1	26
72163	mRNA Splicing - Major Pathway	6/26	113/5846	7.66914e-06	0.000625434	0.000362093	PTBP1/SNRNP40/HNRNPM/CSTF2/SRSF9/SRSF2	6	27
72172	mRNA Splicing	6/26	113/5846	7.66914e-06	0.000625434	0.000362093	PTBP1/SNRNP40/HNRNPM/CSTF2/SRSF9/SRSF2	6	27
72203	Processing of Capped Intron-Containing Pre-mRNA	6/26	117/5846	9.3815e-06	0.000625434	0.000362093	PTBP1/SNRNP40/HNRNPM/CSTF2/SRSF9/SRSF2	6	27
112296	Post-Elongation Processing of Intron-Containing pre-mRNA	3/26	33/5846	0.000390085	0.0156034	0.00903355	CSTF2/SRSF9/SRSF2	3	27
72187	mRNA 3'-end processing	3/26	33/5846	0.000390085	0.0156034	0.00903355	CSTF2/SRSF9/SRSF2	3	27
1483213	Synthesis of PE	1/16	12/5846	0.0323831	0.283773	0.258342	ETNK2	1	28
975577	N-Glycan antennae elongation	1/16	13/5846	0.0350368	0.283773	0.258342	MGAT5	1	28
194840	Rho GTPase cycle	2/16	118/5846	0.0403128	0.283773	0.258342	KALRN/TAGAP	2	28
597592	Post-translational protein modification	3/16	289/5846	0.0415008	0.283773	0.258342	MGAT5/EIF5A2/RING1	3	28
1433559	Regulation of KIT signaling	1/16	16/5846	0.0429571	0.283773	0.258342	SH2B3	1	28
2454202	Fc epsilon receptor (FCERI) signaling	3/14	158/5846	0.00566272	0.13438	0.0951591	MAP3K1/FOXO3/IRS2	3	29
2219528	PI3K/AKT Signaling in Cancer	2/14	74/5846	0.0130373	0.13438	0.0951591	FOXO3/IRS2	2	29
1250342	PI3K events in ERBB4 signaling	2/14	87/5846	0.0177397	0.13438	0.0951591	FOXO3/IRS2	2	29
1257604	PIP3 activates AKT signaling	2/14	87/5846	0.0177397	0.13438	0.0951591	FOXO3/IRS2	2	29
1963642	PI3K events in ERBB2 signaling	2/14	87/5846	0.0177397	0.13438	0.0951591	FOXO3/IRS2	2	29
442742	CREB phosphorylation through the activation of Ras	2/17	25/5846	0.00229592	0.0615129	0.0450094	RASGRF2/BRAF	2	30
2173788	Downregulation of TGF-beta receptor signaling	2/17	26/5846	0.002483	0.0615129	0.0450094	ZFYVE9/TGFBR2	2	30
438064	Post NMDA receptor activation events	2/17	30/5846	0.00330076	0.0615129	0.0450094	RASGRF2/BRAF	2	30
2173789	TGF-beta receptor signaling activates SMADs	2/17	32/5846	0.00375078	0.0615129	0.0450094	ZFYVE9/TGFBR2	2	30
442755	Activation of NMDA receptor upon glutamate binding and postsynaptic events	2/17	32/5846	0.00375078	0.0615129	0.0450094	RASGRF2/BRAF	2	30
2022377	Metabolism of Angiotensinogen to Angiotensins	1/16	11/5846	0.0297225	0.392135	0.392135	ATP6AP2	1	31
111447	Activation of BAD and translocation to mitochondria	1/16	13/5846	0.0350368	0.392135	0.392135	BID	1	31
162710	Synthesis of glycosylphosphatidylinositol (GPI)	1/16	15/5846	0.0403238	0.392135	0.392135	PIGM	1	31
170984	ARMS-mediated activation	1/16	15/5846	0.0403238	0.392135	0.392135	KIDINS220	1	31
1660514	Synthesis of PIPs at the Golgi membrane	1/16	16/5846	0.0429571	0.392135	0.392135	PI4KA	1	31
264876	Insulin processing	2/14	19/5846	0.000889844	0.0271402	0.0196702	EXOC1/EXOC3	2	32
5620916	VxPx cargo-targeting to cilium	2/14	19/5846	0.000889844	0.0271402	0.0196702	EXOC1/EXOC3	2	32
5620920	Cargo trafficking to the periciliary membrane	2/14	37/5846	0.00338139	0.068755	0.0498311	EXOC1/EXOC3	2	32
2980736	Peptide hormone metabolism	2/14	46/5846	0.00519059	0.077478	0.0561531	EXOC1/EXOC3	2	32
1445148	Translocation of GLUT4 to the plasma membrane	2/14	51/5846	0.00635065	0.077478	0.0561531	EXOC1/EXOC3	2	32
156842	Eukaryotic Translation Elongation	7/7	86/5846	1.1647e-13	2.6788e-12	NA	RPL3/RPS12/EEF1B2/RPL13A/RPS8/EEF1A1/RPL10A	7	33
72766	Translation	7/7	141/5846	4.09622e-12	4.71065e-11	NA	RPL3/RPS12/EEF1B2/RPL13A/RPS8/EEF1A1/RPL10A	7	33
156902	Peptide chain elongation	6/7	84/5846	5.08666e-11	3.89977e-10	NA	RPL3/RPS12/RPL13A/RPS8/EEF1A1/RPL10A	6	33
192823	Viral mRNA Translation	5/7	82/5846	9.867e-09	5.13249e-08	NA	RPL3/RPS12/RPL13A/RPS8/RPL10A	5	33
72764	Eukaryotic Translation Termination	5/7	84/5846	1.11576e-08	5.13249e-08	NA	RPL3/RPS12/RPL13A/RPS8/RPL10A	5	33
597592	Post-translational protein modification	5/20	289/5846	0.00239311	0.136239	0.118648	NUP160/GNPNAT1/UAP1/EDEM1/TDG	5	34
159236	Transport of Mature mRNA derived from an Intron-Containing Transcript	2/20	23/5846	0.00269488	0.136239	0.118648	SRSF3/U2AF1	2	34
72202	Transport of Mature Transcript to Cytoplasm	2/20	27/5846	0.00370822	0.136239	0.118648	SRSF3/U2AF1	2	34
112296	Post-Elongation Processing of Intron-Containing pre-mRNA	2/20	33/5846	0.00551005	0.136239	0.118648	SRSF3/U2AF1	2	34
72187	mRNA 3'-end processing	2/20	33/5846	0.00551005	0.136239	0.118648	SRSF3/U2AF1	2	34
1679131	Trafficking and processing of endosomal TLR	2/13	12/5846	0.000297559	0.0258876	0.0222386	CTSL/CTSB	2	35
168898	Toll-Like Receptors Cascades	3/13	107/5846	0.00149187	0.0648963	0.0557488	CTSL/CTSB/JUN	3	35
1442490	Collagen degradation	2/13	53/5846	0.0059012	0.131451	0.112922	CTSL/CTSB	2	35
71291	Metabolism of amino acids and derivatives	3/13	175/5846	0.00604371	0.131451	0.112922	SMOX/DBH/SUOX	3	35
1474244	Extracellular matrix organization	3/13	225/5846	0.0120854	0.203453	0.174775	TGFB1/CTSL/CTSB	3	35
446219	Synthesis of substrates in N-glycan biosythesis	2/26	49/5846	0.0196789	0.426262	0.426262	ST8SIA4/MPI	2	36
375165	NCAM signaling for neurite out-growth	2/26	60/5846	0.0287489	0.426262	0.426262	FGFR1/ST8SIA4	2	36
422475	Axon guidance	4/26	271/5846	0.0301874	0.426262	0.426262	FGFR1/ARHGEF7/ST8SIA4/PLXNC1	4	36
446193	Biosynthesis of the N-glycan precursor (dolichol lipid-linked oligosaccharide, LLO) and transfer to a nascent protein	2/26	63/5846	0.0314649	0.426262	0.426262	ST8SIA4/MPI	2	36
216083	Integrin cell surface interactions	2/26	74/5846	0.0422423	0.426262	0.426262	HSPG2/ITGB2	2	36
194840	Rho GTPase cycle	4/19	118/5846	0.000483618	0.0459437	0.0402166	TIAM2/RAC3/ARHGAP11B/ARHGAP19	4	37
1221632	Meiotic synapsis	2/19	37/5846	0.00622887	0.184938	0.161884	LMNA/RAD21	2	37
111465	Apoptotic cleavage of cellular proteins	2/19	38/5846	0.00656222	0.184938	0.161884	TJP2/LMNA	2	37
75153	Apoptotic execution phase	2/19	47/5846	0.00991675	0.184938	0.161884	TJP2/LMNA	2	37
1500620	Meiosis	2/19	63/5846	0.0173717	0.184938	0.161884	LMNA/RAD21	2	37
212436	Generic Transcription Pathway	2/6	179/5846	0.0128949	0.104011	0.0635015	PRKAB1/TGIF1	2	38
380953	Regulation of Rheb GTPase activity by AMPK	1/6	13/5846	0.0132741	0.104011	0.0635015	PRKAB1	1	38
164378	PKA activation in glucagon signalling	1/6	15/5846	0.0153032	0.104011	0.0635015	GNAS	1	38
380971	Regulation of AMPK activity via LKB1	1/6	17/5846	0.0173288	0.104011	0.0635015	PRKAB1	1	38
380972	Energy dependent regulation of mTOR by LKB1-AMPK	1/6	19/5846	0.019351	0.104011	0.0635015	PRKAB1	1	38
1834949	Cytosolic sensors of pathogen-associated DNA	2/3	58/5846	0.000288401	0.00547963	0.0015179	POLR3H/DHX9	2	39
73780	RNA Polymerase III Chain Elongation	1/3	18/5846	0.00921024	0.0376975	0.0104425	POLR3H	1	39
73980	RNA Polymerase III Transcription Termination	1/3	18/5846	0.00921024	0.0376975	0.0104425	POLR3H	1	39
76066	RNA Polymerase III Transcription Initiation From Type 2 Promoter	1/3	26/5846	0.0132855	0.0376975	0.0104425	POLR3H	1	39
76061	RNA Polymerase III Transcription Initiation From Type 1 Promoter	1/3	27/5846	0.0137941	0.0376975	0.0104425	POLR3H	1	39
112310	Neurotransmitter Release Cycle	3/20	39/5846	0.00028937	0.0170728	0.0143162	GAD1/PPFIA4/MAOA	3	40
181430	Norepinephrine Neurotransmitter Release Cycle	2/20	15/5846	0.00113693	0.0335394	0.0281241	PPFIA4/MAOA	2	40
70171	Glycolysis	2/20	25/5846	0.00318243	0.058783	0.0492918	PGK1/ENO2	2	40
70263	Gluconeogenesis	2/20	28/5846	0.00398529	0.058783	0.0492918	PGK1/ENO2	2	40
112315	Transmission across Chemical Synapses	3/20	161/5846	0.0165649	0.186242	0.156171	GAD1/PPFIA4/MAOA	3	40
192823	Viral mRNA Translation	23/29	82/5846	3.69272e-39	6.38848e-37	2.31547e-37	RPL18/RPL31/RPS16/RPL19/RPL34/RPS13/RPL22/RPS25/RPL21/RPL27/RPL11/RPS27A/RPS3A/RPL37/RPL30/RPL29/RPL9/RPS14/RPS27/RPL35A/RPL39/RPS29/UBA52	23	41
156902	Peptide chain elongation	23/29	84/5846	7.02031e-39	6.38848e-37	2.31547e-37	RPL18/RPL31/RPS16/RPL19/RPL34/RPS13/RPL22/RPS25/RPL21/RPL27/RPL11/RPS27A/RPS3A/RPL37/RPL30/RPL29/RPL9/RPS14/RPS27/RPL35A/RPL39/RPS29/UBA52	23	41
72764	Eukaryotic Translation Termination	23/29	84/5846	7.02031e-39	6.38848e-37	2.31547e-37	RPL18/RPL31/RPS16/RPL19/RPL34/RPS13/RPL22/RPS25/RPL21/RPL27/RPL11/RPS27A/RPS3A/RPL37/RPL30/RPL29/RPL9/RPS14/RPS27/RPL35A/RPL39/RPS29/UBA52	23	41
156842	Eukaryotic Translation Elongation	23/29	86/5846	1.31122e-38	8.94905e-37	3.24354e-37	RPL18/RPL31/RPS16/RPL19/RPL34/RPS13/RPL22/RPS25/RPL21/RPL27/RPL11/RPS27A/RPS3A/RPL37/RPL30/RPL29/RPL9/RPS14/RPS27/RPL35A/RPL39/RPS29/UBA52	23	41
975956	Nonsense Mediated Decay (NMD) independent of the Exon Junction Complex (EJC)	23/29	89/5846	3.24435e-38	1.77142e-36	6.42041e-37	RPL18/RPL31/RPS16/RPL19/RPL34/RPS13/RPL22/RPS25/RPL21/RPL27/RPL11/RPS27A/RPS3A/RPL37/RPL30/RPL29/RPL9/RPS14/RPS27/RPL35A/RPL39/RPS29/UBA52	23	41
1650814	Collagen biosynthesis and modifying enzymes	3/29	52/5846	0.00206051	0.14096	0.130117	COL6A1/COL6A2/CRTAP	3	42
375165	NCAM signaling for neurite out-growth	3/29	60/5846	0.00310675	0.14096	0.130117	SPTBN1/COL6A1/COL6A2	3	42
1474290	Collagen formation	3/29	63/5846	0.00356948	0.14096	0.130117	COL6A1/COL6A2/CRTAP	3	42
216083	Integrin cell surface interactions	3/29	74/5846	0.00561772	0.14096	0.130117	COL6A1/COL6A2/F11R	3	42
196849	Metabolism of water-soluble vitamins and cofactors	3/29	78/5846	0.00650587	0.14096	0.130117	ACACB/PPCS/TPK1	3	42
