# Supplementary material for: Time-resolved transcriptome and proteome landscape of human regulatory T cell (Treg) differentiation reveals novel regulators of FOXP3
Source: BMC Biol. 2018 May 7;16:47. doi: 10.1186/s12915-018-0518-3 (PMC5937035; doi:10.1186/s12915-018-0518-3)
Supplement: Supplementary file 5 — Table S4. Network nodes and edges. (XLSX 109 kb) [file 12915_2018_518_MOESM5_ESM.xlsx]

## Sheet: node_table
EnsemblID	hgnc_symbol	entrezgene	gene_biotype	TF	hub	Edge Count	DEG	Time	G03	G04	G05	G06	DyNet_early_present	DyNet_late_present	Dn-Score (degree corrected)	DyNet Rewiring (Dn-score)
ENSG00000112182	BACH2	60468	protein_coding	TRUE	TRUE	1438	TRUE	2	2	2	2	2	TRUE	TRUE	0.496893	714.532
ENSG00000114861	FOXP1	27086	protein_coding	TRUE	TRUE	1179	TRUE	2	2	2	2	2	TRUE	TRUE	0.49663	585.527
ENSG00000132274	TRIM22	10346	protein_coding	TRUE	TRUE	1113	TRUE	3	3	3	3	3	TRUE	TRUE	0.491938	547.527
ENSG00000165030	NFIL3	4783	protein_coding	TRUE	TRUE	882	TRUE	3	3	2	3	3	TRUE	TRUE	0.5	441
ENSG00000102870	ZNF629	23361	protein_coding	TRUE	TRUE	759	TRUE	3	3	3	3	3	FALSE	TRUE	0.5	379.5
ENSG00000080561	MID2	11043	protein_coding	TRUE	TRUE	724	TRUE	2	2	2	2	2	TRUE	TRUE	0.5	362
ENSG00000049768	FOXP3	50943	protein_coding	TRUE	TRUE	688	TRUE	3	2	3	1	3	TRUE	TRUE	0.498547	343.001
ENSG00000134107	BHLHE40	8553	protein_coding	TRUE	TRUE	671	TRUE	2	2	2	2	2	TRUE	TRUE	0.496303	333.019
ENSG00000196428	TSC22D2	9819	protein_coding	TRUE	TRUE	628	TRUE	2	2	2	2	2	TRUE	TRUE	0.494445	310.512
ENSG00000107485	GATA3	2625	protein_coding	TRUE	TRUE	494	TRUE	3	3	2	3	3	FALSE	TRUE	0.5	247
ENSG00000167984	NLRC3	197358	polymorphic_pseudogene	TRUE	TRUE	396	TRUE	2	2	2	2	2	TRUE	TRUE	0.471071	186.544
ENSG00000102760	RGCC	28984	protein_coding	TRUE	TRUE	367	TRUE	3	3	3	2	3	TRUE	TRUE	0.498657	183.007
ENSG00000148400	NOTCH1	4851	protein_coding	TRUE	TRUE	351	TRUE	2	2	2	2	2	TRUE	TRUE	0.488824	171.577
ENSG00000138795	LEF1	51176	protein_coding	TRUE	TRUE	336	TRUE	3	3	3	3	3	TRUE	TRUE	0.494067	166.006
ENSG00000113580	NR3C1	2908	protein_coding	TRUE	TRUE	195	TRUE	2	2	2	2	2	TRUE	TRUE	0.497436	97
ENSG00000182568	SATB1	6304	protein_coding	TRUE	TRUE	181	TRUE	3	2	2	2	2	TRUE	TRUE	0.497262	90.0045
ENSG00000123411	IKZF4	64375	protein_coding	TRUE	TRUE	123	TRUE	2	2	2	2	2	TRUE	TRUE	0.495936	61.0001
ENSG00000124201	ZNFX1	57169	protein_coding	TRUE	TRUE	81	TRUE	3	2	2	3	2	TRUE	TRUE	0.5	40.5
ENSG00000004455	AK2	204	protein_coding	FALSE	FALSE	74	TRUE	3	2	3	2	3	TRUE	TRUE	0.466707	34.5363
ENSG00000133816	MICAL2	9645	protein_coding	FALSE	FALSE	67	TRUE	3	3	3	2	3	TRUE	TRUE	0.492669	33.0088
ENSG00000169499	PLEKHA2	59339	protein_coding	FALSE	FALSE	65	TRUE	2	2	2	2	2	TRUE	TRUE	0.48477	31.5101
ENSG00000198932	GPRASP1	9737	protein_coding	FALSE	FALSE	65	TRUE	3	3	2	2	3	TRUE	TRUE	0.469405	30.5113
ENSG00000165071	TMEM71	137835	protein_coding	FALSE	FALSE	65	TRUE	3	3	3	3	3	TRUE	TRUE	0.469391	30.5104
ENSG00000130826	DKC1	1736	protein_coding	FALSE	FALSE	68	TRUE	2	2	2	2	2	TRUE	TRUE	0.420376	28.5856
ENSG00000102471	NDFIP2	54602	protein_coding	FALSE	FALSE	58	TRUE	2	2	2	2	2	TRUE	TRUE	0.491385	28.5004
ENSG00000119139	TJP2	9414	protein_coding	FALSE	FALSE	59	TRUE	3	3	2	2	2	TRUE	TRUE	0.475008	28.0255
ENSG00000162852	CNST	163882	protein_coding	FALSE	FALSE	58	TRUE	3	3	3	3	2	TRUE	TRUE	0.483122	28.0211
ENSG00000151623	NR3C2	4306	protein_coding	TRUE	FALSE	56	TRUE	3	2	2	3	2	TRUE	TRUE	0.491117	27.5026
ENSG00000115233	PSMD14	10213	protein_coding	FALSE	FALSE	59	TRUE	2	2	2	2	2	TRUE	TRUE	0.457912	27.0168
ENSG00000137266	SLC22A23	63027	protein_coding	FALSE	FALSE	60	TRUE	3	2	2	3	3	TRUE	TRUE	0.450196	27.0117
ENSG00000164300	SERINC5	256987	protein_coding	FALSE	FALSE	57	TRUE	3	2	2	3	2	TRUE	TRUE	0.46524	26.5187
ENSG00000180198	RCC1	1104	protein_coding	FALSE	FALSE	53	TRUE	3	3	3	2	2	TRUE	TRUE	0.471834	25.0072
ENSG00000077684	JADE1	79960	protein_coding	FALSE	FALSE	52	TRUE	3	2	2	3	2	TRUE	TRUE	0.471431	24.5144
ENSG00000073060	SCARB1	949	protein_coding	FALSE	FALSE	50	TRUE	3	2	2	3	2	TRUE	TRUE	0.480054	24.0027
ENSG00000180758	GPR157	80045	protein_coding	FALSE	FALSE	49	TRUE	2	3	3	3	3	TRUE	TRUE	0.479707	23.5057
ENSG00000106484	MEST	4232	protein_coding	FALSE	FALSE	48	TRUE	2	2	2	2	2	TRUE	TRUE	0.489678	23.5045
ENSG00000140199	SLC12A6	9990	protein_coding	FALSE	FALSE	49	TRUE	2	2	2	2	2	TRUE	TRUE	0.469589	23.0099
ENSG00000173114	LRRN3	54674	protein_coding	FALSE	FALSE	46	TRUE	2	2	2	2	2	TRUE	TRUE	0.5	23
ENSG00000035141	FAM136A	84908	protein_coding	FALSE	FALSE	50	TRUE	3	3	2	3	3	TRUE	TRUE	0.430651	21.5325
ENSG00000113328	CCNG1	900	protein_coding	FALSE	FALSE	47	TRUE	3	3	2	2	2	TRUE	TRUE	0.457901	21.5213
ENSG00000234284	ZNF879	345462	protein_coding	TRUE	FALSE	43	TRUE	3	3	2	3	2	FALSE	TRUE	0.5	21.5
ENSG00000120659	TNFSF11	8600	protein_coding	TRUE	FALSE	45	TRUE	2	2	2	2	2	TRUE	TRUE	0.467207	21.0243
ENSG00000171150	SOCS5	9655	protein_coding	FALSE	FALSE	42	TRUE	3	2	2	2	2	TRUE	TRUE	0.5	21
ENSG00000170776	AKAP13	11214	protein_coding	FALSE	FALSE	42	TRUE	3	2	2	3	3	TRUE	TRUE	0.5	21
ENSG00000179294	C17orf96	100170841	protein_coding	FALSE	FALSE	46	TRUE	2	2	2	2	2	TRUE	TRUE	0.44629	20.5293
ENSG00000163519	TRAT1	50852	protein_coding	FALSE	FALSE	41	TRUE	2	2	2	2	2	TRUE	TRUE	0.487869	20.0026
ENSG00000147138	GPR174	84636	protein_coding	FALSE	FALSE	40	TRUE	2	2	2	2	2	TRUE	TRUE	0.5	20
ENSG00000120438	TCP1	6950	protein_coding	FALSE	FALSE	40	TRUE	3	2	3	3	3	TRUE	TRUE	0.488023	19.5209
ENSG00000133639	BTG1	694	protein_coding	FALSE	FALSE	41	TRUE	2	2	2	2	2	TRUE	TRUE	0.475681	19.5029
ENSG00000138670	RASGEF1B	153020	protein_coding	FALSE	FALSE	39	TRUE	3	3	3	3	3	TRUE	TRUE	0.487583	19.0157
ENSG00000154027	AK5	26289	protein_coding	FALSE	FALSE	39	TRUE	3	3	3	2	3	TRUE	TRUE	0.487224	19.0017
ENSG00000168675	LDLRAD4	753	protein_coding	FALSE	FALSE	38	TRUE	2	2	2	2	2	TRUE	TRUE	0.5	19
ENSG00000102796	DHRS12	79758	protein_coding	FALSE	FALSE	39	TRUE	2	2	2	2	2	TRUE	TRUE	0.474369	18.5004
ENSG00000115828	QPCT	25797	protein_coding	FALSE	FALSE	37	TRUE	2	2	2	2	2	TRUE	FALSE	0.5	18.5
ENSG00000141506	PIK3R5	23533	protein_coding	FALSE	FALSE	38	TRUE	3	2	3	3	3	TRUE	TRUE	0.461066	17.5205
ENSG00000169926	KLF13	51621	protein_coding	FALSE	FALSE	36	TRUE	2	2	2	2	2	TRUE	TRUE	0.486299	17.5068
ENSG00000054523	KIF1B	23095	protein_coding	FALSE	FALSE	36	TRUE	2	2	2	2	2	TRUE	TRUE	0.486275	17.5059
ENSG00000153814	JAZF1	221895	protein_coding	FALSE	FALSE	35	TRUE	2	2	2	2	2	TRUE	TRUE	0.5	17.5
ENSG00000143167	GPA33	10223	protein_coding	FALSE	FALSE	38	TRUE	3	2	3	3	3	TRUE	TRUE	0.44785	17.0183
ENSG00000173457	PPP1R14B	26472	protein_coding	FALSE	FALSE	36	TRUE	2	2	2	2	2	TRUE	TRUE	0.472678	17.0164
ENSG00000091972	CD200	4345	protein_coding	FALSE	FALSE	34	TRUE	2	2	2	2	2	TRUE	TRUE	0.5	17
ENSG00000172667	ZMAT3	64393	protein_coding	FALSE	FALSE	34	TRUE	2	2	2	2	2	TRUE	TRUE	0.5	17
ENSG00000138449	SLC40A1	30061	protein_coding	FALSE	FALSE	35	TRUE	3	2	2	3	2	TRUE	TRUE	0.471482	16.5019
ENSG00000158828	PINK1	65018	protein_coding	FALSE	FALSE	36	TRUE	3	3	2	3	3	TRUE	TRUE	0.45836	16.501
ENSG00000108829	LRRC59	55379	protein_coding	FALSE	FALSE	33	TRUE	2	2	2	2	2	TRUE	TRUE	0.485109	16.0086
ENSG00000124356	STAMBP	10617	protein_coding	FALSE	FALSE	32	TRUE	3	3	2	2	3	FALSE	TRUE	0.5	16
ENSG00000185650	ZFP36L1	677	protein_coding	TRUE	FALSE	32	TRUE	3	2	2	3	2	TRUE	TRUE	0.5	16
ENSG00000232021	LEF1-AS1	641518	processed_transcript	FALSE	FALSE	32	TRUE	3	2	3	3	3	TRUE	TRUE	0.484622	15.5079
ENSG00000107679	PLEKHA1	59338	protein_coding	FALSE	FALSE	32	TRUE	3	3	3	3	3	TRUE	TRUE	0.484396	15.5007
ENSG00000162545	CAMK2N1	55450	protein_coding	FALSE	FALSE	31	TRUE	3	3	3	3	3	TRUE	TRUE	0.5	15.5
ENSG00000115306	SPTBN1	6711	protein_coding	FALSE	FALSE	35	TRUE	2	2	2	2	2	TRUE	TRUE	0.429684	15.0389
ENSG00000167106	FAM102A	399665	protein_coding	FALSE	FALSE	31	TRUE	3	3	3	3	3	TRUE	TRUE	0.483912	15.0013
ENSG00000131732	ZCCHC9	84240	protein_coding	FALSE	FALSE	30	TRUE	3	3	3	3	3	FALSE	TRUE	0.5	15
ENSG00000177954	RPS27	6232	protein_coding	FALSE	FALSE	30	TRUE	3	2	2	3	3	FALSE	TRUE	0.5	15
ENSG00000155561	NUP205	23165	protein_coding	FALSE	FALSE	30	TRUE	3	3	2	3	2	TRUE	TRUE	0.5	15
ENSG00000247774	PCED1B-AS1	100233209	processed_transcript	FALSE	FALSE	30	TRUE	3	3	3	3	3	TRUE	TRUE	0.5	15
ENSG00000235532	LINC00402	NA	lincRNA	FALSE	FALSE	30	TRUE	3	2	3	3	3	TRUE	TRUE	0.5	15
ENSG00000156515	HK1	3098	protein_coding	FALSE	FALSE	30	TRUE	2	2	2	2	2	TRUE	TRUE	0.5	15
ENSG00000151287	TEX30	93081	protein_coding	FALSE	FALSE	31	TRUE	3	3	3	2	3	TRUE	TRUE	0.467922	14.5056
ENSG00000165916	PSMC3	5702	protein_coding	FALSE	FALSE	30	TRUE	3	3	2	3	2	TRUE	TRUE	0.483474	14.5042
ENSG00000105856	HBP1	26959	protein_coding	FALSE	FALSE	29	TRUE	3	3	3	2	2	FALSE	TRUE	0.5	14.5
ENSG00000168280	KIF5C	3800	protein_coding	FALSE	FALSE	29	TRUE	3	3	2	2	2	TRUE	TRUE	0.5	14.5
ENSG00000170852	KBTBD2	25948	protein_coding	FALSE	FALSE	29	TRUE	2	2	2	2	2	TRUE	TRUE	0.483227	14.0136
ENSG00000080824	HSP90AA1	3320	protein_coding	FALSE	FALSE	30	TRUE	3	2	2	2	3	TRUE	TRUE	0.466673	14.0002
ENSG00000124126	PREX1	57580	protein_coding	FALSE	FALSE	28	TRUE	2	2	2	2	2	TRUE	FALSE	0.5	14
ENSG00000163191	S100A11	6282	protein_coding	FALSE	FALSE	28	TRUE	2	2	2	2	2	TRUE	TRUE	0.5	14
ENSG00000105643	ARRDC2	27106	protein_coding	FALSE	FALSE	28	TRUE	3	2	2	3	2	TRUE	TRUE	0.5	14
ENSG00000181722	ZBTB20	26137	protein_coding	FALSE	FALSE	28	TRUE	3	2	2	2	3	TRUE	TRUE	0.48222	13.5022
ENSG00000124562	SNRPC	6631	protein_coding	FALSE	FALSE	28	TRUE	3	2	3	2	2	TRUE	TRUE	0.482144	13.5
ENSG00000235398	LINC00623	728855	lincRNA	FALSE	FALSE	27	TRUE	3	2	3	3	3	FALSE	TRUE	0.5	13.5
ENSG00000110723	EXPH5	23086	protein_coding	FALSE	FALSE	27	TRUE	2	2	2	2	2	TRUE	FALSE	0.5	13.5
ENSG00000184613	NELL2	4753	protein_coding	FALSE	FALSE	29	TRUE	3	3	3	3	3	TRUE	TRUE	0.448454	13.0052
ENSG00000125430	HS3ST3B1	9953	protein_coding	FALSE	FALSE	27	TRUE	2	2	2	2	2	TRUE	TRUE	0.481528	13.0013
ENSG00000086730	LAT2	7462	protein_coding	FALSE	FALSE	26	TRUE	3	2	3	3	3	FALSE	TRUE	0.5	13
ENSG00000100522	GNPNAT1	64841	protein_coding	FALSE	FALSE	26	TRUE	2	2	2	2	2	TRUE	TRUE	0.5	13
ENSG00000153094	BCL2L11	10018	protein_coding	FALSE	FALSE	26	TRUE	2	2	2	2	2	TRUE	FALSE	0.5	13
ENSG00000113532	ST8SIA4	7903	protein_coding	FALSE	FALSE	26	TRUE	2	2	2	2	2	TRUE	TRUE	0.5	13
ENSG00000126067	PSMB2	5690	protein_coding	FALSE	FALSE	30	TRUE	3	3	3	2	3	TRUE	TRUE	0.417673	12.5302
ENSG00000100592	DAAM1	23002	protein_coding	FALSE	FALSE	27	TRUE	2	2	2	2	2	TRUE	TRUE	0.463089	12.5034
ENSG00000236943		728875	antisense	FALSE	FALSE	25	TRUE	3	3	3	3	3	FALSE	TRUE	0.5	12.5
ENSG00000269501		728855	pseudogene	FALSE	FALSE	25	TRUE	3	2	3	3	3	FALSE	TRUE	0.5	12.5
ENSG00000130725	UBE2M	9040	protein_coding	FALSE	FALSE	25	TRUE	3	3	3	2	3	FALSE	TRUE	0.5	12.5
ENSG00000108384	RAD51C	5889	protein_coding	FALSE	FALSE	25	TRUE	3	2	3	3	2	FALSE	TRUE	0.5	12.5
ENSG00000198055	GRK6	2870	protein_coding	FALSE	FALSE	25	TRUE	2	2	2	2	2	TRUE	TRUE	0.5	12.5
ENSG00000163545	NUAK2	81788	protein_coding	FALSE	FALSE	25	TRUE	3	2	3	3	3	TRUE	TRUE	0.5	12.5
ENSG00000071082	RPL31	6160	protein_coding	FALSE	FALSE	24	TRUE	3	2	2	2	3	FALSE	TRUE	0.5	12
ENSG00000186376	ZNF75D	7626	protein_coding	TRUE	FALSE	24	TRUE	3	2	3	2	3	FALSE	TRUE	0.5	12
ENSG00000077420	APBB1IP	54518	protein_coding	FALSE	FALSE	24	TRUE	2	2	2	2	2	TRUE	TRUE	0.5	12
ENSG00000155090	KLF10	7071	protein_coding	TRUE	FALSE	24	TRUE	2	2	2	2	2	TRUE	TRUE	0.5	12
ENSG00000171206	TRIM8	81603	protein_coding	TRUE	FALSE	24	TRUE	2	2	2	2	2	TRUE	TRUE	0.5	12
ENSG00000116815	CD58	965	protein_coding	FALSE	FALSE	24	TRUE	2	2	2	2	2	TRUE	TRUE	0.5	12
ENSG00000161638	ITGA5	3678	protein_coding	FALSE	FALSE	26	TRUE	3	2	2	3	2	TRUE	TRUE	0.442651	11.5089
ENSG00000158805	ZNF276	92822	protein_coding	FALSE	FALSE	26	TRUE	3	2	2	3	2	TRUE	TRUE	0.442495	11.5049
ENSG00000154217	PITPNC1	26207	protein_coding	FALSE	FALSE	26	TRUE	3	2	2	2	2	TRUE	TRUE	0.442431	11.5032
ENSG00000026025	VIM	7431	protein_coding	FALSE	FALSE	23	TRUE	2	2	2	2	2	FALSE	TRUE	0.5	11.5
ENSG00000259834		3738	lincRNA	FALSE	FALSE	23	TRUE	3	3	3	2	3	FALSE	TRUE	0.5	11.5
ENSG00000176658	MYO1D	4642	protein_coding	FALSE	FALSE	23	TRUE	2	2	2	2	2	TRUE	TRUE	0.5	11.5
ENSG00000173846	PLK3	1263	protein_coding	FALSE	FALSE	23	TRUE	3	2	2	3	2	TRUE	TRUE	0.478998	11.017
ENSG00000186174	BCL9L	283149	protein_coding	FALSE	FALSE	23	TRUE	2	2	2	2	2	TRUE	TRUE	0.4783	11.0009
ENSG00000130958	SLC35D2	11046	protein_coding	FALSE	FALSE	23	TRUE	2	2	2	2	2	TRUE	TRUE	0.478262	11
ENSG00000124942	AHNAK	79026	protein_coding	FALSE	FALSE	22	TRUE	2	3	3	3	3	TRUE	TRUE	0.5	11
ENSG00000115607	IL18RAP	8807	protein_coding	FALSE	FALSE	22	TRUE	3	2	3	2	3	TRUE	TRUE	0.5	11
ENSG00000172059	KLF11	8462	protein_coding	TRUE	FALSE	22	TRUE	2	2	2	2	2	TRUE	TRUE	0.5	11
ENSG00000083457	ITGAE	3682	protein_coding	FALSE	FALSE	22	TRUE	3	3	3	3	3	TRUE	TRUE	0.5	11
ENSG00000186350	RXRA	6256	protein_coding	TRUE	TRUE	22	TRUE	2	2	2	2	2	TRUE	TRUE	0.5	11
ENSG00000135074	ADAM19	8728	protein_coding	FALSE	FALSE	23	TRUE	3	3	3	3	2	TRUE	TRUE	0.456578	10.5013
ENSG00000006459	KDM7A	80853	protein_coding	FALSE	FALSE	22	TRUE	3	2	2	3	2	TRUE	TRUE	0.477312	10.5009
ENSG00000100100	PIK3IP1	113791	protein_coding	FALSE	FALSE	22	TRUE	3	3	3	3	3	TRUE	TRUE	0.477274	10.5
ENSG00000110841	PPFIBP1	8496	protein_coding	FALSE	FALSE	21	TRUE	3	2	2	3	3	FALSE	TRUE	0.5	10.5
ENSG00000146285	SCML4	256380	protein_coding	FALSE	FALSE	21	TRUE	3	3	3	3	3	FALSE	TRUE	0.5	10.5
ENSG00000152268	SPON1	10418	processed_transcript	FALSE	FALSE	21	TRUE	3	3	3	3	3	TRUE	TRUE	0.5	10.5
ENSG00000180530	NRIP1	8204	protein_coding	FALSE	FALSE	21	TRUE	3	2	3	3	2	TRUE	TRUE	0.5	10.5
ENSG00000176531	PHLDB3	653583	protein_coding	FALSE	FALSE	21	TRUE	2	2	2	2	2	TRUE	TRUE	0.5	10.5
ENSG00000182183	FAM159A	348378	protein_coding	FALSE	FALSE	21	TRUE	3	3	3	2	3	TRUE	TRUE	0.5	10.5
ENSG00000075340	ADD2	119	protein_coding	FALSE	FALSE	21	TRUE	3	3	2	2	2	TRUE	TRUE	0.476467	10.0058
ENSG00000157570	TSPAN18	90139	protein_coding	FALSE	FALSE	21	TRUE	3	2	3	3	3	TRUE	TRUE	0.476388	10.0042
ENSG00000120158	RCL1	10171	protein_coding	FALSE	FALSE	22	TRUE	2	2	2	2	2	TRUE	TRUE	0.454672	10.0028
ENSG00000133112	TPT1	7178	protein_coding	FALSE	FALSE	20	TRUE	3	2	2	3	2	FALSE	TRUE	0.5	10
ENSG00000188321	ZNF559	84527	protein_coding	FALSE	FALSE	20	TRUE	3	2	2	2	2	FALSE	TRUE	0.5	10
ENSG00000069956	MAPK6	5597	protein_coding	FALSE	FALSE	20	TRUE	2	2	2	2	2	TRUE	TRUE	0.5	10
ENSG00000169398	PTK2	5747	protein_coding	FALSE	FALSE	20	TRUE	2	2	2	2	2	TRUE	TRUE	0.5	10
ENSG00000156030	ELMSAN1	91748	protein_coding	FALSE	FALSE	20	TRUE	2	2	2	2	2	TRUE	TRUE	0.5	10
ENSG00000140564	FURIN	5045	protein_coding	FALSE	FALSE	20	TRUE	3	3	2	3	2	TRUE	TRUE	0.5	10
ENSG00000115896	PLCL1	5334	protein_coding	FALSE	FALSE	19	TRUE	3	3	3	3	2	FALSE	TRUE	0.5	9.5
ENSG00000149269	PAK1	5058	protein_coding	FALSE	FALSE	19	TRUE	3	3	3	3	2	FALSE	TRUE	0.5	9.5
ENSG00000154760	SLFN13	146857	protein_coding	FALSE	FALSE	19	TRUE	3	3	3	3	3	FALSE	TRUE	0.5	9.5
ENSG00000166225	FRS2	10818	protein_coding	FALSE	FALSE	19	TRUE	3	3	2	3	2	FALSE	TRUE	0.5	9.5
ENSG00000122863	CHST3	9469	protein_coding	FALSE	FALSE	19	TRUE	2	2	2	2	2	TRUE	TRUE	0.473903	9.00416
ENSG00000157514	TSC22D3	1831	protein_coding	TRUE	FALSE	19	TRUE	3	3	2	3	3	TRUE	TRUE	0.473749	9.00124
ENSG00000108219	TSPAN14	81619	protein_coding	FALSE	FALSE	18	TRUE	2	2	2	2	2	FALSE	TRUE	0.5	9
ENSG00000131149	GSE1	23199	protein_coding	FALSE	FALSE	18	TRUE	2	2	2	2	3	FALSE	TRUE	0.5	9
ENSG00000181894	ZNF329	79673	protein_coding	FALSE	FALSE	18	TRUE	3	3	2	3	3	FALSE	TRUE	0.5	9
ENSG00000186265	BTLA	151888	protein_coding	FALSE	FALSE	18	TRUE	2	2	2	2	2	TRUE	FALSE	0.5	9
ENSG00000121064	SCPEP1	59342	protein_coding	FALSE	FALSE	18	TRUE	2	2	2	2	2	TRUE	TRUE	0.5	9
ENSG00000183691	NOG	9241	protein_coding	FALSE	FALSE	18	TRUE	1	2	2	2	2	TRUE	TRUE	0.5	9
ENSG00000257093	KIAA1147	57189	protein_coding	FALSE	FALSE	18	TRUE	2	3	3	2	3	TRUE	TRUE	0.5	9
ENSG00000137449	CPEB2	132864	protein_coding	FALSE	FALSE	18	TRUE	1	2	2	2	2	TRUE	TRUE	0.472315	8.50167
ENSG00000165322	ARHGAP12	94134	protein_coding	FALSE	FALSE	18	TRUE	2	2	2	2	2	TRUE	TRUE	0.4723	8.50141
ENSG00000170266	GLB1	2720	protein_coding	FALSE	FALSE	17	TRUE	3	3	3	2	3	FALSE	TRUE	0.5	8.5
ENSG00000100731	PCNX	22990	protein_coding	FALSE	FALSE	18	TRUE	3	3	3	2	2	TRUE	TRUE	0.444947	8.00904
ENSG00000099991	CABIN1	23523	protein_coding	FALSE	FALSE	17	TRUE	2	2	2	2	2	TRUE	TRUE	0.470648	8.00102
ENSG00000116771	AGMAT	79814	protein_coding	FALSE	FALSE	17	TRUE	2	2	2	2	2	TRUE	TRUE	0.47061	8.00037
ENSG00000121039	RDH10	157506	protein_coding	FALSE	FALSE	16	TRUE	3	2	2	2	2	FALSE	TRUE	0.5	8
ENSG00000157933	SKI	6497	protein_coding	FALSE	FALSE	16	TRUE	2	2	2	2	2	TRUE	TRUE	0.5	8
ENSG00000117091	CD48	962	protein_coding	FALSE	FALSE	16	TRUE	3	2	3	2	3	TRUE	TRUE	0.5	8
ENSG00000177272	KCNA3	3738	protein_coding	FALSE	FALSE	16	TRUE	1	2	3	2	3	TRUE	TRUE	0.5	8
ENSG00000163947	ARHGEF3	50650	protein_coding	FALSE	FALSE	16	TRUE	2	2	2	2	2	TRUE	TRUE	0.5	8
ENSG00000139737	SLAIN1	122060	protein_coding	FALSE	FALSE	16	TRUE	1	3	3	3	3	TRUE	TRUE	0.5	8
ENSG00000135269	TES	26136	protein_coding	FALSE	FALSE	16	TRUE	2	2	2	2	2	TRUE	TRUE	0.468836	7.50137
ENSG00000089916	GPATCH2L	55668	protein_coding	FALSE	FALSE	15	TRUE	2	3	2	2	2	FALSE	TRUE	0.5	7.5
ENSG00000113448	PDE4D	5144	protein_coding	FALSE	FALSE	15	TRUE	3	2	2	3	2	FALSE	TRUE	0.5	7.5
ENSG00000111752	PHC1	1911	protein_coding	FALSE	FALSE	15	TRUE	3	3	3	3	3	TRUE	TRUE	0.5	7.5
ENSG00000134594	RAB33A	9363	protein_coding	FALSE	FALSE	15	TRUE	2	2	2	2	2	TRUE	TRUE	0.5	7.5
ENSG00000171700	RGS19	10287	protein_coding	FALSE	FALSE	15	TRUE	2	2	2	2	2	TRUE	TRUE	0.466699	7.00048
ENSG00000175841	FAM172BP	131909	pseudogene	FALSE	FALSE	15	TRUE	2	2	2	2	2	TRUE	TRUE	0.466683	7.00024
ENSG00000168614	NBPF9	25832	protein_coding	FALSE	FALSE	14	TRUE	3	2	3	2	3	FALSE	TRUE	0.5	7
ENSG00000144161	ZC3H8	84524	protein_coding	TRUE	FALSE	14	TRUE	3	2	2	3	2	FALSE	TRUE	0.5	7
ENSG00000159110	IFNAR2	3455	protein_coding	FALSE	FALSE	14	TRUE	3	3	3	3	3	TRUE	TRUE	0.5	7
ENSG00000163293	NIPAL1	152519	protein_coding	FALSE	FALSE	14	TRUE	2	2	2	2	2	TRUE	TRUE	0.5	7
ENSG00000164535	DAGLB	221955	protein_coding	FALSE	FALSE	14	TRUE	2	2	2	2	2	TRUE	TRUE	0.5	7
ENSG00000188389	PDCD1	5133	protein_coding	FALSE	FALSE	14	TRUE	2	2	2	2	2	TRUE	TRUE	0.5	7
ENSG00000189152	GRAPL	400581	protein_coding	FALSE	FALSE	14	TRUE	2	2	2	2	2	TRUE	TRUE	0.5	7
ENSG00000032389	TSSC1	7260	protein_coding	FALSE	FALSE	14	TRUE	3	2	2	2	2	TRUE	TRUE	0.5	7
ENSG00000072803	FBXW11	23291	protein_coding	FALSE	FALSE	13	TRUE	2	3	3	2	3	FALSE	TRUE	0.5	6.5
ENSG00000166532	RIMKLB	57494	protein_coding	FALSE	FALSE	13	TRUE	3	3	2	3	2	FALSE	TRUE	0.5	6.5
ENSG00000154814	OXNAD1	92106	protein_coding	FALSE	FALSE	13	TRUE	3	3	2	3	3	FALSE	TRUE	0.5	6.5
ENSG00000178974	FBXO34	55030	protein_coding	FALSE	FALSE	13	TRUE	2	2	2	2	2	TRUE	TRUE	0.5	6.5
ENSG00000091317	CMTM6	54918	protein_coding	FALSE	FALSE	13	TRUE	2	2	3	2	2	TRUE	TRUE	0.5	6.5
ENSG00000159658	EFCAB14	9813	protein_coding	FALSE	FALSE	13	TRUE	2	2	2	2	2	TRUE	TRUE	0.5	6.5
ENSG00000151292	CSNK1G3	1456	protein_coding	FALSE	FALSE	13	TRUE	3	3	3	3	3	TRUE	TRUE	0.5	6.5
ENSG00000139725	RHOF	54509	protein_coding	FALSE	FALSE	13	TRUE	2	2	2	2	2	TRUE	TRUE	0.5	6.5
ENSG00000122122	SASH3	54440	protein_coding	FALSE	FALSE	13	TRUE	2	2	2	2	2	TRUE	TRUE	0.461813	6.00357
ENSG00000116679	IVNS1ABP	10625	protein_coding	FALSE	FALSE	12	TRUE	1	3	3	2	3	FALSE	TRUE	0.5	6
ENSG00000160791	CCR5	1234	protein_coding	FALSE	FALSE	12	TRUE	3	2	3	3	3	FALSE	TRUE	0.5	6
ENSG00000175155	YPEL2	388403	protein_coding	FALSE	FALSE	12	TRUE	2	2	2	2	2	FALSE	TRUE	0.5	6
ENSG00000103064	SLC7A6	9057	protein_coding	FALSE	FALSE	12	TRUE	3	2	2	3	2	TRUE	TRUE	0.5	6
ENSG00000198133	TMEM229B	161145	protein_coding	FALSE	FALSE	12	TRUE	3	3	3	3	3	TRUE	TRUE	0.5	6
ENSG00000172543	CTSW	1521	protein_coding	FALSE	FALSE	13	TRUE	2	2	2	2	2	TRUE	TRUE	0.423846	5.50999
ENSG00000139112	GABARAPL1	23710	protein_coding	FALSE	FALSE	11	TRUE	3	3	3	3	3	TRUE	TRUE	0.5	5.5
ENSG00000117318	ID3	3399	protein_coding	TRUE	FALSE	11	TRUE	2	2	2	2	2	TRUE	FALSE	0.5	5.5
ENSG00000162777	DENND2D	79961	protein_coding	FALSE	FALSE	11	TRUE	2	2	2	2	2	TRUE	TRUE	0.5	5.5
ENSG00000108854	SMURF2	64750	protein_coding	FALSE	FALSE	11	TRUE	2	2	2	2	2	TRUE	TRUE	0.5	5.5
ENSG00000116824	CD2	914	protein_coding	FALSE	FALSE	11	TRUE	3	3	3	3	3	TRUE	TRUE	0.5	5.5
ENSG00000154016	GRAP	10750	protein_coding	FALSE	FALSE	11	TRUE	2	2	2	2	2	TRUE	TRUE	0.5	5.5
ENSG00000185361	TNFAIP8L1	126282	protein_coding	FALSE	FALSE	11	TRUE	2	2	2	2	2	TRUE	TRUE	0.5	5.5
ENSG00000023892	DEF6	50619	protein_coding	FALSE	FALSE	12	TRUE	2	2	2	2	2	TRUE	TRUE	0.417446	5.00935
ENSG00000131981	LGALS3	3958	protein_coding	FALSE	FALSE	10	TRUE	3	3	2	2	2	FALSE	TRUE	0.5	5
ENSG00000151726	ACSL1	2180	protein_coding	FALSE	FALSE	10	TRUE	2	2	2	2	2	FALSE	TRUE	0.5	5
ENSG00000233056	ERVH48-1	NA	lincRNA	FALSE	FALSE	10	TRUE	3	3	3	2	3	FALSE	TRUE	0.5	5
ENSG00000168575	SLC20A2	6575	protein_coding	FALSE	FALSE	10	TRUE	2	2	2	2	2	FALSE	TRUE	0.5	5
ENSG00000215788	TNFRSF25	8718	protein_coding	FALSE	FALSE	10	TRUE	2	2	2	2	2	FALSE	TRUE	0.5	5
ENSG00000102034	ELF4	2000	protein_coding	TRUE	FALSE	10	TRUE	2	2	2	2	2	TRUE	TRUE	0.5	5
ENSG00000140807	NKD1	85407	protein_coding	FALSE	FALSE	10	TRUE	2	2	2	2	2	TRUE	TRUE	0.5	5
ENSG00000215475	SIAH3	283514	protein_coding	FALSE	FALSE	10	TRUE	3	3	3	3	3	TRUE	TRUE	0.451689	4.51689
ENSG00000117643	MAN1C1	57134	protein_coding	FALSE	FALSE	10	TRUE	3	2	2	3	2	TRUE	TRUE	0.450841	4.50841
ENSG00000163235	TGFA	7039	protein_coding	FALSE	FALSE	10	TRUE	2	2	2	2	2	TRUE	TRUE	0.450041	4.50041
ENSG00000173875	ZNF791	163049	protein_coding	FALSE	FALSE	10	TRUE	2	2	2	2	2	TRUE	TRUE	0.450008	4.50008
ENSG00000104267	CA2	760	protein_coding	FALSE	FALSE	9	TRUE	2	2	2	2	2	FALSE	TRUE	0.5	4.5
ENSG00000102178	UBL4A	8266	protein_coding	FALSE	FALSE	9	TRUE	2	2	2	2	2	FALSE	TRUE	0.5	4.5
ENSG00000188971		NA	lincRNA	FALSE	FALSE	9	TRUE	3	3	3	2	3	FALSE	TRUE	0.5	4.5
ENSG00000112305	SMAP1	60682	protein_coding	FALSE	FALSE	9	TRUE	3	2	3	2	2	FALSE	TRUE	0.5	4.5
ENSG00000140455	USP3	9960	protein_coding	FALSE	FALSE	9	TRUE	3	3	3	2	3	TRUE	TRUE	0.5	4.5
ENSG00000124225	PMEPA1	56937	protein_coding	FALSE	FALSE	9	TRUE	3	3	3	3	3	TRUE	TRUE	0.5	4.5
ENSG00000218018		NA	antisense	FALSE	FALSE	9	TRUE	0	2	2	2	2	TRUE	TRUE	0.5	4.5
ENSG00000110330	BIRC2	329	protein_coding	FALSE	FALSE	9	TRUE	2	2	2	2	2	TRUE	TRUE	0.5	4.5
ENSG00000160953	MUM1	84939	protein_coding	FALSE	FALSE	9	TRUE	2	2	2	2	2	TRUE	TRUE	0.5	4.5
ENSG00000139278	GLIPR1	11010	protein_coding	FALSE	FALSE	9	TRUE	3	3	3	2	3	TRUE	TRUE	0.5	4.5
ENSG00000261685		NA	lincRNA	FALSE	FALSE	9	TRUE	1	2	2	2	2	TRUE	TRUE	0.5	4.5
ENSG00000101665	SMAD7	4092	protein_coding	TRUE	FALSE	9	TRUE	2	2	2	2	2	TRUE	TRUE	0.5	4.5
ENSG00000161791	FMNL3	91010	protein_coding	FALSE	FALSE	9	TRUE	2	2	2	2	2	TRUE	TRUE	0.444455	4.0001
ENSG00000071246	VASH1	22846	protein_coding	FALSE	FALSE	8	TRUE	2	2	3	3	3	FALSE	TRUE	0.5	4
ENSG00000137312	FLOT1	10211	protein_coding	FALSE	FALSE	8	TRUE	3	3	3	3	3	FALSE	TRUE	0.5	4
ENSG00000189283	FHIT	2272	protein_coding	FALSE	FALSE	8	TRUE	3	2	3	2	3	FALSE	TRUE	0.5	4
ENSG00000164574	GALNT10	55568	protein_coding	FALSE	FALSE	8	TRUE	0	2	2	2	2	TRUE	TRUE	0.5	4
ENSG00000179833	SERTAD2	9792	protein_coding	FALSE	FALSE	8	TRUE	2	2	2	2	2	TRUE	TRUE	0.5	4
ENSG00000137338	PGBD1	84547	protein_coding	TRUE	FALSE	8	TRUE	3	2	2	2	2	TRUE	TRUE	0.5	4
ENSG00000222009	BTBD19	149478	protein_coding	FALSE	FALSE	8	TRUE	2	2	2	2	2	TRUE	TRUE	0.5	4
ENSG00000188997	KCTD21	283219	protein_coding	FALSE	FALSE	8	TRUE	2	2	2	2	2	TRUE	TRUE	0.5	4
ENSG00000118369	USP35	57558	protein_coding	FALSE	FALSE	8	TRUE	2	2	2	2	2	TRUE	TRUE	0.5	4
ENSG00000077984	CST7	8530	protein_coding	FALSE	FALSE	8	TRUE	3	2	2	3	2	TRUE	TRUE	0.5	4
ENSG00000137801	THBS1	7057	protein_coding	FALSE	FALSE	8	TRUE	3	3	3	3	3	TRUE	TRUE	0.5	4
ENSG00000183696	UPP1	7378	protein_coding	FALSE	FALSE	8	TRUE	2	2	2	2	2	TRUE	TRUE	0.437733	3.50186
ENSG00000139679	LPAR6	10161	protein_coding	FALSE	FALSE	7	TRUE	2	2	3	3	3	FALSE	TRUE	0.5	3.5
ENSG00000164983	TMEM65	157378	protein_coding	FALSE	FALSE	7	TRUE	3	2	3	3	3	FALSE	TRUE	0.5	3.5
ENSG00000234663		101927156	lincRNA	FALSE	FALSE	7	TRUE	3	3	3	3	2	FALSE	TRUE	0.5	3.5
ENSG00000178104	PDE4DIP	9659	protein_coding	FALSE	FALSE	7	TRUE	3	3	3	3	3	FALSE	TRUE	0.5	3.5
ENSG00000179899	PHC1P1	NA	pseudogene	FALSE	FALSE	7	TRUE	3	3	3	3	3	TRUE	TRUE	0.5	3.5
ENSG00000250274		NA	lincRNA	FALSE	FALSE	7	TRUE	2	3	3	3	3	TRUE	TRUE	0.5	3.5
ENSG00000188522	FAM83G	644815	protein_coding	FALSE	FALSE	7	TRUE	0	2	2	2	2	TRUE	FALSE	0.5	3.5
ENSG00000143333	RGS16	6004	protein_coding	FALSE	FALSE	7	TRUE	2	2	2	2	2	TRUE	TRUE	0.5	3.5
ENSG00000023902	PLEKHO1	51177	protein_coding	FALSE	FALSE	7	TRUE	1	2	2	2	2	TRUE	TRUE	0.5	3.5
ENSG00000171621	SPSB1	80176	protein_coding	FALSE	FALSE	7	TRUE	2	2	2	2	2	TRUE	TRUE	0.5	3.5
ENSG00000172331	BPGM	669	protein_coding	FALSE	FALSE	7	TRUE	2	2	2	2	2	TRUE	TRUE	0.5	3.5
ENSG00000182022	CHST15	51363	protein_coding	FALSE	FALSE	7	TRUE	1	2	2	2	2	TRUE	TRUE	0.429063	3.00344
ENSG00000143153	ATP1B1	481	protein_coding	FALSE	FALSE	6	TRUE	2	3	3	3	3	FALSE	TRUE	0.5	3
ENSG00000226806		100507600	antisense	FALSE	FALSE	6	TRUE	0	2	2	2	2	FALSE	TRUE	0.5	3
ENSG00000115232	ITGA4	3676	protein_coding	FALSE	FALSE	6	TRUE	3	2	3	3	2	FALSE	TRUE	0.5	3
ENSG00000204262	COL5A2	1290	protein_coding	FALSE	FALSE	6	TRUE	1	3	3	3	3	FALSE	TRUE	0.5	3
ENSG00000235859		222161	pseudogene	FALSE	FALSE	6	TRUE	3	3	3	2	2	FALSE	TRUE	0.5	3
ENSG00000111725	PRKAB1	5564	protein_coding	FALSE	FALSE	6	TRUE	3	2	3	3	3	FALSE	TRUE	0.5	3
ENSG00000100422	CERK	64781	protein_coding	FALSE	FALSE	6	TRUE	2	2	2	2	2	TRUE	TRUE	0.5	3
ENSG00000100558	PLEK2	26499	protein_coding	FALSE	FALSE	6	TRUE	2	2	2	2	2	TRUE	TRUE	0.5	3
ENSG00000163041	H3F3A	3020	protein_coding	FALSE	FALSE	6	TRUE	1	2	2	2	2	TRUE	TRUE	0.5	3
ENSG00000169047	IRS1	3667	protein_coding	FALSE	FALSE	6	TRUE	1	2	2	2	2	TRUE	TRUE	0.5	3
ENSG00000070214	SLC44A1	23446	protein_coding	FALSE	FALSE	6	TRUE	3	3	3	3	2	TRUE	TRUE	0.5	3
ENSG00000136603	SKIL	6498	protein_coding	TRUE	FALSE	6	TRUE	2	2	2	2	2	TRUE	TRUE	0.5	3
ENSG00000260231	JHDM1D-AS1	100134229	antisense	FALSE	FALSE	6	TRUE	1	2	2	2	2	TRUE	TRUE	0.5	3
ENSG00000163219	ARHGAP25	9938	protein_coding	FALSE	FALSE	6	TRUE	2	2	3	2	3	TRUE	TRUE	0.5	3
ENSG00000181472	ZBTB2	57621	protein_coding	FALSE	FALSE	6	TRUE	1	2	2	2	2	TRUE	TRUE	0.5	3
ENSG00000196843	ARID5A	10865	protein_coding	FALSE	FALSE	7	TRUE	2	2	2	2	2	TRUE	TRUE	0.358048	2.50633
ENSG00000085563	ABCB1	5243	protein_coding	FALSE	FALSE	6	TRUE	2	2	2	2	2	TRUE	TRUE	0.416918	2.50151
ENSG00000008256	CYTH3	9265	protein_coding	FALSE	FALSE	6	TRUE	3	3	3	3	3	TRUE	TRUE	0.416817	2.5009
ENSG00000204217	BMPR2	659	protein_coding	FALSE	FALSE	6	TRUE	2	2	2	2	2	TRUE	TRUE	0.416667	2.5
ENSG00000105374	NKG7	4818	protein_coding	FALSE	FALSE	5	TRUE	3	3	2	2	3	FALSE	TRUE	0.5	2.5
ENSG00000118680	MYL12B	103910	protein_coding	FALSE	FALSE	5	TRUE	2	2	2	2	2	FALSE	TRUE	0.5	2.5
ENSG00000100426	ZBED4	9889	protein_coding	FALSE	FALSE	5	TRUE	2	2	2	2	2	FALSE	TRUE	0.5	2.5
ENSG00000134285	FKBP11	51303	protein_coding	FALSE	FALSE	5	TRUE	2	2	3	3	3	FALSE	TRUE	0.5	2.5
ENSG00000129277	CCL4	6351	protein_coding	FALSE	FALSE	5	TRUE	2	2	2	2	2	FALSE	TRUE	0.5	2.5
ENSG00000150593	PDCD4	27250	protein_coding	FALSE	FALSE	5	TRUE	3	3	3	3	3	FALSE	TRUE	0.5	2.5
ENSG00000006075	CCL3	6348	protein_coding	FALSE	FALSE	5	TRUE	2	2	2	2	2	FALSE	TRUE	0.5	2.5
ENSG00000163624	CDS1	1040	protein_coding	FALSE	FALSE	5	TRUE	3	3	3	3	3	FALSE	TRUE	0.5	2.5
ENSG00000111145	ELK3	2004	protein_coding	TRUE	FALSE	5	TRUE	1	2	2	2	2	TRUE	TRUE	0.5	2.5
ENSG00000172164	SNTB1	6641	protein_coding	FALSE	FALSE	5	TRUE	3	2	3	3	2	TRUE	TRUE	0.5	2.5
ENSG00000143845	ETNK2	55224	protein_coding	FALSE	FALSE	5	TRUE	3	3	3	3	3	TRUE	FALSE	0.5	2.5
ENSG00000172578	KLHL6	89857	protein_coding	FALSE	FALSE	5	TRUE	2	2	2	2	2	TRUE	TRUE	0.5	2.5
ENSG00000134109	EDEM1	9695	protein_coding	FALSE	FALSE	5	TRUE	2	2	2	2	2	TRUE	TRUE	0.5	2.5
ENSG00000198742	SMURF1	57154	protein_coding	FALSE	FALSE	5	TRUE	2	2	2	2	2	TRUE	TRUE	0.5	2.5
ENSG00000013725	CD6	923	protein_coding	FALSE	FALSE	5	TRUE	2	2	2	2	2	TRUE	TRUE	0.5	2.5
ENSG00000099860	GADD45B	4616	protein_coding	FALSE	FALSE	5	TRUE	0	2	2	2	2	TRUE	TRUE	0.5	2.5
ENSG00000236609	ZNF853	54753	protein_coding	FALSE	FALSE	5	TRUE	3	3	3	3	3	TRUE	TRUE	0.5	2.5
ENSG00000198561	CTNND1	1500	protein_coding	FALSE	FALSE	5	TRUE	3	3	3	3	3	TRUE	TRUE	0.5	2.5
ENSG00000119669	IRF2BPL	64207	protein_coding	FALSE	FALSE	5	TRUE	2	2	2	2	2	TRUE	TRUE	0.5	2.5
ENSG00000160683	CXCR5	643	protein_coding	FALSE	FALSE	5	TRUE	0	2	2	2	2	TRUE	TRUE	0.5	2.5
ENSG00000132819	RBM38	55544	protein_coding	FALSE	FALSE	5	TRUE	2	2	2	2	2	TRUE	TRUE	0.4047	2.0235
ENSG00000145247	OCIAD2	132299	protein_coding	FALSE	FALSE	5	TRUE	0	2	2	2	2	TRUE	TRUE	0.400233	2.00116
ENSG00000131398	KCNC3	3748	protein_coding	FALSE	FALSE	4	TRUE	2	2	3	2	2	FALSE	TRUE	0.5	2
ENSG00000134256	CD101	9398	protein_coding	FALSE	FALSE	4	TRUE	0	2	3	3	2	FALSE	TRUE	0.5	2
ENSG00000137942	FNBP1L	54874	protein_coding	FALSE	FALSE	4	TRUE	1	3	3	3	3	FALSE	TRUE	0.5	2
ENSG00000213047	DENND1B	163486	protein_coding	FALSE	FALSE	4	TRUE	3	3	3	2	3	FALSE	TRUE	0.5	2
ENSG00000102984	ZNF821	55565	protein_coding	FALSE	FALSE	4	TRUE	2	2	2	2	2	FALSE	TRUE	0.5	2
ENSG00000165434	PGM2L1	283209	protein_coding	FALSE	FALSE	4	TRUE	3	3	3	3	3	FALSE	TRUE	0.5	2
ENSG00000148090	AUH	549	protein_coding	FALSE	FALSE	4	TRUE	2	2	2	2	2	FALSE	TRUE	0.5	2
ENSG00000235576		101929531	lincRNA	FALSE	FALSE	4	TRUE	3	3	3	2	3	TRUE	TRUE	0.5	2
ENSG00000225756	DBH-AS1	138948	antisense	FALSE	FALSE	4	TRUE	3	3	3	3	3	TRUE	TRUE	0.5	2
ENSG00000169967	MAP3K2	10746	protein_coding	FALSE	FALSE	4	TRUE	3	2	3	2	3	TRUE	TRUE	0.5	2
ENSG00000264198		NA	lincRNA	FALSE	FALSE	4	TRUE	3	3	3	3	2	TRUE	TRUE	0.375388	1.50155
ENSG00000135047	CTSL	1514	protein_coding	FALSE	FALSE	3	TRUE	3	3	3	3	3	FALSE	TRUE	0.5	1.5
ENSG00000197971	MBP	4155	protein_coding	FALSE	FALSE	3	TRUE	1	2	3	2	2	FALSE	TRUE	0.5	1.5
ENSG00000169194	IL13	3596	protein_coding	FALSE	FALSE	3	TRUE	3	2	2	3	2	FALSE	TRUE	0.5	1.5
ENSG00000135838	NPL	80896	protein_coding	FALSE	FALSE	3	TRUE	3	2	3	3	3	FALSE	TRUE	0.5	1.5
ENSG00000033327	GAB2	9846	protein_coding	FALSE	FALSE	3	TRUE	3	3	3	3	3	FALSE	TRUE	0.5	1.5
ENSG00000136161	RCBTB2	1102	protein_coding	FALSE	FALSE	3	TRUE	3	3	3	3	3	FALSE	TRUE	0.5	1.5
ENSG00000143850	PLEKHA6	22874	protein_coding	FALSE	FALSE	3	TRUE	1	3	3	3	3	FALSE	TRUE	0.5	1.5
ENSG00000115170	ACVR1	90	protein_coding	FALSE	FALSE	3	TRUE	2	2	2	2	2	FALSE	TRUE	0.5	1.5
ENSG00000176624	MEX3C	51320	protein_coding	FALSE	FALSE	3	TRUE	0	2	2	2	2	FALSE	TRUE	0.5	1.5
ENSG00000206560	ANKRD28	23243	protein_coding	FALSE	FALSE	3	TRUE	2	2	2	2	2	FALSE	TRUE	0.5	1.5
ENSG00000137441	FGFBP2	83888	protein_coding	FALSE	FALSE	3	TRUE	1	2	2	3	2	TRUE	FALSE	0.5	1.5
ENSG00000115762	PLEKHB2	55041		FALSE	FALSE	3	TRUE	2	2	2	2	2	TRUE	FALSE	0.5	1.5
ENSG00000166979	EVA1C	59271	protein_coding	FALSE	FALSE	3	TRUE	3	3	3	3	3	TRUE	TRUE	0.5	1.5
ENSG00000188211	NCR3LG1	374383	protein_coding	FALSE	FALSE	3	TRUE	2	2	2	2	2	TRUE	TRUE	0.5	1.5
ENSG00000164483	SAMD3	154075	protein_coding	FALSE	FALSE	3	TRUE	3	3	3	3	2	TRUE	FALSE	0.5	1.5
ENSG00000169902	TPST1	8460	protein_coding	FALSE	FALSE	3	TRUE	1	2	2	2	2	TRUE	TRUE	0.5	1.5
ENSG00000183337	BCOR	54880	protein_coding	FALSE	FALSE	3	TRUE	2	2	2	2	2	TRUE	TRUE	0.5	1.5
ENSG00000173208	ABCD2	225	protein_coding	FALSE	FALSE	3	TRUE	0	2	2	2	2	TRUE	TRUE	0.5	1.5
ENSG00000126603	GLIS2	84662	protein_coding	TRUE	FALSE	3	TRUE	2	2	2	2	2	TRUE	TRUE	0.5	1.5
ENSG00000149212	SESN3	143686	protein_coding	FALSE	FALSE	3	TRUE	2	2	2	2	2	TRUE	TRUE	0.5	1.5
ENSG00000228794	LINC01128	643837	processed_transcript	FALSE	FALSE	3	TRUE	2	2	2	2	2	TRUE	TRUE	0.5	1.5
ENSG00000144152	FBLN7	129804	protein_coding	FALSE	FALSE	3	TRUE	2	2	2	2	2	TRUE	TRUE	0.5	1.5
ENSG00000179588	ZFPM1	161882	protein_coding	TRUE	FALSE	3	TRUE	0	2	2	2	2	TRUE	TRUE	0.336307	1.00892
ENSG00000157551	KCNJ15	3772	protein_coding	FALSE	FALSE	3	TRUE	0	2	2	2	2	TRUE	TRUE	0.333361	1.00008
ENSG00000126353	CCR7	1236	protein_coding	FALSE	FALSE	2	TRUE	2	2	2	2	2	FALSE	TRUE	0.5	1
ENSG00000092871	RFFL	117584	protein_coding	FALSE	FALSE	2	TRUE	3	2	2	3	2	FALSE	TRUE	0.5	1
ENSG00000270589		NA	antisense	FALSE	FALSE	2	TRUE	3	2	2	3	3	TRUE	TRUE	0.5	1
ENSG00000112167	SAYSD1	55776	protein_coding	FALSE	FALSE	2	TRUE	3	2	3	3	3	TRUE	TRUE	0.5	1
ENSG00000105088	OLFM2	93145	protein_coding	FALSE	FALSE	2	TRUE	1	2	2	2	2	TRUE	TRUE	0.5	1
ENSG00000175898		NA	lincRNA	FALSE	FALSE	2	TRUE	2	2	2	2	2	TRUE	TRUE	0.5	1
ENSG00000123453	SARDH	1757	protein_coding	FALSE	FALSE	2	TRUE	0	3	3	3	3	TRUE	TRUE	0.252146	0.504293
ENSG00000168234	TTC39C	125488	protein_coding	FALSE	FALSE	1	TRUE	2	2	2	2	2	FALSE	TRUE	0.5	0.5
ENSG00000157240	FZD1	8321	protein_coding	TRUE	FALSE	1	TRUE	2	2	2	2	2	FALSE	TRUE	0.5	0.5
ENSG00000138678	AGPAT9	84803	protein_coding	FALSE	FALSE	1	TRUE	2	2	2	2	2	FALSE	TRUE	0.5	0.5
ENSG00000163704	PRRT3	285368	protein_coding	FALSE	FALSE	1	TRUE	2	3	3	2	2	FALSE	TRUE	0.5	0.5
ENSG00000008516	MMP25	64386	protein_coding	FALSE	FALSE	1	TRUE	3	2	3	2	3	FALSE	TRUE	0.5	0.5
ENSG00000179163	FUCA1	2517	protein_coding	FALSE	FALSE	1	TRUE	2	2	2	2	2	FALSE	TRUE	0.5	0.5
ENSG00000106603	COA1	55744	protein_coding	FALSE	FALSE	1	TRUE	2	2	2	2	2	TRUE	FALSE	0.5	0.5
ENSG00000123684	LPGAT1	9926	protein_coding	FALSE	FALSE	1	TRUE	3	3	2	3	2	TRUE	FALSE	0.5	0.5
ENSG00000143514	TP53BP2	7159	protein_coding	FALSE	FALSE	1	TRUE	1	2	2	2	2	TRUE	FALSE	0.5	0.5
ENSG00000178209	PLEC	5339	protein_coding	FALSE	FALSE	1	TRUE	1	2	2	2	2	TRUE	FALSE	0.5	0.5
ENSG00000176749	CDK5R1	8851	protein_coding	FALSE	FALSE	1	TRUE	2	2	2	2	2	TRUE	FALSE	0.5	0.5
ENSG00000141380	SS18	6760	protein_coding	FALSE	FALSE	1	TRUE	0	2	2	2	2	TRUE	TRUE	0.00356049	0.00356049

## Sheet: edge_table
name	type	Binder	Binder.ensg	Target	Target.ensg	count	min.lrg.FOS	min.TFBS.FOS	DyNet_early_present	DyNet_late_present	DyNet_early_MI	DyNet_late_MI
ENSG00000049768 (->) ENSG00000026025	unobserved								FALSE	TRUE		0.3729
ENSG00000049768 (->) ENSG00000071246	unobserved								FALSE	TRUE		0.3602
ENSG00000049768 (->) ENSG00000072803	unobserved								FALSE	TRUE		0.3809
ENSG00000049768 (->) ENSG00000077684	unobserved								FALSE	TRUE		0.3776
ENSG00000049768 (->) ENSG00000083457	observed	FOXP3	ENSG00000049768	ITGAE	ENSG00000083457	3	0.443802	0.27663	FALSE	TRUE		0.4069
ENSG00000049768 (->) ENSG00000091317	observed	FOXP3	ENSG00000049768	CMTM6	ENSG00000091317	1	0.25942	0.18155	FALSE	TRUE		0.3937
ENSG00000049768 (->) ENSG00000100426	unobserved								FALSE	TRUE		0.354
ENSG00000049768 (->) ENSG00000100592	unobserved								FALSE	TRUE		0.3327
ENSG00000049768 (->) ENSG00000102034	observed	FOXP3	ENSG00000049768	ELF4	ENSG00000102034	1	0.598171	1.31556	FALSE	TRUE		0.3505
ENSG00000049768 (->) ENSG00000102471	unobserved								FALSE	TRUE		0.414
ENSG00000049768 (->) ENSG00000106603	unobserved								TRUE	FALSE	0.3686
ENSG00000049768 (->) ENSG00000116679	unobserved								FALSE	TRUE		0.3615
ENSG00000049768 (->) ENSG00000116815	unobserved								FALSE	TRUE		0.3953
ENSG00000049768 (->) ENSG00000116824	observed	FOXP3	ENSG00000049768	CD2	ENSG00000116824	1	0.627679	0.622222	FALSE	TRUE		0.3565
ENSG00000049768 (->) ENSG00000118369	unobserved								FALSE	TRUE		0.3543
ENSG00000049768 (->) ENSG00000119139	unobserved								FALSE	TRUE		0.3633
ENSG00000049768 (->) ENSG00000119669	unobserved								FALSE	TRUE		0.3558
ENSG00000049768 (->) ENSG00000122122	observed	FOXP3	ENSG00000049768	SASH3	ENSG00000122122	1	0.598171	1.31556	FALSE	TRUE		0.356
ENSG00000049768 (->) ENSG00000122863	observed	FOXP3	ENSG00000049768	CHST3	ENSG00000122863	1	0.554023	1.18069	FALSE	TRUE		0.344
ENSG00000049768 (->) ENSG00000123411	unobserved								FALSE	TRUE		0.3615
ENSG00000049768 (->) ENSG00000123453	unobserved								TRUE	FALSE	0.3774
ENSG00000049768 (->) ENSG00000131981	unobserved								FALSE	TRUE		0.4441
ENSG00000049768 (->) ENSG00000133816	unobserved								FALSE	TRUE		0.4135
ENSG00000049768 (->) ENSG00000134107	unobserved								FALSE	TRUE		0.4236
ENSG00000049768 (->) ENSG00000134256	unobserved								FALSE	TRUE		0.347
ENSG00000049768 (->) ENSG00000135074	observed	FOXP3	ENSG00000049768	ADAM19	ENSG00000135074	4	0.372242	0.777114	FALSE	TRUE		0.3859
ENSG00000049768 (->) ENSG00000137312	unobserved								FALSE	TRUE		0.3999
ENSG00000049768 (->) ENSG00000137338	unobserved								FALSE	TRUE		0.354
ENSG00000049768 (->) ENSG00000137801	unobserved								FALSE	TRUE		0.3483
ENSG00000049768 (->) ENSG00000137942	unobserved								FALSE	TRUE		0.3853
ENSG00000049768 (->) ENSG00000139679	unobserved								FALSE	TRUE		0.3473
ENSG00000049768 (->) ENSG00000139725	observed	FOXP3	ENSG00000049768	RHOF	ENSG00000139725	1	0.723079	0.225835	FALSE	TRUE		0.3674
ENSG00000049768 (->) ENSG00000139737	unobserved								FALSE	TRUE		0.3719
ENSG00000049768 (->) ENSG00000149269	unobserved								FALSE	TRUE		0.4077
ENSG00000049768 (->) ENSG00000151292	observed	FOXP3	ENSG00000049768	CSNK1G3	ENSG00000151292	1	0.703755	0.843728	FALSE	TRUE		0.3758
ENSG00000049768 (->) ENSG00000151726	observed	FOXP3	ENSG00000049768	ACSL1	ENSG00000151726	3	0.451983	0.865714	FALSE	TRUE		0.4004
ENSG00000049768 (->) ENSG00000160791	unobserved								FALSE	TRUE		0.3617
ENSG00000049768 (->) ENSG00000163191	unobserved								FALSE	TRUE		0.418
ENSG00000049768 (->) ENSG00000164574	observed	FOXP3	ENSG00000049768	GALNT10	ENSG00000164574	2	0.726857	1.05026	FALSE	TRUE		0.3546
ENSG00000049768 (->) ENSG00000170266	unobserved								FALSE	TRUE		0.3935
ENSG00000049768 (->) ENSG00000171621	unobserved								FALSE	TRUE		0.3563
ENSG00000049768 (->) ENSG00000173114	unobserved								FALSE	TRUE		0.3941
ENSG00000049768 (->) ENSG00000175841	unobserved								TRUE	TRUE	0.3859	0.3775
ENSG00000049768 (->) ENSG00000177272	observed	FOXP3	ENSG00000049768	KCNA3	ENSG00000177272	1	0.50523	0.611189	FALSE	TRUE		0.3627
ENSG00000049768 (->) ENSG00000180758	unobserved								FALSE	TRUE		0.3826
ENSG00000049768 (->) ENSG00000186376	unobserved								FALSE	TRUE		0.3808
ENSG00000049768 (->) ENSG00000213047	unobserved								FALSE	TRUE		0.3554
ENSG00000049768 (->) ENSG00000225756	unobserved								TRUE	FALSE	0.3849
ENSG00000049768 (->) ENSG00000226806	unobserved								FALSE	TRUE		0.3628
ENSG00000049768 (->) ENSG00000232021	unobserved								FALSE	TRUE		0.3625
ENSG00000049768 (->) ENSG00000259834	unobserved								FALSE	TRUE		0.391
ENSG00000080561 (->) ENSG00000054523	unobserved								TRUE	FALSE	0.3691
ENSG00000080561 (->) ENSG00000077420	unobserved								TRUE	FALSE	0.3807
ENSG00000080561 (->) ENSG00000102796	unobserved								TRUE	FALSE	0.3721
ENSG00000080561 (->) ENSG00000106484	unobserved								TRUE	FALSE	0.3856
ENSG00000080561 (->) ENSG00000112182	unobserved								TRUE	FALSE	0.3952
ENSG00000080561 (->) ENSG00000114861	unobserved								TRUE	FALSE	0.3947
ENSG00000080561 (->) ENSG00000116771	unobserved								TRUE	FALSE	0.3735
ENSG00000080561 (->) ENSG00000117091	unobserved								TRUE	FALSE	0.381
ENSG00000080561 (->) ENSG00000133639	unobserved								TRUE	FALSE	0.3856
ENSG00000080561 (->) ENSG00000138449	unobserved								TRUE	FALSE	0.3997
ENSG00000080561 (->) ENSG00000140199	unobserved								TRUE	FALSE	0.3839
ENSG00000080561 (->) ENSG00000143845	unobserved								TRUE	FALSE	0.3856
ENSG00000080561 (->) ENSG00000154027	unobserved								TRUE	FALSE	0.377
ENSG00000080561 (->) ENSG00000162545	unobserved								TRUE	FALSE	0.4063
ENSG00000080561 (->) ENSG00000164300	unobserved								TRUE	FALSE	0.3748
ENSG00000080561 (->) ENSG00000165071	unobserved								TRUE	FALSE	0.3747
ENSG00000080561 (->) ENSG00000168675	unobserved								TRUE	FALSE	0.3767
ENSG00000080561 (->) ENSG00000169499	unobserved								TRUE	FALSE	0.3871
ENSG00000080561 (->) ENSG00000173114	unobserved								TRUE	FALSE	0.3761
ENSG00000080561 (->) ENSG00000180198	unobserved								TRUE	FALSE	0.3843
ENSG00000102760 (->) ENSG00000091972	unobserved								FALSE	TRUE		0.3449
ENSG00000102760 (->) ENSG00000100522	unobserved								TRUE	FALSE	0.3802
ENSG00000102760 (->) ENSG00000125430	unobserved								TRUE	FALSE	0.3769
ENSG00000102760 (->) ENSG00000155090	unobserved								TRUE	FALSE	0.3948
ENSG00000102760 (->) ENSG00000169926	unobserved								FALSE	TRUE		0.3413
ENSG00000102760 (->) ENSG00000176658	unobserved								FALSE	TRUE		0.3615
ENSG00000102760 (->) ENSG00000185650	unobserved								TRUE	FALSE	0.3906
ENSG00000102870 (->) ENSG00000013725	unobserved								FALSE	TRUE		0.3616
ENSG00000102870 (->) ENSG00000086730	unobserved								FALSE	TRUE		0.3773
ENSG00000102870 (->) ENSG00000103064	unobserved								FALSE	TRUE		0.3815
ENSG00000102870 (->) ENSG00000108219	unobserved								FALSE	TRUE		0.4072
ENSG00000102870 (->) ENSG00000112182	observed	ZNF629	ENSG00000102870	BACH2	ENSG00000112182	1	0.659215	1.29284	FALSE	TRUE		0.3533
ENSG00000102870 (->) ENSG00000117643	unobserved								FALSE	TRUE		0.3804
ENSG00000102870 (->) ENSG00000131732	unobserved								FALSE	TRUE		0.4054
ENSG00000102870 (->) ENSG00000154016	unobserved								FALSE	TRUE		0.3557
ENSG00000102870 (->) ENSG00000162777	unobserved								FALSE	TRUE		0.3459
ENSG00000102870 (->) ENSG00000163519	unobserved								FALSE	TRUE		0.3658
ENSG00000102870 (->) ENSG00000165030	unobserved								FALSE	TRUE		0.4251
ENSG00000102870 (->) ENSG00000167106	unobserved								FALSE	TRUE		0.4358
ENSG00000102870 (->) ENSG00000173846	unobserved								FALSE	TRUE		0.3838
ENSG00000102870 (->) ENSG00000176531	unobserved								FALSE	TRUE		0.3483
ENSG00000102870 (->) ENSG00000177954	unobserved								FALSE	TRUE		0.3653
ENSG00000102870 (->) ENSG00000185650	unobserved								FALSE	TRUE		0.4252
ENSG00000102870 (->) ENSG00000186174	unobserved								FALSE	TRUE		0.4004
ENSG00000102870 (->) ENSG00000189152	unobserved								FALSE	TRUE		0.3553
ENSG00000102870 (->) ENSG00000218018	unobserved								FALSE	TRUE		0.3579
ENSG00000102870 (->) ENSG00000235398	unobserved								FALSE	TRUE		0.3857
ENSG00000102870 (->) ENSG00000269501	unobserved								FALSE	TRUE		0.3937
ENSG00000107485 (->) ENSG00000026025	observed	GATA3	ENSG00000107485	VIM	ENSG00000026025	2	0.516024	0.706073	FALSE	TRUE		0.3473
ENSG00000107485 (->) ENSG00000086730	unobserved								FALSE	TRUE		0.3663
ENSG00000107485 (->) ENSG00000099991	unobserved								FALSE	TRUE		0.3631
ENSG00000107485 (->) ENSG00000100426	observed	GATA3	ENSG00000107485	ZBED4	ENSG00000100426	1	0.426598	0.70674	FALSE	TRUE		0.3529
ENSG00000107485 (->) ENSG00000110841	unobserved								FALSE	TRUE		0.3449
ENSG00000107485 (->) ENSG00000113448	unobserved								FALSE	TRUE		0.3464
ENSG00000107485 (->) ENSG00000113532	unobserved								FALSE	TRUE		0.4114
ENSG00000107485 (->) ENSG00000116815	unobserved								FALSE	TRUE		0.3675
ENSG00000107485 (->) ENSG00000131149	unobserved								FALSE	TRUE		0.3501
ENSG00000107485 (->) ENSG00000133816	observed	GATA3	ENSG00000107485	MICAL2	ENSG00000133816	4	0.805168	0.401392	FALSE	TRUE		0.3572
ENSG00000107485 (->) ENSG00000134594	observed	GATA3	ENSG00000107485	RAB33A	ENSG00000134594	1	0.638889	0.85	FALSE	TRUE		0.3706
ENSG00000107485 (->) ENSG00000139725	unobserved								FALSE	TRUE		0.3573
ENSG00000107485 (->) ENSG00000165071	observed	GATA3	ENSG00000107485	TMEM71	ENSG00000165071	2	0.239304	0.928996	FALSE	TRUE		0.3651
ENSG00000107485 (->) ENSG00000169499	observed	GATA3	ENSG00000107485	PLEKHA2	ENSG00000169499	1	0.49513	1.02901	FALSE	TRUE		0.3776
ENSG00000107485 (->) ENSG00000171700	unobserved								FALSE	TRUE		0.3703
ENSG00000107485 (->) ENSG00000185361	unobserved								FALSE	TRUE		0.3457
ENSG00000112182 (->) ENSG00000004455	unobserved								TRUE	FALSE	0.3824
ENSG00000112182 (->) ENSG00000054523	observed	BACH2	ENSG00000112182	KIF1B	ENSG00000054523	3	1.07143	1.2	TRUE	FALSE	0.3773
ENSG00000112182 (->) ENSG00000073060	unobserved								TRUE	FALSE	0.3715
ENSG00000112182 (->) ENSG00000077420	observed	BACH2	ENSG00000112182	APBB1IP	ENSG00000077420	1	1.15385	0.972222	TRUE	FALSE	0.3873
ENSG00000112182 (->) ENSG00000080561	unobserved								TRUE	FALSE	0.3952
ENSG00000112182 (->) ENSG00000091972	unobserved								TRUE	FALSE	0.3928
ENSG00000112182 (->) ENSG00000100592	observed	BACH2	ENSG00000112182	DAAM1	ENSG00000100592	1	0.560338	0.634965	TRUE	FALSE	0.3692
ENSG00000112182 (->) ENSG00000102471	unobserved								TRUE	FALSE	0.3745
ENSG00000112182 (->) ENSG00000102870	unobserved								FALSE	TRUE		0.3533
ENSG00000112182 (->) ENSG00000106484	unobserved								TRUE	FALSE	0.3959
ENSG00000112182 (->) ENSG00000108219	observed	BACH2	ENSG00000112182	TSPAN14	ENSG00000108219	1	0.638484	0.711046	FALSE	TRUE		0.3477
ENSG00000112182 (->) ENSG00000110723	unobserved								TRUE	FALSE	0.3706
ENSG00000112182 (->) ENSG00000114861	unobserved								TRUE	FALSE	0.3979
ENSG00000112182 (->) ENSG00000115828	unobserved								TRUE	FALSE	0.378
ENSG00000112182 (->) ENSG00000116771	unobserved								TRUE	FALSE	0.3808
ENSG00000112182 (->) ENSG00000120659	unobserved								TRUE	FALSE	0.3739
ENSG00000112182 (->) ENSG00000124126	unobserved								TRUE	FALSE	0.409
ENSG00000112182 (->) ENSG00000130826	unobserved								TRUE	FALSE	0.382
ENSG00000112182 (->) ENSG00000133639	observed	BACH2	ENSG00000112182	BTG1	ENSG00000133639	1	0.429524	0.671102	TRUE	FALSE	0.3759
ENSG00000112182 (->) ENSG00000133816	observed	BACH2	ENSG00000112182	MICAL2	ENSG00000133816	2	0.805168	0.629743	TRUE	FALSE	0.4049
ENSG00000112182 (->) ENSG00000138449	unobserved								TRUE	FALSE	0.3931
ENSG00000112182 (->) ENSG00000140199	observed	BACH2	ENSG00000112182	SLC12A6	ENSG00000140199	1	1.11429	1.06667	TRUE	TRUE	0.3909	0.3512
ENSG00000112182 (->) ENSG00000147138	unobserved								TRUE	FALSE	0.3833
ENSG00000112182 (->) ENSG00000154027	unobserved								TRUE	FALSE	0.3749
ENSG00000112182 (->) ENSG00000162545	unobserved								TRUE	FALSE	0.3905
ENSG00000112182 (->) ENSG00000164300	unobserved								TRUE	FALSE	0.3798
ENSG00000112182 (->) ENSG00000164574	observed	BACH2	ENSG00000112182	GALNT10	ENSG00000164574	2	0.726857	0.637037	TRUE	FALSE	0.3812
ENSG00000112182 (->) ENSG00000165071	observed	BACH2	ENSG00000112182	TMEM71	ENSG00000165071	1	0.239304	0.456252	TRUE	FALSE	0.3828
ENSG00000112182 (->) ENSG00000168675	observed	BACH2	ENSG00000112182	LDLRAD4	ENSG00000168675	1	0.496822	0.511448	TRUE	FALSE	0.377
ENSG00000112182 (->) ENSG00000169398	unobserved								TRUE	FALSE	0.3955
ENSG00000112182 (->) ENSG00000169499	unobserved								TRUE	FALSE	0.3805
ENSG00000112182 (->) ENSG00000173457	unobserved								TRUE	FALSE	0.3675
ENSG00000112182 (->) ENSG00000176658	unobserved								TRUE	FALSE	0.3746
ENSG00000112182 (->) ENSG00000179294	unobserved								TRUE	FALSE	0.3799
ENSG00000112182 (->) ENSG00000180198	unobserved								TRUE	FALSE	0.3952
ENSG00000112182 (->) ENSG00000180758	unobserved								TRUE	FALSE	0.3855
ENSG00000112182 (->) ENSG00000185650	unobserved								FALSE	TRUE		0.3473
ENSG00000112182 (->) ENSG00000198932	unobserved								TRUE	FALSE	0.3777
ENSG00000113580 (->) ENSG00000077420	observed	NR3C1	ENSG00000113580	APBB1IP	ENSG00000077420	2	0.447685	0.649758	FALSE	TRUE		0.3566
ENSG00000113580 (->) ENSG00000100592	unobserved								FALSE	TRUE		0.3643
ENSG00000113580 (->) ENSG00000111725	unobserved								FALSE	TRUE		0.3717
ENSG00000113580 (->) ENSG00000112305	observed	NR3C1	ENSG00000113580	SMAP1	ENSG00000112305	2	0.552298	1.60732	FALSE	TRUE		0.3653
ENSG00000113580 (->) ENSG00000115170	unobserved								FALSE	TRUE		0.3611
ENSG00000113580 (->) ENSG00000118680	observed	NR3C1	ENSG00000113580	MYL12B	ENSG00000118680	1	0.960351	1.21154	FALSE	TRUE		0.3592
ENSG00000113580 (->) ENSG00000130958	observed	NR3C1	ENSG00000113580	SLC35D2	ENSG00000130958	1	0.570624	0.651961	FALSE	TRUE		0.3594
ENSG00000113580 (->) ENSG00000133639	observed	NR3C1	ENSG00000113580	BTG1	ENSG00000133639	2	0.230697	0.0580893	FALSE	TRUE		0.3592
ENSG00000113580 (->) ENSG00000134285	unobserved								FALSE	TRUE		0.3669
ENSG00000113580 (->) ENSG00000135269	unobserved								FALSE	TRUE		0.3537
ENSG00000113580 (->) ENSG00000136603	observed	NR3C1	ENSG00000113580	SKIL	ENSG00000136603	2	0.736491	0.378352	FALSE	TRUE		0.3628
ENSG00000113580 (->) ENSG00000137449	unobserved								FALSE	TRUE		0.3503
ENSG00000113580 (->) ENSG00000138678	observed	NR3C1	ENSG00000113580	AGPAT9	ENSG00000138678	1	0.992332	1.27096	FALSE	TRUE		0.3423
ENSG00000113580 (->) ENSG00000139112	unobserved								FALSE	TRUE		0.3483
ENSG00000113580 (->) ENSG00000139278	observed	NR3C1	ENSG00000113580	GLIPR1	ENSG00000139278	1	1.2	1.6348	FALSE	TRUE		0.3678
ENSG00000113580 (->) ENSG00000140807	observed	NR3C1	ENSG00000113580	NKD1	ENSG00000140807	3	0.615103	0.638747	FALSE	TRUE		0.373
ENSG00000113580 (->) ENSG00000145247	unobserved								FALSE	TRUE		0.369
ENSG00000113580 (->) ENSG00000150593	unobserved								FALSE	TRUE		0.3893
ENSG00000113580 (->) ENSG00000152268	unobserved								FALSE	TRUE		0.3748
ENSG00000113580 (->) ENSG00000154217	observed	NR3C1	ENSG00000113580	PITPNC1	ENSG00000154217	1	0.479109	0.553108	FALSE	TRUE		0.3614
ENSG00000113580 (->) ENSG00000154814	unobserved								FALSE	TRUE		0.4632
ENSG00000113580 (->) ENSG00000161791	unobserved								FALSE	TRUE		0.3679
ENSG00000113580 (->) ENSG00000163947	unobserved								FALSE	TRUE		0.3624
ENSG00000113580 (->) ENSG00000167984	observed	NR3C1	ENSG00000113580	NLRC3	ENSG00000167984	2	0.452452	0.442604	FALSE	TRUE		0.3666
ENSG00000113580 (->) ENSG00000168675	observed	NR3C1	ENSG00000113580	LDLRAD4	ENSG00000168675	5	0.475228	0.526965	FALSE	TRUE		0.3906
ENSG00000113580 (->) ENSG00000173875	unobserved								FALSE	TRUE		0.3615
ENSG00000113580 (->) ENSG00000175155	observed	NR3C1	ENSG00000113580	YPEL2	ENSG00000175155	4	0.340901	0.413663	FALSE	TRUE		0.371
ENSG00000113580 (->) ENSG00000178974	unobserved								FALSE	TRUE		0.3929
ENSG00000113580 (->) ENSG00000179294	unobserved								FALSE	TRUE		0.3659
ENSG00000113580 (->) ENSG00000180530	unobserved								FALSE	TRUE		0.3564
ENSG00000113580 (->) ENSG00000188971	unobserved								FALSE	TRUE		0.3688
ENSG00000113580 (->) ENSG00000188997	unobserved								FALSE	TRUE		0.3498
ENSG00000113580 (->) ENSG00000204217	unobserved								TRUE	TRUE	0.3715	0.3717
ENSG00000113580 (->) ENSG00000215475	unobserved								FALSE	TRUE		0.3586
ENSG00000113580 (->) ENSG00000225756	unobserved								FALSE	TRUE		0.381
ENSG00000113580 (->) ENSG00000233056	observed	NR3C1	ENSG00000113580	ERVH48-1	ENSG00000233056	1	0.312277	1.10679	FALSE	TRUE		0.3661
ENSG00000113580 (->) ENSG00000234663	observed	NR3C1	ENSG00000113580	AC104820.2	ENSG00000234663	3	1.03896	1.03387	FALSE	TRUE		0.3665
ENSG00000113580 (->) ENSG00000261685	unobserved								FALSE	TRUE		0.3854
ENSG00000114861 (->) ENSG00000073060	unobserved								TRUE	FALSE	0.3687
ENSG00000114861 (->) ENSG00000077420	unobserved								TRUE	FALSE	0.388
ENSG00000114861 (->) ENSG00000077684	unobserved								TRUE	FALSE	0.3705
ENSG00000114861 (->) ENSG00000080561	unobserved								TRUE	FALSE	0.3947
ENSG00000114861 (->) ENSG00000100422	unobserved								TRUE	FALSE	0.3865
ENSG00000114861 (->) ENSG00000105374	unobserved								FALSE	TRUE		0.3489
ENSG00000114861 (->) ENSG00000106484	unobserved								TRUE	FALSE	0.4004
ENSG00000114861 (->) ENSG00000112182	unobserved								TRUE	FALSE	0.3979
ENSG00000114861 (->) ENSG00000115233	unobserved								TRUE	FALSE	0.3704
ENSG00000114861 (->) ENSG00000124126	unobserved								TRUE	FALSE	0.3917
ENSG00000114861 (->) ENSG00000133816	unobserved								TRUE	FALSE	0.3787
ENSG00000114861 (->) ENSG00000138449	unobserved								TRUE	FALSE	0.3899
ENSG00000114861 (->) ENSG00000140199	unobserved								TRUE	FALSE	0.3816
ENSG00000114861 (->) ENSG00000147138	unobserved								TRUE	FALSE	0.3793
ENSG00000114861 (->) ENSG00000153814	unobserved								TRUE	FALSE	0.3709
ENSG00000114861 (->) ENSG00000163519	unobserved								TRUE	FALSE	0.3656
ENSG00000114861 (->) ENSG00000164300	unobserved								TRUE	FALSE	0.3851
ENSG00000114861 (->) ENSG00000169499	unobserved								TRUE	FALSE	0.3867
ENSG00000114861 (->) ENSG00000169926	unobserved								TRUE	FALSE	0.3744
ENSG00000114861 (->) ENSG00000170852	unobserved								TRUE	FALSE	0.3889
ENSG00000114861 (->) ENSG00000171206	unobserved								TRUE	FALSE	0.3845
ENSG00000114861 (->) ENSG00000172667	unobserved								TRUE	FALSE	0.3859
ENSG00000114861 (->) ENSG00000173114	unobserved								TRUE	FALSE	0.3821
ENSG00000114861 (->) ENSG00000176658	unobserved								TRUE	FALSE	0.3629
ENSG00000114861 (->) ENSG00000179833	unobserved								TRUE	FALSE	0.3779
ENSG00000114861 (->) ENSG00000180198	unobserved								TRUE	FALSE	0.3881
ENSG00000114861 (->) ENSG00000180758	unobserved								TRUE	FALSE	0.3812
ENSG00000114861 (->) ENSG00000196428	unobserved								FALSE	TRUE		0.3545
ENSG00000114861 (->) ENSG00000198932	unobserved								TRUE	FALSE	0.3718
ENSG00000123411 (->) ENSG00000008256	unobserved								FALSE	TRUE		0.3556
ENSG00000123411 (->) ENSG00000049768	unobserved								FALSE	TRUE		0.3615
ENSG00000123411 (->) ENSG00000071246	unobserved								FALSE	TRUE		0.3813
ENSG00000123411 (->) ENSG00000091317	unobserved								FALSE	TRUE		0.367
ENSG00000123411 (->) ENSG00000100592	unobserved								FALSE	TRUE		0.3401
ENSG00000123411 (->) ENSG00000101665	unobserved								FALSE	TRUE		0.3581
ENSG00000123411 (->) ENSG00000105088	unobserved								FALSE	TRUE		0.3464
ENSG00000123411 (->) ENSG00000111145	unobserved								TRUE	FALSE	0.3762
ENSG00000123411 (->) ENSG00000111725	unobserved								FALSE	TRUE		0.3664
ENSG00000123411 (->) ENSG00000116824	observed	IKZF4	ENSG00000123411	CD2	ENSG00000116824	1	0.696693	1.44571	FALSE	TRUE		0.36
ENSG00000123411 (->) ENSG00000118369	unobserved								FALSE	TRUE		0.372
ENSG00000123411 (->) ENSG00000122863	unobserved								FALSE	TRUE		0.3546
ENSG00000123411 (->) ENSG00000131149	unobserved								FALSE	TRUE		0.3401
ENSG00000123411 (->) ENSG00000131981	observed	IKZF4	ENSG00000123411	LGALS3	ENSG00000131981	1	0.563315	1.64293	FALSE	TRUE		0.3569
ENSG00000123411 (->) ENSG00000134256	unobserved								FALSE	TRUE		0.3754
ENSG00000123411 (->) ENSG00000136161	unobserved								FALSE	TRUE		0.3535
ENSG00000123411 (->) ENSG00000139112	unobserved								FALSE	TRUE		0.3538
ENSG00000123411 (->) ENSG00000140807	unobserved								FALSE	TRUE		0.3652
ENSG00000123411 (->) ENSG00000143153	unobserved								FALSE	TRUE		0.3602
ENSG00000123411 (->) ENSG00000143850	unobserved								FALSE	TRUE		0.377
ENSG00000123411 (->) ENSG00000151292	unobserved								FALSE	TRUE		0.3725
ENSG00000123411 (->) ENSG00000151726	unobserved								FALSE	TRUE		0.3518
ENSG00000123411 (->) ENSG00000152268	unobserved								FALSE	TRUE		0.3718
ENSG00000123411 (->) ENSG00000157551	unobserved								TRUE	FALSE	0.384
ENSG00000123411 (->) ENSG00000163704	unobserved								FALSE	TRUE		0.3438
ENSG00000123411 (->) ENSG00000164574	unobserved								FALSE	TRUE		0.368
ENSG00000123411 (->) ENSG00000165434	unobserved								FALSE	TRUE		0.3494
ENSG00000123411 (->) ENSG00000166979	unobserved								FALSE	TRUE		0.3432
ENSG00000123411 (->) ENSG00000169398	unobserved								FALSE	TRUE		0.3648
ENSG00000123411 (->) ENSG00000170266	unobserved								FALSE	TRUE		0.3497
ENSG00000123411 (->) ENSG00000175898	unobserved								FALSE	TRUE		0.3463
ENSG00000123411 (->) ENSG00000176658	unobserved								FALSE	TRUE		0.3409
ENSG00000123411 (->) ENSG00000180758	unobserved								FALSE	TRUE		0.3777
ENSG00000123411 (->) ENSG00000182022	unobserved								TRUE	FALSE	0.3819
ENSG00000123411 (->) ENSG00000185361	unobserved								TRUE	FALSE	0.3752
ENSG00000123411 (->) ENSG00000188997	unobserved								FALSE	TRUE		0.3679
ENSG00000123411 (->) ENSG00000198561	unobserved								FALSE	TRUE		0.3903
ENSG00000123411 (->) ENSG00000233056	unobserved								FALSE	TRUE		0.3919
ENSG00000123411 (->) ENSG00000235576	unobserved								FALSE	TRUE		0.3385
ENSG00000123411 (->) ENSG00000257093	unobserved								FALSE	TRUE		0.3587
ENSG00000123411 (->) ENSG00000261685	unobserved								FALSE	TRUE		0.3706
ENSG00000124201 (->) ENSG00000121039	unobserved								FALSE	TRUE		0.3572
ENSG00000132274 (->) ENSG00000032389	unobserved								FALSE	TRUE		0.3615
ENSG00000132274 (->) ENSG00000035141	unobserved								TRUE	FALSE	0.3852
ENSG00000132274 (->) ENSG00000073060	unobserved								TRUE	TRUE	0.3696	0.3922
ENSG00000132274 (->) ENSG00000100592	unobserved								TRUE	FALSE	0.3768
ENSG00000132274 (->) ENSG00000105643	unobserved								FALSE	TRUE		0.3906
ENSG00000132274 (->) ENSG00000106484	unobserved								TRUE	FALSE	0.3733
ENSG00000132274 (->) ENSG00000110723	unobserved								TRUE	FALSE	0.372
ENSG00000132274 (->) ENSG00000115233	unobserved								FALSE	TRUE		0.3796
ENSG00000132274 (->) ENSG00000119139	unobserved								TRUE	FALSE	0.3908
ENSG00000132274 (->) ENSG00000120659	unobserved								FALSE	TRUE		0.3538
ENSG00000132274 (->) ENSG00000130725	unobserved								FALSE	TRUE		0.3844
ENSG00000132274 (->) ENSG00000133639	unobserved								FALSE	TRUE		0.3802
ENSG00000132274 (->) ENSG00000137266	unobserved								TRUE	FALSE	0.3814
ENSG00000132274 (->) ENSG00000138795	unobserved								FALSE	TRUE		0.4051
ENSG00000132274 (->) ENSG00000140199	unobserved								TRUE	FALSE	0.3827
ENSG00000132274 (->) ENSG00000143167	unobserved								TRUE	TRUE	0.3878	0.3891
ENSG00000132274 (->) ENSG00000146285	unobserved								FALSE	TRUE		0.3867
ENSG00000132274 (->) ENSG00000147138	unobserved								TRUE	FALSE	0.4022
ENSG00000132274 (->) ENSG00000157570	unobserved								TRUE	FALSE	0.3967
ENSG00000132274 (->) ENSG00000159110	unobserved								TRUE	FALSE	0.3873
ENSG00000132274 (->) ENSG00000163519	unobserved								TRUE	FALSE	0.395
ENSG00000132274 (->) ENSG00000163545	unobserved								FALSE	TRUE		0.4002
ENSG00000132274 (->) ENSG00000163947	unobserved								FALSE	TRUE		0.3506
ENSG00000132274 (->) ENSG00000166225	unobserved								FALSE	TRUE		0.4371
ENSG00000132274 (->) ENSG00000169926	unobserved								TRUE	FALSE	0.3805
ENSG00000132274 (->) ENSG00000170776	unobserved								FALSE	TRUE		0.405
ENSG00000132274 (->) ENSG00000172164	unobserved								TRUE	FALSE	0.3723
ENSG00000132274 (->) ENSG00000173457	unobserved								TRUE	FALSE	0.3779
ENSG00000132274 (->) ENSG00000180758	unobserved								TRUE	FALSE	0.371
ENSG00000132274 (->) ENSG00000184613	unobserved								TRUE	TRUE	0.3868	0.3685
ENSG00000132274 (->) ENSG00000198055	unobserved								TRUE	FALSE	0.3756
ENSG00000134107 (->) ENSG00000049768	unobserved								FALSE	TRUE		0.4236
ENSG00000134107 (->) ENSG00000071246	unobserved								FALSE	TRUE		0.3544
ENSG00000134107 (->) ENSG00000072803	observed	BHLHE40	ENSG00000134107	FBXW11	ENSG00000072803	1	0.605071	0.319763	FALSE	TRUE		0.36
ENSG00000134107 (->) ENSG00000083457	unobserved								FALSE	TRUE		0.4128
ENSG00000134107 (->) ENSG00000091317	unobserved								FALSE	TRUE		0.3888
ENSG00000134107 (->) ENSG00000102034	unobserved								FALSE	TRUE		0.3546
ENSG00000134107 (->) ENSG00000102471	unobserved								FALSE	TRUE		0.4185
ENSG00000134107 (->) ENSG00000116679	unobserved								FALSE	TRUE		0.3683
ENSG00000134107 (->) ENSG00000116815	unobserved								FALSE	TRUE		0.4527
ENSG00000134107 (->) ENSG00000118369	unobserved								FALSE	TRUE		0.3676
ENSG00000134107 (->) ENSG00000122122	unobserved								FALSE	TRUE		0.3713
ENSG00000134107 (->) ENSG00000131149	unobserved								FALSE	TRUE		0.3591
ENSG00000134107 (->) ENSG00000131981	unobserved								FALSE	TRUE		0.3966
ENSG00000134107 (->) ENSG00000133816	unobserved								FALSE	TRUE		0.4098
ENSG00000134107 (->) ENSG00000134594	unobserved								FALSE	TRUE		0.3788
ENSG00000134107 (->) ENSG00000135074	observed	BHLHE40	ENSG00000134107	ADAM19	ENSG00000135074	2	0.381187	0.668973	TRUE	TRUE	0.3961	0.3889
ENSG00000134107 (->) ENSG00000137312	observed	BHLHE40	ENSG00000134107	FLOT1	ENSG00000137312	1	0.355208	0.456512	FALSE	TRUE		0.4393
ENSG00000134107 (->) ENSG00000139725	unobserved								FALSE	TRUE		0.3672
ENSG00000134107 (->) ENSG00000139737	unobserved								FALSE	TRUE		0.3641
ENSG00000134107 (->) ENSG00000149269	unobserved								FALSE	TRUE		0.4385
ENSG00000134107 (->) ENSG00000151292	unobserved								FALSE	TRUE		0.3668
ENSG00000134107 (->) ENSG00000151726	unobserved								FALSE	TRUE		0.3788
ENSG00000134107 (->) ENSG00000160791	observed	BHLHE40	ENSG00000134107	CCR5	ENSG00000160791	1	0.381244	0.674328	FALSE	TRUE		0.3757
ENSG00000134107 (->) ENSG00000163191	unobserved								FALSE	TRUE		0.438
ENSG00000134107 (->) ENSG00000169902	unobserved								TRUE	FALSE	0.3753
ENSG00000134107 (->) ENSG00000170266	unobserved								FALSE	TRUE		0.3904
ENSG00000134107 (->) ENSG00000171621	unobserved								FALSE	TRUE		0.3639
ENSG00000134107 (->) ENSG00000171700	unobserved								FALSE	TRUE		0.3864
ENSG00000134107 (->) ENSG00000173114	unobserved								FALSE	TRUE		0.3835
ENSG00000134107 (->) ENSG00000175841	unobserved								FALSE	TRUE		0.3612
ENSG00000134107 (->) ENSG00000180758	unobserved								FALSE	TRUE		0.3801
ENSG00000134107 (->) ENSG00000182022	unobserved								TRUE	FALSE	0.3879
ENSG00000134107 (->) ENSG00000198561	observed	BHLHE40	ENSG00000134107	CTNND1	ENSG00000198561	2	0.421818	1.19919	FALSE	TRUE		0.3607
ENSG00000134107 (->) ENSG00000213047	unobserved								FALSE	TRUE		0.3595
ENSG00000134107 (->) ENSG00000226806	unobserved								FALSE	TRUE		0.3711
ENSG00000134107 (->) ENSG00000232021	observed	BHLHE40	ENSG00000134107	LEF1-AS1	ENSG00000232021	1	0.41125	0.697545	FALSE	TRUE		0.3714
ENSG00000134107 (->) ENSG00000259834	unobserved								FALSE	TRUE		0.3828
ENSG00000138795 (->) ENSG00000083457	observed	LEF1	ENSG00000138795	ITGAE	ENSG00000083457	2	0.82704	0.666333	FALSE	TRUE		0.3542
ENSG00000138795 (->) ENSG00000102471	unobserved								FALSE	TRUE		0.3683
ENSG00000138795 (->) ENSG00000107679	unobserved								TRUE	TRUE	0.382	0.3962
ENSG00000138795 (->) ENSG00000116679	unobserved								FALSE	TRUE		0.3451
ENSG00000138795 (->) ENSG00000132274	unobserved								FALSE	TRUE		0.4051
ENSG00000138795 (->) ENSG00000135074	observed	LEF1	ENSG00000138795	ADAM19	ENSG00000135074	3	0.394213	0.874499	FALSE	TRUE		0.3726
ENSG00000138795 (->) ENSG00000154027	unobserved								FALSE	TRUE		0.3798
ENSG00000138795 (->) ENSG00000162852	unobserved								FALSE	TRUE		0.408
ENSG00000138795 (->) ENSG00000163191	observed	LEF1	ENSG00000138795	S100A11	ENSG00000163191	1	0.425105	0.458177	FALSE	TRUE		0.3651
ENSG00000138795 (->) ENSG00000170776	observed	LEF1	ENSG00000138795	AKAP13	ENSG00000170776	2	1.21333	1.35	FALSE	TRUE		0.419
ENSG00000138795 (->) ENSG00000172667	unobserved								FALSE	TRUE		0.3482
ENSG00000138795 (->) ENSG00000173114	unobserved								FALSE	TRUE		0.3812
ENSG00000138795 (->) ENSG00000183691	unobserved								FALSE	TRUE		0.3636
ENSG00000138795 (->) ENSG00000188389	unobserved								TRUE	FALSE	0.3761
ENSG00000138795 (->) ENSG00000188522	unobserved								TRUE	FALSE	0.372
ENSG00000138795 (->) ENSG00000198932	unobserved								FALSE	TRUE		0.4166
ENSG00000138795 (->) ENSG00000232021	observed	LEF1	ENSG00000138795	LEF1-AS1	ENSG00000232021	3	0.613416	1.08	FALSE	TRUE		0.3677
ENSG00000138795 (->) ENSG00000235532	unobserved								FALSE	TRUE		0.372
ENSG00000148400 (->) ENSG00000006459	unobserved								TRUE	FALSE	0.3966
ENSG00000148400 (->) ENSG00000013725	unobserved								FALSE	TRUE		0.3418
ENSG00000148400 (->) ENSG00000023892	unobserved								TRUE	FALSE	0.3854
ENSG00000148400 (->) ENSG00000023902	unobserved								TRUE	FALSE	0.4058
ENSG00000148400 (->) ENSG00000075340	unobserved								FALSE	TRUE		0.3574
ENSG00000148400 (->) ENSG00000099860	unobserved								TRUE	FALSE	0.4014
ENSG00000148400 (->) ENSG00000099991	unobserved								TRUE	FALSE	0.3814
ENSG00000148400 (->) ENSG00000101665	unobserved								TRUE	FALSE	0.3817
ENSG00000148400 (->) ENSG00000102034	unobserved								TRUE	FALSE	0.3763
ENSG00000148400 (->) ENSG00000103064	unobserved								FALSE	TRUE		0.3429
ENSG00000148400 (->) ENSG00000105088	unobserved								TRUE	FALSE	0.3869
ENSG00000148400 (->) ENSG00000108854	unobserved								TRUE	FALSE	0.3952
ENSG00000148400 (->) ENSG00000110330	unobserved								TRUE	FALSE	0.3704
ENSG00000148400 (->) ENSG00000111752	unobserved								TRUE	FALSE	0.3968
ENSG00000148400 (->) ENSG00000116771	unobserved								FALSE	TRUE		0.3556
ENSG00000148400 (->) ENSG00000117318	unobserved								TRUE	FALSE	0.4109
ENSG00000148400 (->) ENSG00000117643	unobserved								FALSE	TRUE		0.3497
ENSG00000148400 (->) ENSG00000118369	unobserved								TRUE	FALSE	0.3715
ENSG00000148400 (->) ENSG00000124225	unobserved								TRUE	FALSE	0.3781
ENSG00000148400 (->) ENSG00000125430	unobserved								TRUE	FALSE	0.3877
ENSG00000148400 (->) ENSG00000126603	unobserved								TRUE	FALSE	0.377
ENSG00000148400 (->) ENSG00000132819	unobserved								TRUE	TRUE	0.4402	0.3541
ENSG00000148400 (->) ENSG00000134594	unobserved								TRUE	FALSE	0.3663
ENSG00000148400 (->) ENSG00000135269	unobserved								TRUE	FALSE	0.3723
ENSG00000148400 (->) ENSG00000136603	unobserved								TRUE	FALSE	0.3792
ENSG00000148400 (->) ENSG00000139725	unobserved								TRUE	FALSE	0.379
ENSG00000148400 (->) ENSG00000140807	unobserved								TRUE	FALSE	0.3847
ENSG00000148400 (->) ENSG00000143514	unobserved								TRUE	FALSE	0.374
ENSG00000148400 (->) ENSG00000149212	unobserved								TRUE	FALSE	0.3829
ENSG00000148400 (->) ENSG00000152268	unobserved								TRUE	FALSE	0.386
ENSG00000148400 (->) ENSG00000153814	unobserved								FALSE	TRUE		0.3376
ENSG00000148400 (->) ENSG00000155090	unobserved								TRUE	FALSE	0.3838
ENSG00000148400 (->) ENSG00000156030	unobserved								TRUE	FALSE	0.3741
ENSG00000148400 (->) ENSG00000156515	unobserved								TRUE	FALSE	0.3943
ENSG00000148400 (->) ENSG00000157933	unobserved								TRUE	FALSE	0.4095
ENSG00000148400 (->) ENSG00000158805	unobserved								TRUE	FALSE	0.3983
ENSG00000148400 (->) ENSG00000160953	unobserved								FALSE	TRUE		0.3675
ENSG00000148400 (->) ENSG00000161638	unobserved								TRUE	FALSE	0.3789
ENSG00000148400 (->) ENSG00000162777	unobserved								FALSE	TRUE		0.3455
ENSG00000148400 (->) ENSG00000163041	unobserved								TRUE	FALSE	0.4152
ENSG00000148400 (->) ENSG00000163235	unobserved								FALSE	TRUE		0.3447
ENSG00000148400 (->) ENSG00000163519	unobserved								TRUE	FALSE	0.4064
ENSG00000148400 (->) ENSG00000164535	unobserved								TRUE	FALSE	0.3849
ENSG00000148400 (->) ENSG00000167106	unobserved								TRUE	FALSE	0.4036
ENSG00000148400 (->) ENSG00000168575	unobserved								FALSE	TRUE		0.3367
ENSG00000148400 (->) ENSG00000171206	unobserved								TRUE	FALSE	0.3809
ENSG00000148400 (->) ENSG00000171621	unobserved								TRUE	FALSE	0.3666
ENSG00000148400 (->) ENSG00000172059	unobserved								TRUE	FALSE	0.4088
ENSG00000148400 (->) ENSG00000172331	unobserved								TRUE	FALSE	0.3718
ENSG00000148400 (->) ENSG00000173114	unobserved								TRUE	FALSE	0.3741
ENSG00000148400 (->) ENSG00000173846	unobserved								TRUE	TRUE	0.4299	0.3574
ENSG00000148400 (->) ENSG00000176531	unobserved								TRUE	FALSE	0.3946
ENSG00000148400 (->) ENSG00000178209	unobserved								TRUE	FALSE	0.3989
ENSG00000148400 (->) ENSG00000179588	unobserved								TRUE	TRUE	0.4049	0.3542
ENSG00000148400 (->) ENSG00000179899	unobserved								TRUE	FALSE	0.383
ENSG00000148400 (->) ENSG00000180530	unobserved								TRUE	FALSE	0.3797
ENSG00000148400 (->) ENSG00000183337	unobserved								FALSE	TRUE		0.3485
ENSG00000148400 (->) ENSG00000183696	unobserved								TRUE	FALSE	0.3731
ENSG00000148400 (->) ENSG00000186174	unobserved								TRUE	FALSE	0.3836
ENSG00000148400 (->) ENSG00000188997	unobserved								TRUE	FALSE	0.3774
ENSG00000148400 (->) ENSG00000189152	unobserved								TRUE	FALSE	0.3683
ENSG00000148400 (->) ENSG00000196428	unobserved								TRUE	FALSE	0.385
ENSG00000148400 (->) ENSG00000196843	unobserved								TRUE	FALSE	0.4072
ENSG00000148400 (->) ENSG00000198055	unobserved								TRUE	FALSE	0.3903
ENSG00000148400 (->) ENSG00000198742	unobserved								TRUE	FALSE	0.4
ENSG00000148400 (->) ENSG00000218018	unobserved								TRUE	FALSE	0.3749
ENSG00000148400 (->) ENSG00000222009	unobserved								TRUE	FALSE	0.4121
ENSG00000148400 (->) ENSG00000228794	unobserved								TRUE	FALSE	0.3962
ENSG00000148400 (->) ENSG00000236609	unobserved								TRUE	FALSE	0.3754
ENSG00000148400 (->) ENSG00000260231	unobserved								TRUE	FALSE	0.376
ENSG00000148400 (->) ENSG00000261685	unobserved								TRUE	FALSE	0.3706
ENSG00000165030 (->) ENSG00000004455	unobserved								FALSE	TRUE		0.3852
ENSG00000165030 (->) ENSG00000054523	unobserved								FALSE	TRUE		0.3607
ENSG00000165030 (->) ENSG00000077684	unobserved								FALSE	TRUE		0.3955
ENSG00000165030 (->) ENSG00000077984	unobserved								FALSE	TRUE		0.374
ENSG00000165030 (->) ENSG00000086730	unobserved								FALSE	TRUE		0.3643
ENSG00000165030 (->) ENSG00000099991	unobserved								FALSE	TRUE		0.3368
ENSG00000165030 (->) ENSG00000102870	unobserved								FALSE	TRUE		0.4251
ENSG00000165030 (->) ENSG00000103064	unobserved								FALSE	TRUE		0.3922
ENSG00000165030 (->) ENSG00000108219	unobserved								FALSE	TRUE		0.4307
ENSG00000165030 (->) ENSG00000108854	unobserved								FALSE	TRUE		0.3573
ENSG00000165030 (->) ENSG00000113448	unobserved								FALSE	TRUE		0.3437
ENSG00000165030 (->) ENSG00000113532	unobserved								FALSE	TRUE		0.3391
ENSG00000165030 (->) ENSG00000117643	unobserved								FALSE	TRUE		0.3917
ENSG00000165030 (->) ENSG00000121039	unobserved								FALSE	TRUE		0.3701
ENSG00000165030 (->) ENSG00000124356	unobserved								FALSE	TRUE		0.398
ENSG00000165030 (->) ENSG00000131732	unobserved								FALSE	TRUE		0.4101
ENSG00000165030 (->) ENSG00000133112	unobserved								FALSE	TRUE		0.395
ENSG00000165030 (->) ENSG00000153814	unobserved								FALSE	TRUE		0.3748
ENSG00000165030 (->) ENSG00000154016	unobserved								FALSE	TRUE		0.351
ENSG00000165030 (->) ENSG00000154760	unobserved								FALSE	TRUE		0.3376
ENSG00000165030 (->) ENSG00000157933	unobserved								FALSE	TRUE		0.3539
ENSG00000165030 (->) ENSG00000162777	unobserved								FALSE	TRUE		0.3555
ENSG00000165030 (->) ENSG00000163235	unobserved								FALSE	TRUE		0.3714
ENSG00000165030 (->) ENSG00000165071	unobserved								FALSE	TRUE		0.339
ENSG00000165030 (->) ENSG00000167106	unobserved								FALSE	TRUE		0.4141
ENSG00000165030 (->) ENSG00000168280	unobserved								FALSE	TRUE		0.3817
ENSG00000165030 (->) ENSG00000168575	unobserved								FALSE	TRUE		0.3868
ENSG00000165030 (->) ENSG00000173846	unobserved								FALSE	TRUE		0.3675
ENSG00000165030 (->) ENSG00000177954	unobserved								FALSE	TRUE		0.3993
ENSG00000165030 (->) ENSG00000185650	unobserved								FALSE	TRUE		0.4163
ENSG00000165030 (->) ENSG00000186174	unobserved								FALSE	TRUE		0.4009
ENSG00000165030 (->) ENSG00000189152	unobserved								FALSE	TRUE		0.3506
ENSG00000165030 (->) ENSG00000235398	unobserved								FALSE	TRUE		0.4101
ENSG00000165030 (->) ENSG00000236943	unobserved								FALSE	TRUE		0.4178
ENSG00000165030 (->) ENSG00000269501	unobserved								FALSE	TRUE		0.4221
ENSG00000167984 (->) ENSG00000023892	unobserved								TRUE	TRUE	0.413	0.4059
ENSG00000167984 (->) ENSG00000023902	unobserved								FALSE	TRUE		0.3732
ENSG00000167984 (->) ENSG00000099991	unobserved								TRUE	FALSE	0.3802
ENSG00000167984 (->) ENSG00000100100	unobserved								FALSE	TRUE		0.3512
ENSG00000167984 (->) ENSG00000100522	unobserved								FALSE	TRUE		0.3572
ENSG00000167984 (->) ENSG00000101665	unobserved								FALSE	TRUE		0.3555
ENSG00000167984 (->) ENSG00000102034	unobserved								TRUE	FALSE	0.3783
ENSG00000167984 (->) ENSG00000110330	unobserved								TRUE	FALSE	0.383
ENSG00000167984 (->) ENSG00000111725	unobserved								FALSE	TRUE		0.3539
ENSG00000167984 (->) ENSG00000112305	unobserved								FALSE	TRUE		0.3548
ENSG00000167984 (->) ENSG00000113580	unobserved								FALSE	TRUE		0.3666
ENSG00000167984 (->) ENSG00000115607	unobserved								TRUE	FALSE	0.3704
ENSG00000167984 (->) ENSG00000118369	unobserved								FALSE	TRUE		0.3688
ENSG00000167984 (->) ENSG00000118680	unobserved								FALSE	TRUE		0.351
ENSG00000167984 (->) ENSG00000120438	unobserved								FALSE	TRUE		0.3671
ENSG00000167984 (->) ENSG00000122122	unobserved								TRUE	FALSE	0.3774
ENSG00000167984 (->) ENSG00000124225	unobserved								FALSE	TRUE		0.3505
ENSG00000167984 (->) ENSG00000137449	unobserved								TRUE	TRUE	0.3831	0.3616
ENSG00000167984 (->) ENSG00000139112	unobserved								FALSE	TRUE		0.3386
ENSG00000167984 (->) ENSG00000140807	unobserved								FALSE	TRUE		0.3831
ENSG00000167984 (->) ENSG00000141506	unobserved								TRUE	FALSE	0.375
ENSG00000167984 (->) ENSG00000145247	unobserved								FALSE	TRUE		0.3575
ENSG00000167984 (->) ENSG00000150593	unobserved								FALSE	TRUE		0.3679
ENSG00000167984 (->) ENSG00000152268	unobserved								FALSE	TRUE		0.3618
ENSG00000167984 (->) ENSG00000154016	unobserved								TRUE	FALSE	0.3951
ENSG00000167984 (->) ENSG00000154814	unobserved								FALSE	TRUE		0.3666
ENSG00000167984 (->) ENSG00000159110	unobserved								FALSE	TRUE		0.3412
ENSG00000167984 (->) ENSG00000160953	unobserved								TRUE	FALSE	0.4025
ENSG00000167984 (->) ENSG00000161638	unobserved								TRUE	TRUE	0.3841	0.3538
ENSG00000167984 (->) ENSG00000161791	unobserved								FALSE	TRUE		0.3638
ENSG00000167984 (->) ENSG00000163191	unobserved								TRUE	FALSE	0.3922
ENSG00000167984 (->) ENSG00000163947	unobserved								TRUE	FALSE	0.3807
ENSG00000167984 (->) ENSG00000164535	unobserved								TRUE	FALSE	0.377
ENSG00000167984 (->) ENSG00000168675	unobserved								FALSE	TRUE		0.373
ENSG00000167984 (->) ENSG00000171700	unobserved								TRUE	FALSE	0.3821
ENSG00000167984 (->) ENSG00000175155	unobserved								FALSE	TRUE		0.3744
ENSG00000167984 (->) ENSG00000178974	unobserved								FALSE	TRUE		0.4331
ENSG00000167984 (->) ENSG00000179294	unobserved								FALSE	TRUE		0.3612
ENSG00000167984 (->) ENSG00000183696	unobserved								FALSE	TRUE		0.3617
ENSG00000167984 (->) ENSG00000186174	unobserved								TRUE	FALSE	0.4142
ENSG00000167984 (->) ENSG00000186265	unobserved								TRUE	FALSE	0.3714
ENSG00000167984 (->) ENSG00000188971	unobserved								FALSE	TRUE		0.3414
ENSG00000167984 (->) ENSG00000188997	unobserved								FALSE	TRUE		0.3522
ENSG00000167984 (->) ENSG00000189152	unobserved								TRUE	FALSE	0.3984
ENSG00000167984 (->) ENSG00000215475	unobserved								FALSE	TRUE		0.3677
ENSG00000167984 (->) ENSG00000225756	unobserved								FALSE	TRUE		0.3766
ENSG00000167984 (->) ENSG00000233056	unobserved								FALSE	TRUE		0.3646
ENSG00000167984 (->) ENSG00000236609	unobserved								FALSE	TRUE		0.3671
ENSG00000167984 (->) ENSG00000260231	unobserved								TRUE	FALSE	0.3787
ENSG00000167984 (->) ENSG00000261685	unobserved								FALSE	TRUE		0.4012
ENSG00000182568 (->) ENSG00000105856	unobserved								FALSE	TRUE		0.3629
ENSG00000182568 (->) ENSG00000133639	unobserved								FALSE	TRUE		0.3477
ENSG00000182568 (->) ENSG00000141506	unobserved								FALSE	TRUE		0.373
ENSG00000182568 (->) ENSG00000143333	unobserved								FALSE	TRUE		0.3474
ENSG00000182568 (->) ENSG00000160683	unobserved								FALSE	TRUE		0.3745
ENSG00000182568 (->) ENSG00000163293	unobserved								FALSE	TRUE		0.3637
ENSG00000182568 (->) ENSG00000165322	unobserved								FALSE	TRUE		0.356
ENSG00000182568 (->) ENSG00000166225	observed	SATB1	ENSG00000182568	FRS2	ENSG00000166225	1	0.84504	0.387413	FALSE	TRUE		0.3512
ENSG00000182568 (->) ENSG00000184613	unobserved								FALSE	TRUE		0.352
ENSG00000182568 (->) ENSG00000188389	unobserved								FALSE	TRUE		0.3648
ENSG00000182568 (->) ENSG00000260231	unobserved								FALSE	TRUE		0.3453
ENSG00000186350 (->) ENSG00000172543	observed	RXRA	ENSG00000186350	CTSW	ENSG00000172543	3	0.44075	0.434741	FALSE	TRUE		0.3672
ENSG00000186350 (->) ENSG00000197971	observed	RXRA	ENSG00000186350	MBP	ENSG00000197971	12	0.318237	0.25054	FALSE	TRUE		0.3495
ENSG00000186350 (->) ENSG00000264198	observed	RXRA	ENSG00000186350	RP11-94L15.2	ENSG00000264198	3	0.415842	0.426937	FALSE	TRUE		0.3516
ENSG00000196428 (->) ENSG00000006459	unobserved								TRUE	TRUE	0.3771	0.3617
ENSG00000196428 (->) ENSG00000103064	unobserved								TRUE	FALSE	0.3728
ENSG00000196428 (->) ENSG00000108384	unobserved								FALSE	TRUE		0.3637
ENSG00000196428 (->) ENSG00000114861	unobserved								FALSE	TRUE		0.3545
ENSG00000196428 (->) ENSG00000117318	unobserved								TRUE	FALSE	0.3879
ENSG00000196428 (->) ENSG00000124225	unobserved								TRUE	FALSE	0.373
ENSG00000196428 (->) ENSG00000125430	unobserved								TRUE	FALSE	0.3877
ENSG00000196428 (->) ENSG00000135269	unobserved								TRUE	FALSE	0.3793
ENSG00000196428 (->) ENSG00000136603	unobserved								TRUE	FALSE	0.381
ENSG00000196428 (->) ENSG00000138670	unobserved								TRUE	FALSE	0.3999
ENSG00000196428 (->) ENSG00000148400	unobserved								TRUE	FALSE	0.385
ENSG00000196428 (->) ENSG00000152268	unobserved								TRUE	FALSE	0.3816
ENSG00000196428 (->) ENSG00000155090	unobserved								TRUE	FALSE	0.4437
ENSG00000196428 (->) ENSG00000156030	unobserved								TRUE	FALSE	0.3748
ENSG00000196428 (->) ENSG00000156515	unobserved								TRUE	FALSE	0.3898
ENSG00000196428 (->) ENSG00000157933	unobserved								TRUE	FALSE	0.3845
ENSG00000196428 (->) ENSG00000159658	unobserved								FALSE	TRUE		0.3613
ENSG00000196428 (->) ENSG00000162777	unobserved								TRUE	FALSE	0.3685
ENSG00000196428 (->) ENSG00000162852	unobserved								FALSE	TRUE		0.3805
ENSG00000196428 (->) ENSG00000163041	unobserved								TRUE	FALSE	0.3859
ENSG00000196428 (->) ENSG00000169194	unobserved								FALSE	TRUE		0.3503
ENSG00000196428 (->) ENSG00000169499	unobserved								TRUE	FALSE	0.3756
ENSG00000196428 (->) ENSG00000169967	unobserved								TRUE	FALSE	0.3815
ENSG00000196428 (->) ENSG00000170852	unobserved								TRUE	FALSE	0.3869
ENSG00000196428 (->) ENSG00000171621	unobserved								TRUE	FALSE	0.3749
ENSG00000196428 (->) ENSG00000172059	unobserved								TRUE	FALSE	0.3906
ENSG00000196428 (->) ENSG00000173846	unobserved								TRUE	FALSE	0.3874
ENSG00000196428 (->) ENSG00000173875	unobserved								TRUE	FALSE	0.3668
ENSG00000196428 (->) ENSG00000176531	unobserved								TRUE	FALSE	0.4021
ENSG00000196428 (->) ENSG00000177272	unobserved								TRUE	FALSE	0.3661
ENSG00000196428 (->) ENSG00000179588	unobserved								TRUE	FALSE	0.375
ENSG00000196428 (->) ENSG00000196843	unobserved								TRUE	FALSE	0.3765
