# Supplementary material for: Time-resolved transcriptome and proteome landscape of human regulatory T cell (Treg) differentiation reveals novel regulators of FOXP3
Source: BMC Biol. 2018 May 7;16:47. doi: 10.1186/s12915-018-0518-3 (PMC5937035; doi:10.1186/s12915-018-0518-3)
Supplement: Supplementary file 6 — Table S5. Functional and disease annotation iTreg subnetwork. (XLSX 37 kb) [file 12915_2018_518_MOESM6_ESM.xlsx]

## Sheet: Functional annotation
Functional annotation iTreg subnetwork
p<0.05, min 2 significant genes, top 10 categories shown
Gene Ontology (BP)
GO.ID	Term	Annotated	Significant	Expected	weight01.Fisher	ensembl_id
GO:0030514	negative regulation of BMP signaling pathway	17	6	0.54	8.6e-06	ENSG00000101665, ENSG00000148400, ENSG00000157240, ENSG00000157933, ENSG00000183691, ENSG00000198742
GO:0060393	regulation of pathway-restricted SMAD protein phosphorylation	22	6	0.69	6e-05	ENSG00000101665, ENSG00000115170, ENSG00000124225, ENSG00000168675, ENSG00000183691, ENSG00000204217
GO:0060512	prostate gland morphogenesis	10	4	0.32	0.00017	ENSG00000148400, ENSG00000166225, ENSG00000183691, ENSG00000186350
GO:0034113	heterotypic cell-cell adhesion	18	5	0.57	0.00018	ENSG00000115232, ENSG00000116815, ENSG00000116824, ENSG00000137312, ENSG00000161638
GO:0030512	negative regulation of transforming growth factor beta receptor signaling pathway	52	8	1.64	0.0002	ENSG00000101665, ENSG00000108854, ENSG00000124225, ENSG00000136603, ENSG00000157933, ENSG00000168675, ENSG00000186174, ENSG00000198742
GO:0043537	negative regulation of blood vessel endothelial cell migration	11	4	0.35	0.00027	ENSG00000071246, ENSG00000102760, ENSG00000137801, ENSG00000148400
GO:0007186	G-protein coupled receptor signaling pathway	240	18	7.57	0.00027	ENSG00000104267, ENSG00000113448, ENSG00000115896, ENSG00000124126, ENSG00000126353, ENSG00000139679, ENSG00000141506, ENSG00000143333, ENSG00000147138, ENSG00000157240, ENSG00000160683, ENSG00000160791, ENSG00000166225, ENSG00000171700, ENSG00000176749, ENSG00000180758, ENSG00000198055, ENSG00000198932
GO:0051897	positive regulation of protein kinase B signaling	43	7	1.36	0.00035	ENSG00000107485, ENSG00000120659, ENSG00000126353, ENSG00000137801, ENSG00000141506, ENSG00000158828, ENSG00000169398
GO:0045446	endothelial cell differentiation	43	6	1.36	0.00039	ENSG00000113448, ENSG00000115170, ENSG00000119139, ENSG00000133639, ENSG00000148400, ENSG00000204217
GO:0060412	ventricular septum morphogenesis	12	4	0.38	0.00039	ENSG00000101665, ENSG00000148400, ENSG00000157240, ENSG00000179588
KEGG
KEGGID	Term	OddsRatio	ExpCount	Count	Size	Pvalue	FDR	EntrezID
4350	TGF-beta signaling pathway	5.68163	1.71889	8	50	0.000244541	0.0315458	90,659,3399,4092,7057,9241,57154,64750
4976	Bile secretion	8.11728	0.790691	5	23	0.000900431	0.0580778	481,760,949,5243,6256
4060	Cytokine-cytokine receptor interaction	3.11286	3.64405	10	106	0.00306113	0.131629	90,643,659,1234,1236,3455,3596,8600,8718,8807
4960	Aldosterone-regulated sodium reabsorption	5.78716	0.825068	4	24	0.00826517	0.206038	481,3667,4306,23533
4510	Focal adhesion	2.80476	3.5753	9	104	0.00865921	0.206038	329,1290,3676,3678,5058,5747,7057,23533,103910
4512	ECM-receptor interaction	5.50983	0.859446	4	25	0.00958317	0.206038	1290,3676,3678,7057
4973	Carbohydrate digestion and absorption	5.06471	0.687557	3	20	0.0294451	0.521664	481,3098,23533
4115	p53 signaling pathway	3.01505	1.82203	5	53	0.0339423	0.521664	900,4616,7057,64393,143686
4062	Chemokine signaling pathway	2.22694	3.8847	8	113	0.0387702	0.521664	643,1234,1236,2870,5058,5747,23533,57580
4514	Cell adhesion molecules (CAMs)	2.83497	1.92516	5	56	0.0416834	0.521664	914,923,965,3676,5133
MSigDB C7: Immunological Signatures
ID	Term	OddsRatio	ExpCount	Count	Size	Pvalue	FDR	EntrezID
GSE1460_INTRATHYMIC_T_PROGENITOR_VS_CD4_THYMOCYTE_DN		6.3839	5.27816	27	163	1.91608e-12	1.09408e-09	59338,677,25797,79961,54674,6304,3399,5243,6711,1514,27250,60468,399665,4092,5747,11043,55544,4345,2517,923,4753,1236,113791,7071,8718,57134,1831
GSE7460_CTRL_VS_TGFB_TREATED_ACT_TREG_DN		6.30596	3.88576	20	120	1.39063e-09	3.97024e-07	64781,8553,80176,64375,6498,30061,1521,5045,3682,753,4092,2004,64750,6004,55450,91010,152519,6497,26137,54602
GSE7460_CTRL_VS_TGFB_TREATED_ACT_FOXP3_HET_TCONV_DN		5.35446	4.92196	22	152	3.26272e-09	6.21004e-07	64375,753,27086,3682,64781,50943,55450,7178,91748,157506,8718,103910,26137,54874,3399,1521,8204,283149,6498,481,694,8600
GSE1460_DP_VS_CD4_THYMOCYTE_DN		5.34396	4.69529	21	145	7.42023e-09	1.05924e-06	2004,2517,51363,92822,79961,1514,399665,9645,113791,7071,5144,59338,7178,55568,57134,6711,54674,4092,677,1236,8718
GSE10325_CD4_TCELL_VS_BCELL_UP		4.54904	5.92578	23	183	2.25403e-08	2.57411e-06	9645,7378,2625,9363,1263,64781,90,256987,5144,26289,7431,1234,10161,8718,914,51176,5334,923,28984,113791,4753,399665,50852
GSE10325_LUPUS_CD4_TCELL_VS_LUPUS_BCELL_UP		4.17735	6.08769	22	188	1.66762e-07	1.58702e-05	2272,57134,399665,7378,10161,8718,10223,81619,3098,5334,2625,256987,914,50852,923,1263,51176,113791,9363,4753,64781,90
GSE11057_EFF_MEM_VS_CENT_MEM_CD4_TCELL_DN		4.54309	4.8572	19	150	3.43683e-07	2.80347e-05	9241,26289,9792,753,143686,27086,113791,163882,81619,50943,26137,6711,641518,5747,138948,1514,10223,51176,79814
GSE22025_TGFB1_VS_TGFB1_AND_PROGESTERONE_TREATED_CD4_TCELL_DN		4.84833	3.59433	15	111	2.6568e-06	0.000177166	1514,8728,2180,23523,923,3748,6004,643,5045,8600,481,8718,3399,659,57154
GSE10325_LUPUS_CD4_TCELL_VS_LUPUS_MYELOID_UP		3.72674	6.08769	20	188	2.79246e-06	0.000177166	914,113791,9737,51176,60468,399665,2625,8718,923,57134,54509,51303,23243,1911,10223,79961,2272,6711,4753,27250
GSE24634_NAIVE_CD4_TCELL_VS_DAY7_IL4_CONV_TREG_UP		3.73201	5.76388	19	178	4.7288e-06	0.000270015	64750,3678,51621,4616,4092,79960,9057,113791,8460,10346,2272,4753,8462,26137,57134,6304,79673,23710,7159
Reactome
ID	Description	GeneRatio	BgRatio	Count	pvalue	FDR	qvalue	geneID
201451	Signaling by BMP	6/129	14/3862	6	2.98184e-06	0.00135674	0.00131829	SMAD7/SMURF2/SKI/NOG/SMURF1/BMPR2
111465	Apoptotic cleavage of cellular proteins	6/129	28/3862	6	0.000254317	0.0578571	0.0562174	BIRC2/TJP2/PTK2/PLEC/SATB1/VIM
2173789	TGF-beta receptor signaling activates SMADs	6/129	31/3862	6	0.000457717	0.0694204	0.067453	SMAD7/SMURF2/PMEPA1/FURIN/SMURF1/UBE2M
75153	Apoptotic execution phase	6/129	37/3862	6	0.0012261	0.139469	0.135516	BIRC2/TJP2/PTK2/PLEC/SATB1/VIM
170834	Signaling by TGF-beta Receptor Complex	8/129	67/3862	8	0.00154863	0.140925	0.136931	SMAD7/SMURF2/PMEPA1/SKIL/FURIN/SKI/SMURF1/UBE2M
216083	Integrin cell surface interactions	5/129	29/3862	5	0.00239629	0.168388	0.163616	ITGAE/THBS1/ITGA5/ITGA4/COL5A2
202733	Cell surface interactions at the vascular wall	7/129	57/3862	7	0.00259059	0.168388	0.163616	SLC7A6/CD58/CD2/CD48/ITGA5/ITGA4/ATP1B1
1474244	Extracellular matrix organization	8/129	76/3862	8	0.00348134	0.198001	0.19239	ITGAE/THBS1/FURIN/ITGA5/PLEC/ITGA4/CTSL/COL5A2
4086400	PCP/CE pathway	7/129	62/3862	7	0.00419685	0.212174	0.206161	DAAM1/SMURF2/PSMD14/PSMB2/PSMC3/SMURF1/FZD1
109582	Hemostasis	16/129	242/3862	16	0.0060931	0.277236	0.269379	APBB1IP/SLC7A6/CD58/CD2/CD48/THBS1/PIK3R5/ITGA5/H3F3A/DAGLB/PTK2/ZFPM1/GATA3/RAD51C/ITGA4/ATP1B1

## Sheet: Disease annotation
Disease annotation iTreg subnetwork
GWAS catalog categories
ID	OddsRatio	ExpCount	Count	Size	Pvalue (hypergeometric)	Pvalue (resampling)	FWER	EntrezID
Digestive system disorder	1.83416	14.5132	24	364	0.00849451	0.0137	0.1945	10171,163486,8807,57154,2720,643,677,27086,51621,4092,23095,5144,26137,101927156,60468,6641,5334,63027,221895,2625,57580,81619,923,4851
AI21	1.54749	25.0792	35	629	0.0206857	0.0278	0.3304	10171,677,1236,923,163486,8807,57154,60468,22990,643,64375,6631,3596,9645,51621,4092,23095,5144,965,50650,51176,80176,101927156,5334,63027,2720,221895,2625,2004,11214,8728,161882,26207,4851,81619
AI6	1.57139	17.2644	25	433	0.0339968	0.0423	0.443	10171,677,1236,923,60468,57154,643,6631,64375,23095,3596,965,50650,51176,80176,5334,8807,163486,63027,221895,2625,11214,8728,4851,81619
Hematological measurement	1.73832	8.61226	14	216	0.0470384	0.05	0.4754	9953,55544,101927156,6304,3676,10171,50650,4306,7039,5334,3098,23095,5339,23165
Immune system disorder	1.39736	15.8689	21	398	0.107436	0.1154	0.7421	677,1236,103910,60468,84636,8204,64375,643,6631,3596,50650,51176,80176,101927156,2720,5334,2625,221895,659,11214,8728
Response to drug	1.33103	14.912	19	374	0.158331	0.1564	0.8158	64207,9953,22990,51320,79960,80045,63027,55224,54518,2272,80176,5144,9659,221895,11214,2004,26207,161882,7159
Neurological disorder	1.20878	40.4298	46	1014	0.169857	0.1706	0.8158	3738,923,4155,22990,55776,59342,9241,7903,10171,256987,962,643,677,7071,51176,80045,50650,27086,5144,9846,23095,3682,2272,965,90139,60468,6641,8728,64393,25797,3320,3800,161145,57580,11046,23199,55568,5045,283209,1290,59339,5243,4306,5334,9889,26137
Other disease	1.23803	24.521	29	615	0.183487	0.1842	0.8158	9241,27106,80176,9469,8321,9953,22990,27086,54880,9645,51621,5144,64375,3596,23165,9813,2272,5058,2000,11214,55224,64750,2004,26207,6760,4306,63027,8728,161882
Cancer	1.12769	13.5165	15	339	0.374592	0.3385	0.9322	9241,55776,122060,10171,256380,7178,2272,5058,6711,4642,9414,6641,256987,6304,7159
Other trait	1.12388	13.5563	15	340	0.379065	0.3428	0.9322	8204,7903,3596,3738,5144,643,221895,4642,2625,949,2272,11046,753,81603,51176
Biological process	1.05882	28.7075	30	720	0.425689	0.3972	0.9322	9469,4155,59342,7903,8553,8600,101927156,84636,345462,153020,9645,51621,5144,80045,3676,9057,80176,2272,63027,60468,3320,5334,161145,7039,50650,10213,26207,23533,64375,753
Lipid or lipoprotein measurement	0.932132	22.2483	21	558	0.651214	0.5835	0.971	4155,83888,55668,4306,481,101927156,2272,949,5144,63027,60468,27086,8807,163486,9645,154075,161145,7039,50650,10223,388403
Cardiovascular measurement	0.93829	22.1287	21	555	0.640858	0.5878	0.971	9953,4155,79673,949,79960,4306,5339,9057,161145,5144,63027,60468,221895,7039,50650,221955,54918,1456,1911,22874,9926
Cardiovascular disease	0.743924	6.57881	5	165	0.796922	0.7101	0.9903	4155,55544,59338,549,7178,221895,92106,5144,63027,60468,161145,7039,50650,23002
Metabolic disorder	0.821891	16.5866	14	416	0.791101	0.7181	0.9903	9960,2272,4642,54518,9645
Inflammatory measurement	0.807786	14.4734	12	363	0.796575	0.7186	0.9903	9953,4155,101927156,3676,8600,54518,5144,63027,60468,161145,7039,50650
Other measurement	0.829795	79.6634	73	1998	0.884967	0.8409	0.9903	9953,10865,10018,9241,641518,4155,27106,3958,7903,22990,7039,23086,79673,8553,8600,101927156,84636,55668,153020,3667,50650,9819,9655,79960,2272,55568,30061,9414,119,23291,5144,9469,3676,57580,6711,221895,4306,3098,9846,93145,949,60468,64375,3596,5339,54518,9057,4642,5058,8728,59338,92106,51320,27086,63027,8204,5702,26207,161882,9938,2004,6497,659,161145,54918,1456,10223,26137,56937,59339,23533,71…
Body measurement	0.760338	30.9802	25	777	0.911789	0.8641	0.9903	9241,4155,153020,55568,50650,9655,345462,23291,5334,221895,59338,2272,5144,63027,60468,8728,5702,161145,7039,57169,5339,92106,197358,26289,51621
Liver enzyme measurement	0.528247	14.1943	8	356	0.978851	0.9491	0.9903	9953,4155,5144,63027,60468,161145,7039,50650
Diseases (Menche et al.)
ID	OddsRatio	ExpCount	Count	Size	Pvalue (hypergeometric)	EntrezID
crohn disease	4.81432	2.68698	10	59	0.000211802	163486,677,8600,8807,6304,63027,8204,5334,60468,10171
inflammatory bowel diseases	3.79414	4.37203	13	96	0.000239991	5243,8807,163486,677,8600,63027,6304,85407,8204,5334,60468,10171,57154
gastroenteritis	3.69959	4.46312	13	98	0.00029697	5243,8807,163486,677,8600,63027,6304,85407,8204,5334,60468,10171,57154
gastrointestinal diseases	2.89985	7.92431	18	174	0.000459126	4092,5243,8807,163486,5144,677,8600,3676,6304,85407,63027,8204,5334,26137,60468,2720,10171,57154
intestinal diseases	2.98843	6.74022	16	148	0.000622172	4092,5243,8807,163486,677,8600,3676,6304,85407,63027,8204,5334,60468,2720,10171,57154
digestive system diseases	2.5604	11.1123	22	244	0.000680319	2272,5243,4092,643,8807,163486,5144,677,8600,3676,6304,85407,63027,8204,23095,5334,26137,10018,60468,2720,10171,57154
multiple sclerosis	2.71083	2.50481	6	55	0.0356157	5747,677,923,23095,965,60468
demyelinating autoimmune diseases, cns	2.65477	2.55035	6	56	0.0384875	5747,677,923,23095,965,60468
malabsorption syndromes	3.35706	1.36626	4	30	0.0441761	3676,60468,8807,2720
celiac disease	3.35706	1.36626	4	30	0.0441761	3676,60468,8807,2720
diabetes mellitus	2.08164	4.82745	9	106	0.0468409	8462,1234,3667,1236,54602,5144,64375,60468,221895
autoimmune diseases of the nervous system	2.31741	2.86915	6	63	0.0627387	5747,677,923,23095,965,60468
glucose metabolism disorders	1.87353	5.28287	9	116	0.0753231	8462,1234,3667,1236,5144,64375,54602,60468,221895
demyelinating diseases	2.12308	3.09686	6	68	0.0846182	5747,677,923,23095,965,60468
renal tubular transport, inborn errors	4.76329	0.500962	2	11	0.0862396	4306,760
respiratory hypersensitivity	2.93984	1.13855	3	25	0.10169	3596,5144,64375
varicose veins	3.89196	0.592046	2	13	0.115414	3667,153020
diabetes mellitus, type 2	2.27808	1.91276	4	42	0.120373	8462,3667,221895,54602
autoimmune diseases	1.53594	8.47081	12	186	0.129799	5133,50943,1234,60468,5747,677,64375,84547,923,1236,23095,965
anemia, hemolytic	3.56522	0.637588	2	14	0.130824	50943,3098
hypersensitivity, immediate	2.58176	1.27518	3	28	0.131675	3596,5144,64375
hypersensitivity	2.58176	1.27518	3	28	0.131675	3596,5144,64375
digestive system neoplasms	1.83487	2.91469	5	64	0.162474	4092,2272,23095,26137,5144
sarcoma	3.05176	0.728672	2	16	0.162906	6760,221895
respiratory tract diseases	1.91443	2.23156	4	49	0.1806	3596,659,64375,5144
skin abnormalities	2.14412	1.50289	3	33	0.18738	5339,1736,1290
osteochondrodysplasias	2.14412	1.50289	3	33	0.18738	8600,9469,760
immune system diseases	1.33464	13.7081	17	301	0.19292	694,1234,3596,5133,27086,204,50943,84547,1236,23095,5747,5144,64375,923,965,60468,677
endocrine system diseases	1.43041	7.42335	10	163	0.200177	1234,3667,8462,5889,54602,5144,64375,1236,60468,221895
genital neoplasms, female	2.5081	0.865298	2	19	0.213198	5889,221895
infant, newborn, diseases	2.36715	0.91084	2	20	0.230312	204,50943
neoplasms, connective tissue	2.36715	0.91084	2	20	0.230312	6760,221895
bone diseases, developmental	1.68218	2.50481	4	55	0.238754	760,8600,9469,9241
cardiovascular diseases	1.34183	7.83323	10	172	0.250462	5144,54880,659,1290,51320,4851,3667,9960,153020,80896
colitis	1.77941	1.77614	3	39	0.260584	10171,8204,57154
colitis, ulcerative	1.77941	1.77614	3	39	0.260584	10171,8204,57154
diabetes mellitus, type 1	1.5555	2.68698	4	59	0.279774	1234,1236,64375,60468
asthma	1.93149	1.09301	2	24	0.299285	5144,64375
genital diseases, female	1.93149	1.09301	2	24	0.299285	5889,221895
lung diseases	1.59706	1.95831	3	43	0.311367	659,64375,5144
bile duct diseases	1.84625	1.13855	2	25	0.316467	10018,643
vascular diseases	1.32371	4.69083	6	103	0.326413	5144,1290,51320,659,3667,153020
lung diseases, obstructive	1.76812	1.18409	2	26	0.33356	5144,64375
bronchial diseases	1.69623	1.22963	2	27	0.350537	5144,64375
adenocarcinoma	1.69623	1.22963	2	27	0.350537	949,23095
colonic diseases	1.35039	3.05131	4	67	0.364491	4092,8204,10171,57154
proteinuria	2.34762	0.45542	1	10	0.373433	7903
leprosy	2.34762	0.45542	1	10	0.373433	55744
metal metabolism, inborn errors	2.34762	0.45542	1	10	0.373433	30061
albuminuria	2.34762	0.45542	1	10	0.373433	7903
urological manifestations	2.34762	0.45542	1	10	0.373433	7903
urination disorders	2.34762	0.45542	1	10	0.373433	7903
neoplasms, connective and soft tissue	1.56844	1.32072	2	29	0.384045	6760,221895
lysosomal storage diseases, nervous system	1.51139	1.36626	2	30	0.400534	2720,2517
gastrointestinal neoplasms	1.32353	2.32264	3	51	0.413164	4092,26137,5144
biliary tract diseases	1.45827	1.4118	2	31	0.416821	10018,643
immunologic deficiency syndromes	1.45827	1.4118	2	31	0.416821	204,50943
ovarian neoplasms	1.91818	0.546504	1	12	0.429573	5889
dysostoses	1.75714	0.592046	1	13	0.455753	9241
collagen diseases	1.75714	0.592046	1	13	0.455753	1290
mouth diseases	1.62088	0.637588	1	14	0.480747	9241
hemostatic disorders	1.62088	0.637588	1	14	0.480747	1290
neoplasms by site	1.07653	7.51443	8	165	0.483129	2272,5889,4092,5144,23095,26137,949,6498
urogenital neoplasms	1.10919	3.64336	4	80	0.500528	5889,221895,6498,949
otorhinolaryngologic diseases	1.50408	0.68313	1	15	0.50461	3596
myeloproliferative disorders	1.50408	0.68313	1	15	0.50461	9659
leukemia, lymphocytic, chronic, b-cell	1.50408	0.68313	1	15	0.50461	694
gram-positive bacterial infections	1.40286	0.728672	1	16	0.52739	55744
ovarian diseases	1.40286	0.728672	1	16	0.52739	5889
mycobacterium infections	1.40286	0.728672	1	16	0.52739	55744
actinomycetales infections	1.40286	0.728672	1	16	0.52739	55744
adnexal diseases	1.40286	0.728672	1	16	0.52739	5889
esophageal diseases	1.40286	0.728672	1	16	0.52739	5144
female urogenital diseases	1.04285	5.78384	6	127	0.527391	4306,760,5889,221895,7903,949
carcinoma, renal cell	1.31429	0.774214	1	17	0.549137	949
neoplasms, neuroepithelial	1.31429	0.774214	1	17	0.549137	23095
leukemia, b-cell	1.31429	0.774214	1	17	0.549137	694
bone diseases	1.03704	3.87107	4	85	0.549827	760,8600,9469,9241
anemia	1.10603	1.82168	2	40	0.552277	50943,3098
stomatognathic diseases	1.23613	0.819756	1	18	0.569896	9241
lysosomal storage diseases	1.04928	1.91276	2	42	0.579306	2720,2517
muscular diseases	1.04928	1.91276	2	42	0.579306	5339,90
female urogenital diseases and pregnancy complications	0.980769	6.10263	6	134	0.582444	4306,760,5889,221895,7903,949
kidney neoplasms	1.16667	0.865298	1	19	0.589713	949
bacterial infections	1.16667	0.865298	1	19	0.589713	55744
skin diseases, genetic	0.981618	3.05131	3	67	0.598593	1290,5339,1736
ataxia	1.10451	0.91084	1	20	0.608629	3748
liver cirrhosis, biliary	1.10451	0.91084	1	20	0.608629	643
cerebellar ataxia	1.10451	0.91084	1	20	0.608629	3748
charcot-marie-tooth disease	1.10451	0.91084	1	20	0.608629	23095
bacterial infections and mycoses	1.10451	0.91084	1	20	0.608629	55744
macular degeneration	1.10451	0.91084	1	20	0.608629	59338
neuroendocrine tumors	1.10451	0.91084	1	20	0.608629	23095
spinocerebellar ataxias	1.10451	0.91084	1	20	0.608629	3748
rectal diseases	1.04857	0.956382	1	21	0.626684	4092
alzheimer disease	1.04857	0.956382	1	21	0.626684	9846
liver cirrhosis	1.04857	0.956382	1	21	0.626684	643
carcinoma	0.929469	2.14047	2	47	0.641678	23095,949
spinocerebellar degenerations	0.997959	1.00192	1	22	0.643918	3748
muscular disorders, atrophic	0.997959	1.00192	1	22	0.643918	5339
muscular dystrophies	0.951948	1.04747	1	23	0.660367	5339
cholestasis	0.951948	1.04747	1	23	0.660367	643
heart defects, congenital	0.951948	1.04747	1	23	0.660367	54880
cerebellar diseases	0.951948	1.04747	1	23	0.660367	3748
cholestasis, intrahepatic	0.951948	1.04747	1	23	0.660367	643
head and neck neoplasms	0.951948	1.04747	1	23	0.660367	5144
urologic diseases	0.88536	4.46312	4	98	0.665305	4306,760,7903,949
leukemia, lymphoid	0.869565	2.2771	2	50	0.675549	694,27086
skin diseases	0.871047	7.87877	7	173	0.691018	1290,5339,5889,1736,10161,3596,64375
cerebrovascular disorders	0.871429	1.13855	1	25	0.691049	5144
tauopathies	0.871429	1.13855	1	25	0.691049	9846
urologic neoplasms	0.836	1.18409	1	26	0.705349	949
heart diseases	0.808442	3.64336	3	80	0.718917	54880,4851,9960
breast neoplasms	0.803297	1.22963	1	27	0.718995	5889
gonadal disorders	0.803297	1.22963	1	27	0.718995	5889
breast diseases	0.803297	1.22963	1	27	0.718995	5889
lipidoses	0.803297	1.22963	1	27	0.718995	2720
kidney diseases	0.797511	3.6889	3	81	0.72693	4306,760,949
colorectal neoplasms	0.773016	1.27518	1	28	0.732018	4092
intestinal neoplasms	0.773016	1.27518	1	28	0.732018	4092
precursor cell lymphoblastic leukemia-lymphoma	0.773016	1.27518	1	28	0.732018	27086
hemorrhagic disorders	0.773016	1.27518	1	28	0.732018	1290
neoplastic syndromes, hereditary	0.773016	1.27518	1	28	0.732018	5889
dyskinesias	0.773016	1.27518	1	28	0.732018	3748
cardiovascular abnormalities	0.773016	1.27518	1	28	0.732018	54880
lupus erythematosus, systemic	0.769726	2.55035	2	56	0.735594	5133,84547
skin and connective tissue diseases	0.844059	11.4766	10	252	0.736261	5339,5889,5133,1290,1736,10161,2720,3596,64375,84547
parkinson disease	0.744898	1.32072	1	29	0.744446	65018
liver diseases	0.741201	2.64144	2	58	0.753436	23095,643
parkinsonian disorders	0.718719	1.36626	1	30	0.756305	65018
dementia	0.718719	1.36626	1	30	0.756305	9846
skin diseases, papulosquamous	0.694286	1.4118	1	31	0.767621	3596
psoriasis	0.694286	1.4118	1	31	0.767621	3596
connective tissue diseases	0.755306	5.14625	4	113	0.772035	5133,2720,1290,84547
metabolic diseases	0.838989	19.2643	17	423	0.772354	1234,8462,3667,30061,204,4306,2517,760,2720,54602,64375,5144,3676,8807,1236,60468,221895
nutritional and metabolic diseases	0.836154	19.3098	17	424	0.776041	1234,8462,3667,30061,204,4306,2517,760,2720,54602,64375,5144,3676,8807,1236,60468,221895
prostatic neoplasms	0.671429	1.45734	1	32	0.778419	6498
prostatic diseases	0.671429	1.45734	1	32	0.778419	6498
endocrine gland neoplasms	0.671429	1.45734	1	32	0.778419	5889
leukemia, myeloid, acute	0.671429	1.45734	1	32	0.778419	2000
leukemia	0.701872	4.14432	3	91	0.797674	694,27086,2000
musculoskeletal abnormalities	0.62987	1.54843	1	34	0.798552	9241
neoplasms	0.802069	15.3932	13	338	0.801203	23095,2272,694,5889,221895,6760,27086,4092,2000,5144,26137,949,6498
dna repair-deficiency disorders	0.610924	1.59397	1	35	0.807931	204
male urogenital diseases	0.723727	6.64913	5	146	0.8125	4306,760,7903,949,6498
neuroectodermal tumors	0.593061	1.63951	1	36	0.816879	23095
lipid metabolism, inborn errors	0.593061	1.63951	1	36	0.816879	2720
musculoskeletal diseases	0.720437	7.96985	6	175	0.828396	760,8600,9469,9241,5339,90
genital neoplasms, male	0.560232	1.7306	1	38	0.83356	6498
neoplasms, nerve tissue	0.560232	1.7306	1	38	0.83356	23095
lipid metabolism disorders	0.560232	1.7306	1	38	0.83356	2720
neoplasms, glandular and epithelial	0.614752	3.1424	2	69	0.834259	23095,949
neoplasms, germ cell and embryonal	0.545113	1.77614	1	39	0.841329	23095
hematologic diseases	0.650985	5.87492	4	129	0.855025	9659,50943,3098,1290
basal ganglia diseases	0.517143	1.86722	1	41	0.855811	65018
hereditary sensory and motor neuropathy	0.517143	1.86722	1	41	0.855811	23095
carbohydrate metabolism, inborn errors	0.578485	3.32457	2	73	0.857248	2517,2720
nervous system malformations	0.570048	3.37011	2	74	0.86253	9990,23095
congenital abnormalities	0.692349	9.56382	7	210	0.864604	23095,54880,9241,9990,5339,1736,1290
immunoproliferative disorders	0.561842	3.41565	2	75	0.867635	694,27086
leukemia, myeloid	0.491837	1.95831	1	43	0.868988	2000
spinal cord diseases	0.480066	2.00385	1	44	0.875123	3748
brain diseases, metabolic, inborn	0.546087	3.50674	2	77	0.877335	2517,2720
neoplasms by histologic type	0.673077	9.79153	7	215	0.880592	221895,694,23095,6760,27086,2000,949
movement disorders	0.468831	2.04939	1	45	0.880976	65018
genital diseases, male	0.468831	2.04939	1	45	0.880976	6498
lymphoproliferative disorders	0.53852	3.55228	2	78	0.88194	694,27086
brain diseases, metabolic	0.53852	3.55228	2	78	0.88194	2517,2720
polyneuropathies	0.458095	2.09493	1	46	0.886557	23095
retinal degeneration	0.458095	2.09493	1	46	0.886557	59338
genetic diseases, x-linked	0.516969	3.6889	2	81	0.894827	1736,50943
retinal diseases	0.428571	2.23156	1	49	0.9018	59338
peripheral nervous system diseases	0.419534	2.2771	1	50	0.906417	23095
pathological conditions, signs and symptoms	0.490658	3.87107	2	85	0.91001	9990,7903
lymphatic diseases	0.490658	3.87107	2	85	0.91001	694,27086
bone marrow diseases	0.402521	2.36818	1	52	0.915019	9659
hemic and lymphatic diseases	0.60492	9.24503	6	203	0.918746	1290,50943,694,3098,27086,9659
signs and symptoms	0.372208	2.55035	1	56	0.929951	7903
brain diseases	0.540659	10.1559	6	223	0.955138	5144,65018,3748,2517,2720,9846
neuromuscular diseases	0.374103	4.96408	2	109	0.966006	5339,23095
metabolism, inborn errors	0.479549	9.47274	5	208	0.971051	760,4306,30061,2517,2720
neurodegenerative diseases	0.431104	8.42527	4	185	0.977457	65018,3748,23095,9846
central nervous system diseases	0.472934	11.34	6	249	0.980619	5144,65018,3748,2517,2720,9846
nervous system diseases	0.522188	22.3156	14	490	0.991621	23095,65018,3748,5144,2517,9990,5339,2720,5747,677,923,9846,965,60468
neurologic manifestations	0.18254	4.96408	1	109	0.994856	3748
heredodegenerative disorders, nervous system	0.251082	7.10455	2	156	0.995651	3748,23095
eye diseases	0.170559	5.28287	1	116	0.996383	59338
congenital, hereditary, and neonatal diseases and abnormalities	0.473812	27.8262	17	611	0.998163	4306,23095,3098,54880,3748,9241,30061,204,1290,2517,5889,760,9990,5339,1736,2720,50943
genetic diseases, inborn	0.409925	24.5471	13	539	0.99938	4306,23095,3098,3748,30061,1290,2517,5889,760,5339,1736,2720,50943
