# Supplementary material for: Time-resolved transcriptome and proteome landscape of human regulatory T cell (Treg) differentiation reveals novel regulators of FOXP3
Source: BMC Biol. 2018 May 7;16:47. doi: 10.1186/s12915-018-0518-3 (PMC5937035; doi:10.1186/s12915-018-0518-3)
Supplement: Supplementary file 7 — Table S6. Random Forest ranking for iTreg classification. (TXT 546 kb) [file 12915_2018_518_MOESM7_ESM.txt]

Gene_ID	Value	Rank
ENSG00000188997	0,187187473	1
ENSG00000145247	0,164865229	2
ENSG00000101665	0,157275487	3
ENSG00000135047	0,156857817	4
ENSG00000123411	0,149102493	5
ENSG00000261685	0,138487087	6
ENSG00000182022	0,136448721	7
ENSG00000140564	0,119388562	8
ENSG00000160683	0,118909304	9
ENSG00000123453	0,118119759	10
ENSG00000183337	0,117126624	11
ENSG00000105088	0,11640238	12
ENSG00000115828	0,116265596	13
ENSG00000245261	0,100482647	14
ENSG00000166979	0,100482298	15
ENSG00000112851	0,10047547	16
ENSG00000183655	0,100473002	17
ENSG00000168675	0,100363468	18
ENSG00000172331	0,100348496	19
ENSG00000225756	0,100295089	20
ENSG00000178623	0,099926102	21
ENSG00000117020	0,099423705	22
ENSG00000116824	0,099370693	23
ENSG00000118369	0,099212565	24
ENSG00000222032	0,099087447	25
ENSG00000139531	0,098824385	26
ENSG00000125388	0,098468952	27
ENSG00000123454	0,097324063	28
ENSG00000139629	0,095298141	29
ENSG00000166311	0,095048738	30
ENSG00000010404	0,094553803	31
ENSG00000177707	0,093284067	32
ENSG00000163362	0,09230524	33
ENSG00000118680	0,09141625	34
ENSG00000041353	0,089398583	35
ENSG00000140807	0,088840352	36
ENSG00000197859	0,088580789	37
ENSG00000173875	0,088140076	38
ENSG00000141380	0,084668005	39
ENSG00000124225	0,081915016	40
ENSG00000236609	0,08096184	41
ENSG00000163235	0,07723731	42
ENSG00000271646	0,070888121	43
ENSG00000110721	0,070888121	44
ENSG00000235576	0,070888121	45
ENSG00000008256	0,070888121	46
ENSG00000111145	0,070888121	47
ENSG00000149499	0,070888121	48
ENSG00000165240	0,070888121	49
ENSG00000205978	0,070888121	50
ENSG00000023902	0,070888121	51
ENSG00000104522	0,070888121	52
ENSG00000105329	0,070888121	53
ENSG00000111252	0,070888121	54
ENSG00000136603	0,070888121	55
ENSG00000151726	0,070888121	56
ENSG00000155090	0,070888121	57
ENSG00000157551	0,070888121	58
ENSG00000172005	0,070888121	59
ENSG00000188242	0,070888121	60
ENSG00000033170	0,070888121	61
ENSG00000066855	0,070888121	62
ENSG00000112305	0,070888121	63
ENSG00000131748	0,070888121	64
ENSG00000152022	0,070888121	65
ENSG00000163812	0,070888121	66
ENSG00000165272	0,070888121	67
ENSG00000173208	0,070888121	68
ENSG00000180011	0,070888121	69
ENSG00000186994	0,070888121	70
ENSG00000196526	0,070888121	71
ENSG00000243335	0,070888121	72
ENSG00000106460	0,070888121	73
ENSG00000115956	0,070888121	74
ENSG00000122223	0,070888121	75
ENSG00000133422	0,070888121	76
ENSG00000151748	0,070888121	77
ENSG00000161791	0,070888121	78
ENSG00000165804	0,070888121	79
ENSG00000174885	0,070888121	80
ENSG00000201678	0,070888121	81
ENSG00000043462	0,070888121	82
ENSG00000063241	0,070888121	83
ENSG00000089094	0,070888121	84
ENSG00000104267	0,070888121	85
ENSG00000117318	0,070888121	86
ENSG00000120833	0,070888121	87
ENSG00000122515	0,070888121	88
ENSG00000125457	0,070888121	89
ENSG00000139687	0,070888121	90
ENSG00000140941	0,070888121	91
ENSG00000143365	0,070888121	92
ENSG00000154978	0,070888121	93
ENSG00000164050	0,070888121	94
ENSG00000166822	0,070888121	95
ENSG00000169902	0,070888121	96
ENSG00000170312	0,070888121	97
ENSG00000172965	0,070888121	98
ENSG00000176624	0,070888121	99
ENSG00000183347	0,070888121	100
ENSG00000049768	0,070888121	101
ENSG00000069329	0,070888121	102
ENSG00000100385	0,070888121	103
ENSG00000102786	0,070888121	104
ENSG00000105738	0,070888121	105
ENSG00000108702	0,070888121	106
ENSG00000112679	0,070888121	107
ENSG00000115468	0,070888121	108
ENSG00000131400	0,070888121	109
ENSG00000135074	0,070888121	110
ENSG00000137210	0,070888121	111
ENSG00000137752	0,070888121	112
ENSG00000139112	0,070888121	113
ENSG00000148834	0,070888121	114
ENSG00000162645	0,070888121	115
ENSG00000164134	0,070888121	116
ENSG00000164400	0,070888121	117
ENSG00000164574	0,070888121	118
ENSG00000165434	0,070888121	119
ENSG00000165661	0,070888121	120
ENSG00000168569	0,070888121	121
ENSG00000171055	0,070888121	122
ENSG00000206535	0,070888121	123
ENSG00000223864	0,070888121	124
ENSG00000230124	0,070888121	125
ENSG00000237854	0,070888121	126
ENSG00000244291	0,070888121	127
ENSG00000006704	0,070888121	128
ENSG00000100938	0,070888121	129
ENSG00000105369	0,070888121	130
ENSG00000105968	0,070888121	131
ENSG00000115091	0,070888121	132
ENSG00000150938	0,070888121	133
ENSG00000164919	0,070888121	134
ENSG00000165359	0,070888121	135
ENSG00000169508	0,070888121	136
ENSG00000171206	0,070888121	137
ENSG00000172548	0,070888121	138
ENSG00000211956	0,070888121	139
ENSG00000227495	0,070888121	140
ENSG00000006075	0,070888121	141
ENSG00000088826	0,070888121	142
ENSG00000100092	0,070888121	143
ENSG00000113532	0,070888121	144
ENSG00000115526	0,070888121	145
ENSG00000154027	0,070888121	146
ENSG00000159423	0,070888121	147
ENSG00000159592	0,070888121	148
ENSG00000178947	0,070888121	149
ENSG00000234118	0,070888121	150
ENSG00000267680	0,070888121	151
ENSG00000108100	0,070888121	152
ENSG00000119669	0,070888121	153
ENSG00000137801	0,070888121	154
ENSG00000145391	0,070888121	155
ENSG00000148468	0,070888121	156
ENSG00000154511	0,070888121	157
ENSG00000164484	0,070888121	158
ENSG00000188033	0,070888121	159
ENSG00000204054	0,070888121	160
ENSG00000263934	0,070888121	161
ENSG00000035720	0,070888121	162
ENSG00000091039	0,070888121	163
ENSG00000104976	0,070888121	164
ENSG00000143443	0,070888121	165
ENSG00000162430	0,070888121	166
ENSG00000178573	0,070888121	167
ENSG00000233056	0,070888121	168
ENSG00000108292	0,070888121	169
ENSG00000133256	0,070888121	170
ENSG00000168288	0,070888121	171
ENSG00000186638	0,070888121	172
ENSG00000261827	0,070888121	173
ENSG00000065183	0,070888121	174
ENSG00000101695	0,070888121	175
ENSG00000137710	0,070888121	176
ENSG00000147065	0,070888121	177
ENSG00000149782	0,070888121	178
ENSG00000151640	0,070888121	179
ENSG00000152795	0,070888121	180
ENSG00000168214	0,070888121	181
ENSG00000175841	0,070888121	182
ENSG00000179598	0,070888121	183
ENSG00000180329	0,070888121	184
ENSG00000187554	0,070888121	185
ENSG00000135525	0,070888121	186
ENSG00000146425	0,070888121	187
ENSG00000148400	0,070888121	188
ENSG00000167291	0,070888121	189
ENSG00000232586	0,070888121	190
ENSG00000137871	0,070888121	191
ENSG00000173442	0,070888121	192
ENSG00000029993	0,070888121	193
ENSG00000070882	0,070888121	194
ENSG00000136153	0,070888121	195
ENSG00000137171	0,070888121	196
ENSG00000153786	0,070888121	197
ENSG00000168612	0,070888121	198
ENSG00000186312	0,070888121	199
ENSG00000214826	0,070888121	200
ENSG00000239305	0,070888121	201
ENSG00000272156	0,070888121	202
ENSG00000075303	0,070888121	203
ENSG00000129535	0,070888121	204
ENSG00000143748	0,070888121	205
ENSG00000162777	0,070888121	206
ENSG00000091527	0,070888121	207
ENSG00000164308	0,070888121	208
ENSG00000134256	0,070888121	209
ENSG00000139644	0,070888121	210
ENSG00000162892	0,070888121	211
ENSG00000102144	0,070888121	212
ENSG00000269386	0,070888121	213
ENSG00000268903	0,070888121	214
ENSG00000184154	0,070888121	215
ENSG00000103495	0,060108292	216
ENSG00000115839	0,059167509	217
ENSG00000077809	-0,006652048	218
ENSG00000140682	-0,052503795	219
ENSG00000187626	-0,062960369	220
ENSG00000084112	-0,064729404	221
ENSG00000214289	-0,06771091	222
ENSG00000100979	-0,070100262	223
ENSG00000102755	-0,070888121	224
ENSG00000183530	-0,070888121	225
ENSG00000232593	-0,070888121	226
ENSG00000089050	-0,070888121	227
ENSG00000153561	-0,070888121	228
ENSG00000121281	-0,070888121	229
ENSG00000144559	-0,070888121	230
ENSG00000155329	-0,070888121	231
ENSG00000222009	-0,070888121	232
ENSG00000132300	-0,070888121	233
ENSG00000140511	-0,070888121	234
ENSG00000160799	-0,070888121	235
ENSG00000183751	-0,070888121	236
ENSG00000265735	-0,070888121	237
ENSG00000148572	-0,070888121	238
ENSG00000187952	-0,070888121	239
ENSG00000213123	-0,070888121	240
ENSG00000104872	-0,070888121	241
ENSG00000134250	-0,070888121	242
ENSG00000196622	-0,070888121	243
ENSG00000047644	-0,070888121	244
ENSG00000107819	-0,070888121	245
ENSG00000114126	-0,070888121	246
ENSG00000181826	-0,070888121	247
ENSG00000199436	-0,070888121	248
ENSG00000154222	-0,070888121	249
ENSG00000196465	-0,070888121	250
ENSG00000089195	-0,070888121	251
ENSG00000186908	-0,070888121	252
ENSG00000096433	-0,070888121	253
ENSG00000197603	-0,070888121	254
ENSG00000125744	-0,070888121	255
ENSG00000167173	-0,070888121	256
ENSG00000187815	-0,070888121	257
ENSG00000177337	-0,070888121	258
ENSG00000162496	-0,070888121	259
ENSGR0000169093	-0,070888121	260
ENSG00000119402	-0,070888121	261
ENSG00000124783	-0,070888121	262
ENSG00000103253	-0,070888121	263
ENSG00000068697	-0,070888121	264
ENSG00000140650	-0,070888121	265
ENSG00000122122	-0,070888121	266
ENSG00000175066	-0,070888121	267
ENSG00000222041	-0,070953633	268
ENSG00000086061	-0,073818482	269
ENSG00000066279	-0,078506867	270
ENSG00000127081	-0,078934726	271
ENSG00000241352	-0,079002933	272
ENSG00000140548	-0,080047732	273
ENSG00000167768	-0,082331419	274
ENSG00000105298	-0,082490659	275
ENSG00000161558	-0,082853395	276
ENSG00000161980	-0,083342346	277
ENSG00000243779	-0,084337886	278
ENSG00000140521	-0,084591122	279
ENSG00000123505	-0,085107717	280
ENSG00000197746	-0,085395658	281
ENSG00000272750	-0,085547699	282
ENSG00000155229	-0,086579426	283
ENSG00000152193	-0,086706562	284
ENSG00000197429	-0,087693427	285
ENSG00000170027	-0,089086067	286
ENSG00000229474	-0,090063269	287
ENSG00000235859	-0,091067186	288
ENSG00000244716	-0,091683802	289
ENSG00000130724	-0,091947788	290
ENSG00000100442	-0,092555481	291
ENSG00000171621	-0,092608473	292
ENSG00000253047	-0,092767266	293
ENSG00000096968	-0,094113987	294
ENSG00000111707	-0,095691397	295
ENSG00000113269	-0,095691397	296
ENSG00000236792	-0,095774324	297
ENSG00000151532	-0,09639622	298
ENSG00000138613	-0,096657674	299
ENSG00000110651	-0,097131185	300
ENSG00000101004	-0,097340513	301
ENSG00000037749	-0,097571819	302
ENSG00000239900	-0,097693441	303
ENSG00000126458	-0,09814239	304
ENSG00000214562	-0,098457064	305
ENSG00000266037	-0,09860386	306
ENSG00000213866	-0,098959378	307
ENSG00000224769	-0,09912279	308
ENSG00000213235	-0,099385707	309
ENSG00000263740	-0,099385707	310
ENSG00000267980	-0,099491558	311
ENSG00000102393	-0,099820214	312
ENSG00000118961	-0,100173654	313
ENSG00000198169	-0,100422542	314
ENSG00000215475	-0,100643329	315
ENSG00000205060	-0,100748317	316
ENSG00000145020	-0,100928957	317
ENSG00000132635	-0,100957408	318
ENSG00000165502	-0,101433754	319
ENSG00000165675	-0,101433754	320
ENSG00000212694	-0,101998344	321
ENSG00000100865	-0,102664471	322
ENSG00000185278	-0,102958236	323
ENSG00000252010	-0,102958236	324
ENSG00000109083	-0,103095487	325
ENSG00000129084	-0,103348797	326
ENSG00000214063	-0,103384372	327
ENSG00000163703	-0,103722825	328
ENSG00000126709	-0,103737783	329
ENSG00000118197	-0,103757455	330
ENSG00000248714	-0,103922374	331
ENSG00000265407	-0,103950152	332
ENSG00000120675	-0,10404382	333
ENSG00000135372	-0,104793659	334
ENSG00000244462	-0,104828484	335
ENSG00000213020	-0,104920602	336
ENSG00000167555	-0,104923817	337
ENSG00000172354	-0,104923817	338
ENSG00000147044	-0,104969744	339
ENSG00000089248	-0,105144344	340
ENSG00000014123	-0,105247765	341
ENSG00000244289	-0,105440598	342
ENSG00000242802	-0,105741189	343
ENSG00000071189	-0,1058239	344
ENSG00000211750	-0,105959531	345
ENSG00000253620	-0,106129344	346
ENSG00000083635	-0,106167517	347
ENSG00000167264	-0,106167517	348
ENSG00000251022	-0,10643117	349
ENSG00000171853	-0,10675106	350
ENSG00000167186	-0,107088331	351
ENSG00000166734	-0,107456518	352
ENSG00000247679	-0,107793869	353
ENSG00000077147	-0,108077314	354
ENSG00000105429	-0,108111629	355
ENSG00000110324	-0,108111629	356
ENSG00000143222	-0,108311205	357
ENSG00000131797	-0,108312688	358
ENSG00000137404	-0,108312688	359
ENSG00000230291	-0,108499223	360
ENSG00000164219	-0,108535453	361
ENSG00000211799	-0,109038027	362
ENSG00000070087	-0,109157355	363
ENSG00000263004	-0,109308084	364
ENSG00000259562	-0,109342571	365
ENSG00000177688	-0,109525583	366
ENSG00000272800	-0,109590743	367
ENSG00000099860	-0,109615808	368
ENSG00000143514	-0,110136123	369
ENSG00000258568	-0,110143481	370
ENSG00000139291	-0,110343801	371
ENSG00000259408	-0,110727319	372
ENSG00000153815	-0,110736513	373
ENSG00000166986	-0,110736513	374
ENSG00000182504	-0,111245281	375
ENSG00000217416	-0,111325402	376
ENSG00000042286	-0,111347249	377
ENSG00000199313	-0,111461296	378
ENSG00000112877	-0,111624804	379
ENSG00000185019	-0,111667591	380
ENSG00000254463	-0,112328202	381
ENSG00000146263	-0,112493179	382
ENSG00000154608	-0,112528331	383
ENSG00000265355	-0,112528331	384
ENSG00000205020	-0,112627588	385
ENSG00000145782	-0,112916175	386
ENSG00000140471	-0,113125866	387
ENSG00000163125	-0,113125866	388
ENSG00000166685	-0,113125866	389
ENSG00000260773	-0,113125866	390
ENSG00000076053	-0,11331099	391
ENSG00000243716	-0,113422786	392
ENSG00000197756	-0,113563319	393
ENSG00000092068	-0,113567981	394
ENSG00000207306	-0,113997289	395
ENSG00000211816	-0,113997289	396
ENSG00000055070	-0,114125379	397
ENSG00000183814	-0,114125379	398
ENSG00000267702	-0,114125379	399
ENSG00000140995	-0,114672546	400
ENSG00000144451	-0,114689161	401
ENSG00000150593	-0,114689161	402
ENSG00000251705	-0,114784412	403
ENSG00000228305	-0,115130971	404
ENSG00000090339	-0,115274334	405
ENSG00000243960	-0,115371991	406
ENSG00000121380	-0,115602922	407
ENSG00000116661	-0,115654005	408
ENSG00000168116	-0,115740148	409
ENSG00000163596	-0,115792413	410
ENSG00000167578	-0,115792413	411
ENSG00000172113	-0,115792413	412
ENSG00000109929	-0,116084393	413
ENSG00000253051	-0,116084393	414
ENSG00000273474	-0,116084393	415
ENSG00000171119	-0,11631911	416
ENSG00000229801	-0,11631911	417
ENSG00000154845	-0,116411167	418
ENSG00000064703	-0,116528374	419
ENSG00000116852	-0,116528374	420
ENSG00000272379	-0,116600915	421
ENSG00000226885	-0,116977068	422
ENSG00000073417	-0,116978286	423
ENSG00000167967	-0,116978286	424
ENSG00000262902	-0,1175347	425
ENSG00000197077	-0,117549707	426
ENSG00000205659	-0,117549707	427
ENSG00000234287	-0,117549707	428
ENSG00000197771	-0,11777882	429
ENSG00000176973	-0,117814417	430
ENSG00000234494	-0,118020588	431
ENSG00000232671	-0,118041462	432
ENSG00000224505	-0,118098006	433
ENSG00000211789	-0,118126786	434
ENSG00000241043	-0,118397282	435
ENSG00000165650	-0,118630494	436
ENSG00000207234	-0,118761138	437
ENSG00000108588	-0,118811684	438
ENSG00000188786	-0,119009728	439
ENSG00000267113	-0,119029038	440
ENSG00000142192	-0,119071948	441
ENSG00000143569	-0,119071948	442
ENSG00000138190	-0,119483678	443
ENSG00000214894	-0,119520796	444
ENSG00000064012	-0,119798986	445
ENSG00000109790	-0,119798986	446
ENSG00000171448	-0,119818005	447
ENSG00000211491	-0,119998649	448
ENSG00000160285	-0,120192462	449
ENSG00000264940	-0,120731971	450
ENSG00000269220	-0,120753626	451
ENSG00000031081	-0,120810922	452
ENSG00000198830	-0,12089528	453
ENSG00000205583	-0,120931541	454
ENSG00000163297	-0,12101674	455
ENSG00000227960	-0,12101674	456
ENSG00000119335	-0,121269036	457
ENSG00000227311	-0,121269036	458
ENSG00000014216	-0,121276164	459
ENSG00000122644	-0,121276164	460
ENSG00000217482	-0,121276164	461
ENSG00000235720	-0,121281519	462
ENSG00000254694	-0,121369076	463
ENSG00000137880	-0,121660278	464
ENSG00000104324	-0,121771972	465
ENSG00000129197	-0,121771972	466
ENSG00000101391	-0,121824511	467
ENSG00000116521	-0,121832609	468
ENSG00000254374	-0,121939799	469
ENSG00000211867	-0,122061692	470
ENSG00000260114	-0,122061692	471
ENSG00000249839	-0,122068269	472
ENSG00000134453	-0,12220179	473
ENSG00000260521	-0,122372826	474
ENSG00000161179	-0,122606087	475
ENSG00000213390	-0,122718985	476
ENSG00000010165	-0,122788889	477
ENSG00000125746	-0,122788889	478
ENSG00000256210	-0,123208611	479
ENSG00000267383	-0,123308923	480
ENSG00000230074	-0,123329049	481
ENSG00000238517	-0,123351364	482
ENSG00000262497	-0,123462859	483
ENSG00000204305	-0,123552042	484
ENSG00000077984	-0,123590144	485
ENSG00000115816	-0,123590144	486
ENSG00000134461	-0,123590144	487
ENSG00000272175	-0,123590144	488
ENSG00000127993	-0,123611112	489
ENSG00000188243	-0,123663176	490
ENSG00000178913	-0,123839313	491
ENSG00000141030	-0,124019936	492
ENSG00000142798	-0,124019936	493
ENSG00000164823	-0,124019936	494
ENSG00000265661	-0,124019936	495
ENSG00000143315	-0,124185266	496
ENSG00000168152	-0,124185266	497
ENSG00000168672	-0,12420657	498
ENSG00000124784	-0,124359671	499
ENSG00000223745	-0,124359671	500
ENSG00000123144	-0,124550884	501
ENSG00000165060	-0,124848955	502
ENSG00000187187	-0,124848955	503
ENSG00000136436	-0,124913413	504
ENSG00000136450	-0,125134062	505
ENSG00000164885	-0,125176207	506
ENSG00000101181	-0,125191127	507
ENSG00000142186	-0,125418385	508
ENSG00000196428	-0,125426003	509
ENSG00000157895	-0,125544191	510
ENSG00000006757	-0,125545502	511
ENSG00000167397	-0,125658905	512
ENSG00000037757	-0,125811586	513
ENSG00000126457	-0,125811586	514
ENSG00000197128	-0,125811586	515
ENSG00000166012	-0,125828321	516
ENSG00000065613	-0,12599232	517
ENSG00000118939	-0,12599232	518
ENSG00000186185	-0,12599232	519
ENSG00000187566	-0,12599232	520
ENSG00000183878	-0,126096508	521
ENSG00000173757	-0,126098246	522
ENSG00000138092	-0,126178446	523
ENSG00000249637	-0,126416326	524
ENSG00000165568	-0,126448168	525
ENSG00000230772	-0,126448168	526
ENSG00000241878	-0,126568908	527
ENSG00000124145	-0,126773138	528
ENSG00000175873	-0,126912752	529
ENSG00000104365	-0,127153925	530
ENSG00000160013	-0,127282645	531
ENSG00000164008	-0,127375178	532
ENSG00000181467	-0,127550742	533
ENSG00000164253	-0,127691007	534
ENSG00000225828	-0,127691007	535
ENSG00000148343	-0,12779947	536
ENSG00000148606	-0,12779947	537
ENSG00000168259	-0,127811965	538
ENSG00000198759	-0,127811965	539
ENSG00000173065	-0,127971002	540
ENSG00000006652	-0,1280972	541
ENSG00000230797	-0,128110452	542
ENSG00000272072	-0,128110452	543
ENSG00000132475	-0,128441623	544
ENSG00000137501	-0,128441623	545
ENSG00000152443	-0,128441623	546
ENSG00000146842	-0,128611582	547
ENSG00000241490	-0,128611582	548
ENSG00000263244	-0,128742323	549
ENSG00000145604	-0,128915064	550
ENSG00000166225	-0,128915064	551
ENSG00000266402	-0,128968809	552
ENSG00000072401	-0,129099445	553
ENSG00000099840	-0,129099445	554
ENSG00000080986	-0,129209742	555
ENSG00000142556	-0,12935734	556
ENSG00000186517	-0,12935734	557
ENSG00000048392	-0,129460308	558
ENSG00000089220	-0,129460308	559
ENSG00000227508	-0,129460308	560
ENSG00000269886	-0,129573346	561
ENSG00000039319	-0,129640901	562
ENSG00000106608	-0,129695573	563
ENSG00000124257	-0,129840065	564
ENSG00000143507	-0,129840065	565
ENSG00000174738	-0,129840065	566
ENSG00000180628	-0,129840065	567
ENSG00000207725	-0,129840065	568
ENSG00000232559	-0,129840065	569
ENSG00000133106	-0,12986562	570
ENSG00000271288	-0,129983665	571
ENSG00000141141	-0,130027113	572
ENSG00000163864	-0,130027113	573
ENSG00000185252	-0,130027113	574
ENSG00000257624	-0,130027113	575
ENSG00000266126	-0,130213713	576
ENSG00000259959	-0,130330618	577
ENSG00000084733	-0,130470005	578
ENSG00000101464	-0,130470005	579
ENSG00000092871	-0,130715816	580
ENSG00000166068	-0,130883998	581
ENSG00000188739	-0,131055608	582
ENSG00000159228	-0,131180841	583
ENSG00000089157	-0,131213676	584
ENSG00000104980	-0,131305255	585
ENSG00000255966	-0,131305255	586
ENSG00000269352	-0,131305255	587
ENSG00000104219	-0,13140062	588
ENSG00000092094	-0,131466896	589
ENSG00000136925	-0,131466896	590
ENSG00000207280	-0,131466896	591
ENSG00000268521	-0,131526038	592
ENSG00000267340	-0,131595395	593
ENSG00000082515	-0,13164168	594
ENSG00000105887	-0,13164168	595
ENSG00000117360	-0,13164168	596
ENSG00000125037	-0,13164168	597
ENSG00000138867	-0,13164168	598
ENSG00000207631	-0,13164168	599
ENSG00000102030	-0,131672805	600
ENSG00000171988	-0,131672805	601
ENSG00000227500	-0,131672805	602
ENSG00000164880	-0,131856469	603
ENSG00000155660	-0,131952877	604
ENSG00000270878	-0,132082605	605
ENSG00000079459	-0,132405838	606
ENSG00000149547	-0,132424557	607
ENSG00000212456	-0,132472444	608
ENSG00000089327	-0,132582521	609
ENSG00000134308	-0,132671226	610
ENSG00000260038	-0,132671226	611
ENSG00000062194	-0,132864948	612
ENSG00000131778	-0,132864948	613
ENSG00000229152	-0,132864948	614
ENSG00000136938	-0,132909329	615
ENSG00000229212	-0,133007478	616
ENSG00000182095	-0,133020608	617
ENSG00000101190	-0,133103476	618
ENSG00000053900	-0,133132168	619
ENSG00000180730	-0,133231396	620
ENSG00000198860	-0,133231396	621
ENSG00000225071	-0,133231396	622
ENSG00000206992	-0,133342014	623
ENSG00000259419	-0,133354613	624
ENSG00000234142	-0,133356131	625
ENSG00000013016	-0,133382607	626
ENSG00000165688	-0,133382607	627
ENSG00000132932	-0,133398527	628
ENSG00000186416	-0,133424849	629
ENSG00000168970	-0,13348345	630
ENSG00000175215	-0,133491694	631
ENSG00000066044	-0,133520433	632
ENSG00000113384	-0,133520433	633
ENSG00000157833	-0,133520433	634
ENSG00000262758	-0,133520433	635
ENSG00000112787	-0,133524741	636
ENSG00000184900	-0,133683144	637
ENSG00000130779	-0,133756517	638
ENSG00000159176	-0,133756517	639
ENSG00000168818	-0,133756517	640
ENSG00000173914	-0,133756517	641
ENSG00000196083	-0,133756517	642
ENSG00000257337	-0,133756517	643
ENSG00000121058	-0,133825409	644
ENSG00000172456	-0,133842604	645
ENSG00000211864	-0,133948295	646
ENSG00000226396	-0,133948295	647
ENSG00000134686	-0,134379349	648
ENSG00000160233	-0,134379349	649
ENSG00000198056	-0,134379349	650
ENSG00000251867	-0,134379349	651
ENSG00000272792	-0,134415819	652
ENSG00000227766	-0,134547557	653
ENSG00000127527	-0,134613234	654
ENSG00000211713	-0,134616025	655
ENSG00000090565	-0,134703977	656
ENSG00000257285	-0,134732953	657
ENSG00000135778	-0,134839972	658
ENSG00000164494	-0,134839972	659
ENSG00000113649	-0,134839972	660
ENSG00000176155	-0,135002357	661
ENSG00000183955	-0,135002357	662
ENSG00000225273	-0,135002357	663
ENSG00000122557	-0,135090925	664
ENSG00000166579	-0,135160795	665
ENSG00000143149	-0,135160795	666
ENSG00000125503	-0,135189488	667
ENSG00000221886	-0,135189488	668
ENSG00000255725	-0,135189488	669
ENSG00000072501	-0,135244867	670
ENSG00000110171	-0,135244867	671
ENSG00000211831	-0,135244867	672
ENSG00000184588	-0,135388105	673
ENSG00000176171	-0,13542888	674
ENSG00000263050	-0,13546636	675
ENSG00000089335	-0,135481991	676
ENSG00000116830	-0,135481991	677
ENSG00000162290	-0,135481991	678
ENSG00000230555	-0,135481991	679
ENSG00000250765	-0,135481991	680
ENSG00000100908	-0,135495728	681
ENSG00000111247	-0,135495728	682
ENSG00000160959	-0,135495728	683
ENSG00000163214	-0,135495728	684
ENSG00000165312	-0,135495728	685
ENSG00000179195	-0,135495728	686
ENSG00000196381	-0,135495728	687
ENSG00000214982	-0,135495728	688
ENSG00000207392	-0,135647707	689
ENSG00000200624	-0,135772709	690
ENSG00000146085	-0,13582224	691
ENSG00000085433	-0,135946742	692
ENSG00000182742	-0,135946742	693
ENSG00000235072	-0,135946742	694
ENSG00000151690	-0,136011266	695
ENSG00000254912	-0,1360533	696
ENSG00000083454	-0,136102676	697
ENSG00000116678	-0,136102676	698
ENSG00000139793	-0,136102676	699
ENSG00000214046	-0,136102676	700
ENSG00000078304	-0,136165242	701
ENSG00000215126	-0,136207446	702
ENSG00000263470	-0,136246536	703
ENSG00000136141	-0,136262597	704
ENSG00000260404	-0,136624083	705
ENSG00000105173	-0,136708668	706
ENSG00000196476	-0,136708668	707
ENSG00000051341	-0,136736091	708
ENSG00000107521	-0,136737184	709
ENSG00000230769	-0,136844707	710
ENSG00000118600	-0,13701205	711
ENSG00000119541	-0,137202162	712
ENSG00000255710	-0,137202162	713
ENSG00000273344	-0,137202162	714
ENSG00000183527	-0,137216806	715
ENSG00000072210	-0,137244724	716
ENSG00000163113	-0,137251699	717
ENSG00000106829	-0,137266565	718
ENSG00000118507	-0,137304596	719
ENSG00000135960	-0,137304596	720
ENSG00000170145	-0,137304596	721
ENSG00000266897	-0,137304596	722
ENSG00000273367	-0,137304596	723
ENSG00000166295	-0,137352474	724
ENSG00000198853	-0,137352474	725
ENSG00000255156	-0,137352474	726
ENSG00000264392	-0,137352474	727
ENSG00000221464	-0,137532622	728
ENSG00000227057	-0,137532622	729
ENSG00000102804	-0,137570293	730
ENSG00000256383	-0,137570293	731
ENSG00000143942	-0,137765587	732
ENSG00000271918	-0,137966666	733
ENSG00000096060	-0,138114392	734
ENSG00000165915	-0,138240676	735
ENSG00000188352	-0,138240676	736
ENSG00000184076	-0,138424016	737
ENSG00000157557	-0,138474127	738
ENSG00000256582	-0,138481247	739
ENSG00000172175	-0,138532328	740
ENSG00000135521	-0,13863226	741
ENSG00000107672	-0,138935256	742
ENSG00000200888	-0,138937095	743
ENSG00000138660	-0,138941518	744
ENSG00000178691	-0,138941518	745
ENSG00000186231	-0,138941518	746
ENSGR0000169100	-0,138941518	747
ENSG00000141101	-0,139030171	748
ENSG00000113068	-0,139187898	749
ENSG00000181523	-0,139187898	750
ENSG00000251333	-0,139187898	751
ENSG00000260482	-0,139187898	752
ENSG00000268362	-0,139187898	753
ENSG00000270179	-0,139187898	754
ENSG00000206190	-0,139204768	755
ENSG00000263766	-0,1392382	756
ENSG00000020129	-0,139253436	757
ENSG00000069424	-0,139253436	758
ENSG00000129071	-0,139253436	759
ENSG00000129562	-0,139253436	760
ENSG00000149932	-0,139253436	761
ENSG00000182979	-0,139253436	762
ENSG00000183763	-0,139253436	763
ENSG00000198663	-0,139253436	764
ENSG00000265218	-0,139253436	765
ENSG00000268951	-0,139253436	766
ENSG00000105426	-0,139319435	767
ENSG00000272540	-0,139561787	768
ENSG00000104808	-0,139679278	769
ENSG00000228546	-0,139679278	770
ENSG00000229816	-0,139679278	771
ENSG00000266896	-0,139679278	772
ENSG00000164002	-0,139711808	773
ENSG00000104907	-0,139750839	774
ENSG00000135828	-0,139850115	775
ENSG00000263968	-0,139973627	776
ENSG00000248124	-0,140316559	777
ENSG00000131069	-0,140632511	778
ENSG00000006007	-0,140705294	779
ENSG00000100097	-0,140705294	780
ENSG00000270096	-0,140705294	781
ENSG00000130520	-0,140819133	782
ENSG00000179933	-0,140888054	783
ENSG00000135617	-0,140927074	784
ENSG00000232567	-0,140927074	785
ENSG00000110048	-0,140976867	786
ENSG00000115364	-0,140999909	787
ENSG00000136463	-0,140999909	788
ENSG00000211721	-0,140999909	789
ENSG00000066926	-0,140999909	790
ENSG00000238228	-0,140999909	791
ENSG00000049541	-0,14107121	792
ENSG00000139168	-0,14107121	793
ENSG00000233230	-0,141083626	794
ENSG00000100342	-0,141150885	795
ENSG00000133872	-0,141150885	796
ENSG00000177728	-0,141150885	797
ENSG00000183935	-0,141150885	798
ENSG00000207547	-0,141150885	799
ENSG00000250539	-0,141150885	800
ENSG00000100906	-0,141179303	801
ENSG00000106610	-0,141179303	802
ENSG00000221914	-0,141265228	803
ENSG00000211727	-0,141289547	804
ENSG00000140382	-0,141440988	805
ENSG00000131148	-0,141487418	806
ENSG00000136295	-0,141507146	807
ENSG00000100239	-0,141588128	808
ENSG00000229002	-0,141595698	809
ENSG00000126934	-0,141736677	810
ENSG00000215271	-0,141773428	811
ENSG00000154781	-0,141801115	812
ENSG00000111206	-0,141881259	813
ENSG00000166592	-0,141881259	814
ENSG00000189043	-0,141881259	815
ENSG00000113407	-0,141929695	816
ENSG00000164405	-0,141929695	817
ENSG00000117399	-0,141935991	818
ENSG00000200381	-0,142030094	819
ENSG00000185418	-0,142164669	820
ENSG00000118640	-0,14220337	821
ENSG00000260498	-0,14220337	822
ENSG00000168060	-0,142292229	823
ENSG00000166501	-0,142298048	824
ENSG00000252892	-0,142373699	825
ENSG00000252079	-0,14238083	826
ENSG00000007545	-0,142560574	827
ENSG00000272677	-0,142560574	828
ENSG00000148832	-0,142591682	829
ENSG00000225979	-0,142591682	830
ENSG00000143106	-0,14267898	831
ENSG00000203836	-0,14267898	832
ENSG00000169189	-0,142697689	833
ENSG00000101246	-0,142813787	834
ENSG00000103507	-0,142813787	835
ENSG00000181704	-0,142813787	836
ENSG00000224882	-0,142813787	837
ENSG00000227507	-0,142813787	838
ENSG00000227698	-0,142813787	839
ENSG00000229676	-0,142813787	840
ENSG00000242636	-0,142813787	841
ENSG00000242736	-0,142813787	842
ENSG00000250412	-0,142813787	843
ENSG00000258741	-0,142813787	844
ENSG00000112799	-0,142921975	845
ENSG00000134463	-0,142921975	846
ENSG00000162591	-0,142921975	847
ENSG00000129219	-0,143058356	848
ENSG00000136960	-0,143058356	849
ENSG00000169925	-0,143058356	850
ENSG00000197044	-0,143058356	851
ENSG00000108788	-0,143113165	852
ENSG00000135679	-0,143189781	853
ENSG00000013583	-0,143199338	854
ENSG00000113593	-0,143199338	855
ENSG00000124243	-0,143199338	856
ENSG00000249859	-0,143199338	857
ENSG00000249863	-0,143199338	858
ENSG00000175886	-0,143219668	859
ENSG00000134824	-0,143247941	860
ENSG00000163131	-0,143422568	861
ENSG00000266066	-0,143422568	862
ENSG00000150637	-0,143614941	863
ENSG00000198301	-0,14364449	864
ENSG00000169398	-0,143747376	865
ENSG00000140553	-0,144005756	866
ENSG00000182774	-0,1440341	867
ENSG00000225205	-0,1440341	868
ENSG00000158427	-0,144146376	869
ENSG00000112624	-0,144216252	870
ENSG00000128408	-0,144292509	871
ENSG00000149532	-0,144292509	872
ENSG00000171791	-0,144292509	873
ENSG00000131236	-0,144302526	874
ENSG00000198625	-0,144302526	875
ENSG00000196998	-0,144316705	876
ENSG00000267197	-0,144316705	877
ENSG00000160993	-0,144337567	878
ENSG00000010803	-0,144371718	879
ENSG00000089280	-0,14438972	880
ENSG00000176454	-0,14442892	881
ENSG00000008086	-0,144491232	882
ENSG00000137812	-0,144491232	883
ENSG00000176222	-0,144491232	884
ENSG00000206737	-0,144491232	885
ENSG00000258695	-0,144491232	886
ENSG00000135722	-0,144520752	887
ENSG00000187049	-0,144564469	888
ENSG00000204564	-0,144564469	889
ENSG00000132522	-0,144612324	890
ENSG00000178295	-0,144612324	891
ENSG00000184860	-0,144612324	892
ENSG00000196968	-0,144612324	893
ENSG00000248161	-0,144612324	894
ENSG00000265874	-0,144612324	895
ENSG00000099256	-0,144614518	896
ENSG00000180370	-0,144682706	897
ENSG00000109618	-0,144699518	898
ENSG00000111790	-0,144699518	899
ENSG00000119917	-0,144699518	900
ENSG00000174775	-0,144699518	901
ENSG00000231549	-0,144699518	902
ENSG00000135916	-0,144921442	903
ENSG00000172575	-0,144944352	904
ENSG00000121774	-0,145208349	905
ENSG00000226723	-0,145208349	906
ENSG00000172057	-0,145258917	907
ENSG00000270016	-0,145258917	908
ENSG00000164603	-0,145339645	909
ENSG00000200253	-0,145339645	910
ENSG00000234141	-0,145339645	911
ENSG00000259097	-0,145353503	912
ENSG00000176049	-0,145353818	913
ENSG00000261101	-0,145399847	914
ENSG00000151692	-0,145417937	915
ENSG00000176410	-0,145417937	916
ENSG00000149346	-0,145567964	917
ENSG00000255302	-0,145591643	918
ENSG00000138641	-0,145612302	919
ENSG00000139193	-0,14565236	920
ENSG00000225580	-0,145674572	921
ENSG00000123358	-0,145699752	922
ENSG00000120533	-0,145830598	923
ENSG00000127362	-0,145862662	924
ENSG00000248290	-0,145862662	925
ENSG00000181847	-0,145877889	926
ENSG00000185761	-0,145979272	927
ENSG00000205045	-0,145979272	928
ENSG00000082213	-0,146105888	929
ENSG00000101003	-0,146105888	930
ENSG00000101856	-0,146105888	931
ENSG00000108187	-0,146105888	932
ENSG00000137309	-0,146105888	933
ENSG00000204370	-0,146105888	934
ENSG00000236552	-0,14611801	935
ENSG00000129116	-0,146180238	936
ENSG00000134313	-0,146182351	937
ENSG00000271754	-0,146234037	938
ENSG00000117054	-0,146364103	939
ENSG00000259917	-0,146364103	940
ENSG00000132471	-0,146365579	941
ENSG00000162066	-0,146365579	942
ENSG00000006744	-0,146502516	943
ENSG00000147813	-0,146502516	944
ENSG00000148730	-0,146502516	945
ENSG00000215210	-0,146502516	946
ENSG00000270277	-0,146502516	947
ENSG00000266753	-0,146507719	948
ENSG00000099381	-0,14651895	949
ENSG00000001461	-0,146660758	950
ENSG00000134109	-0,146661976	951
ENSG00000136068	-0,146661976	952
ENSG00000140386	-0,146661976	953
ENSG00000167986	-0,146661976	954
ENSG00000171302	-0,146661976	955
ENSG00000172292	-0,146661976	956
ENSG00000198131	-0,146661976	957
ENSG00000230590	-0,146661976	958
ENSG00000164074	-0,146682661	959
ENSG00000132507	-0,146686951	960
ENSG00000128654	-0,146713722	961
ENSG00000237264	-0,146762343	962
ENSG00000198888	-0,146777401	963
ENSG00000201616	-0,146777401	964
ENSG00000256633	-0,146777401	965
ENSG00000182858	-0,146797211	966
ENSG00000161904	-0,146832856	967
ENSG00000189058	-0,146869956	968
ENSG00000135999	-0,146927216	969
ENSG00000196867	-0,147050294	970
ENSG00000101849	-0,147157426	971
ENSG00000161298	-0,147157426	972
ENSG00000157184	-0,147176297	973
ENSG00000174928	-0,147377893	974
ENSG00000268201	-0,147377893	975
ENSG00000121742	-0,147456798	976
ENSG00000196449	-0,147456798	977
ENSG00000072736	-0,147498974	978
ENSG00000085514	-0,147498974	979
ENSG00000249264	-0,147564255	980
ENSG00000083750	-0,147578883	981
ENSG00000145839	-0,147578883	982
ENSG00000226381	-0,147578883	983
ENSG00000144283	-0,147584408	984
ENSG00000231169	-0,147584408	985
ENSG00000163785	-0,147762684	986
ENSG00000167323	-0,147801562	987
ENSG00000259775	-0,147851425	988
ENSG00000135720	-0,14796331	989
ENSG00000211771	-0,14796331	990
ENSG00000236735	-0,14796331	991
ENSG00000267096	-0,14796331	992
ENSG00000176896	-0,148043042	993
ENSG00000136950	-0,148120653	994
ENSG00000164077	-0,148127274	995
ENSG00000122566	-0,148147253	996
ENSG00000162616	-0,148147253	997
ENSG00000269952	-0,148147253	998
ENSG00000121716	-0,148181126	999
ENSG00000137492	-0,148181126	1000
ENSG00000180764	-0,148181126	1001
ENSG00000264442	-0,148181126	1002
ENSG00000101400	-0,148382293	1003
ENSG00000094841	-0,148397233	1004
ENSG00000116455	-0,148439417	1005
ENSG00000114125	-0,148587517	1006
ENSG00000103522	-0,148600198	1007
ENSG00000111605	-0,148600198	1008
ENSG00000123992	-0,148600198	1009
ENSG00000198900	-0,148600198	1010
ENSG00000231940	-0,148600198	1011
ENSG00000235280	-0,148600198	1012
ENSG00000267390	-0,148600198	1013
ENSG00000269911	-0,148600198	1014
ENSG00000069974	-0,148657535	1015
ENSG00000067840	-0,148706509	1016
ENSG00000112303	-0,148706509	1017
ENSG00000113719	-0,148706509	1018
ENSG00000136048	-0,148706509	1019
ENSG00000169764	-0,148706509	1020
ENSG00000170485	-0,148706509	1021
ENSG00000183155	-0,148706509	1022
ENSG00000197951	-0,148706509	1023
ENSG00000240674	-0,148706509	1024
ENSG00000086289	-0,148708803	1025
ENSG00000213333	-0,148762595	1026
ENSG00000071282	-0,148842845	1027
ENSG00000135486	-0,148842845	1028
ENSG00000012061	-0,148860244	1029
ENSG00000227962	-0,148860244	1030
ENSG00000205662	-0,148967785	1031
ENSG00000213885	-0,149029883	1032
ENSG00000165527	-0,149036823	1033
ENSG00000162877	-0,149332811	1034
ENSG00000179094	-0,149332811	1035
ENSG00000167383	-0,149363172	1036
ENSG00000072778	-0,149395259	1037
ENSG00000100483	-0,149395259	1038
ENSG00000134285	-0,149395259	1039
ENSG00000158966	-0,149395259	1040
ENSG00000101150	-0,149445273	1041
ENSG00000173542	-0,149581272	1042
ENSG00000144029	-0,149601425	1043
ENSG00000244097	-0,149601425	1044
ENSG00000160714	-0,149671991	1045
ENSG00000166167	-0,149735958	1046
ENSG00000079974	-0,149865108	1047
ENSG00000113758	-0,149893421	1048
ENSG00000142552	-0,149893421	1049
ENSG00000145349	-0,149893421	1050
ENSG00000158985	-0,149893421	1051
ENSG00000164669	-0,149893421	1052
ENSG00000175224	-0,149893421	1053
ENSG00000206754	-0,149893421	1054
ENSG00000246084	-0,149893421	1055
ENSG00000163902	-0,149924914	1056
ENSG00000213593	-0,149924914	1057
ENSG00000266701	-0,149924914	1058
ENSG00000179163	-0,149924914	1059
ENSG00000099331	-0,149982957	1060
ENSG00000117758	-0,149982957	1061
ENSG00000232098	-0,149982957	1062
ENSG00000256553	-0,149994792	1063
ENSG00000197343	-0,15001636	1064
ENSG00000212283	-0,150057895	1065
ENSG00000046604	-0,150067546	1066
ENSG00000151366	-0,150067546	1067
ENSG00000202337	-0,150067546	1068
ENSG00000225808	-0,150067546	1069
ENSG00000242349	-0,150067546	1070
ENSG00000243480	-0,150067546	1071
ENSG00000259623	-0,150067546	1072
ENSG00000141480	-0,150081057	1073
ENSG00000258486	-0,150118396	1074
ENSG00000232160	-0,150125156	1075
ENSG00000181938	-0,150493267	1076
ENSG00000161010	-0,150603349	1077
ENSG00000052802	-0,150628096	1078
ENSG00000167716	-0,150636932	1079
ENSG00000023909	-0,150637256	1080
ENSG00000198231	-0,150648715	1081
ENSG00000160602	-0,150662944	1082
ENSG00000204843	-0,150722224	1083
ENSG00000178252	-0,150790646	1084
ENSG00000183258	-0,150790646	1085
ENSG00000162542	-0,150822969	1086
ENSG00000005889	-0,150839002	1087
ENSG00000087157	-0,150839002	1088
ENSG00000132024	-0,150839002	1089
ENSG00000163794	-0,150839002	1090
ENSG00000172007	-0,150839002	1091
ENSG00000268088	-0,150839002	1092
ENSG00000114554	-0,150901156	1093
ENSG00000267274	-0,150962619	1094
ENSG00000229509	-0,150969675	1095
ENSG00000165934	-0,150975686	1096
ENSG00000123178	-0,151077915	1097
ENSG00000104897	-0,151163282	1098
ENSG00000196268	-0,151205663	1099
ENSG00000249115	-0,151279933	1100
ENSG00000129675	-0,151314178	1101
ENSG00000174977	-0,151314178	1102
ENSG00000179820	-0,151314178	1103
ENSG00000261353	-0,151322376	1104
ENSG00000130818	-0,151328382	1105
ENSG00000159761	-0,151328382	1106
ENSG00000260257	-0,151328382	1107
ENSG00000044446	-0,151373291	1108
ENSG00000108557	-0,151373291	1109
ENSG00000261455	-0,151373291	1110
ENSG00000161011	-0,151486206	1111
ENSG00000131747	-0,151487442	1112
ENSG00000102910	-0,151514049	1113
ENSG00000253251	-0,151514049	1114
ENSG00000100225	-0,15159853	1115
ENSG00000133026	-0,15159853	1116
ENSG00000170955	-0,15159853	1117
ENSG00000181924	-0,15159853	1118
ENSG00000213997	-0,15159853	1119
ENSG00000231035	-0,15159853	1120
ENSG00000104524	-0,151609617	1121
ENSG00000111802	-0,151796679	1122
ENSG00000121067	-0,151796679	1123
ENSG00000134986	-0,151796679	1124
ENSG00000164535	-0,151796679	1125
ENSG00000164687	-0,151796679	1126
ENSG00000270385	-0,151796679	1127
ENSG00000114670	-0,151801263	1128
ENSG00000179151	-0,151851431	1129
ENSG00000068650	-0,15190109	1130
ENSG00000170037	-0,15190109	1131
ENSG00000182670	-0,15190109	1132
ENSG00000206899	-0,15190109	1133
ENSG00000211825	-0,15190109	1134
ENSG00000211845	-0,15190109	1135
ENSG00000251733	-0,15190109	1136
ENSG00000100982	-0,151928122	1137
ENSG00000267309	-0,151928122	1138
ENSG00000268222	-0,151928122	1139
ENSG00000108395	-0,15194539	1140
ENSG00000111752	-0,152027895	1141
ENSG00000130766	-0,152027895	1142
ENSG00000164080	-0,152027895	1143
ENSG00000169641	-0,152027895	1144
ENSG00000177989	-0,152027895	1145
ENSG00000180694	-0,152027895	1146
ENSG00000214748	-0,152027895	1147
ENSG00000231346	-0,152027895	1148
ENSG00000240342	-0,152027895	1149
ENSG00000168061	-0,152158378	1150
ENSG00000133477	-0,152192034	1151
ENSG00000267364	-0,152329095	1152
ENSG00000182183	-0,152386509	1153
ENSG00000244313	-0,152386509	1154
ENSG00000140612	-0,152738052	1155
ENSG00000183978	-0,152846786	1156
ENSG00000048544	-0,152910204	1157
ENSG00000254999	-0,152943823	1158
ENSG00000115317	-0,152979059	1159
ENSG00000256771	-0,152979059	1160
ENSG00000166707	-0,1529904	1161
ENSG00000174405	-0,152999751	1162
ENSG00000198324	-0,152999751	1163
ENSG00000198668	-0,152999751	1164
ENSG00000224094	-0,153062758	1165
ENSG00000119203	-0,15306595	1166
ENSG00000131507	-0,15306595	1167
ENSG00000155849	-0,15306595	1168
ENSG00000155957	-0,15306595	1169
ENSG00000157426	-0,15306595	1170
ENSG00000163832	-0,15306595	1171
ENSG00000168300	-0,15306595	1172
ENSG00000171792	-0,15306595	1173
ENSG00000196396	-0,15306595	1174
ENSG00000213860	-0,15306595	1175
ENSG00000214389	-0,15306595	1176
ENSG00000268544	-0,15306595	1177
ENSG00000127837	-0,153080906	1178
ENSG00000130165	-0,153080906	1179
ENSG00000143643	-0,153080906	1180
ENSG00000226121	-0,153097022	1181
ENSG00000103876	-0,153227535	1182
ENSG00000122741	-0,153227535	1183
ENSG00000131067	-0,1532313	1184
ENSG00000158092	-0,1532313	1185
ENSG00000158691	-0,1532313	1186
ENSG00000173113	-0,1532313	1187
ENSG00000180855	-0,1532313	1188
ENSG00000189079	-0,1532313	1189
ENSG00000211833	-0,1532313	1190
ENSG00000222937	-0,1532313	1191
ENSG00000224829	-0,1532313	1192
ENSG00000233137	-0,1532313	1193
ENSG00000264781	-0,1532313	1194
ENSG00000125995	-0,153285633	1195
ENSG00000117862	-0,15334971	1196
ENSG00000029153	-0,153417148	1197
ENSG00000161981	-0,153417148	1198
ENSG00000184857	-0,153417148	1199
ENSG00000206634	-0,153417148	1200
ENSG00000249272	-0,153417148	1201
ENSG00000054392	-0,153470599	1202
ENSG00000143178	-0,15376894	1203
ENSG00000260276	-0,15376894	1204
ENSG00000177830	-0,153778766	1205
ENSG00000206418	-0,153919257	1206
ENSG00000189136	-0,153941649	1207
ENSG00000119636	-0,153989404	1208
ENSG00000006453	-0,153991654	1209
ENSG00000063761	-0,153991654	1210
ENSG00000079150	-0,153991654	1211
ENSG00000102967	-0,153991654	1212
ENSG00000122877	-0,153991654	1213
ENSG00000141858	-0,153991654	1214
ENSG00000183246	-0,153991654	1215
ENSG00000198464	-0,153991654	1216
ENSG00000226268	-0,153991654	1217
ENSG00000233494	-0,153991654	1218
ENSG00000253276	-0,153991654	1219
ENSG00000257354	-0,153991654	1220
ENSG00000136146	-0,154067132	1221
ENSG00000139505	-0,154067132	1222
ENSG00000157933	-0,154067132	1223
ENSG00000178188	-0,154067132	1224
ENSG00000197971	-0,154067132	1225
ENSG00000201925	-0,154067132	1226
ENSG00000242028	-0,154067132	1227
ENSG00000248794	-0,154067132	1228
ENSG00000254353	-0,154067132	1229
ENSG00000269337	-0,154067132	1230
ENSG00000162929	-0,154125198	1231
ENSG00000201104	-0,154125198	1232
ENSG00000116161	-0,154255603	1233
ENSG00000226637	-0,154255603	1234
ENSG00000196850	-0,154281519	1235
ENSG00000184730	-0,154322654	1236
ENSG00000272661	-0,154322654	1237
ENSG00000254400	-0,154618731	1238
ENSG00000065060	-0,154723591	1239
ENSG00000119777	-0,154723591	1240
ENSG00000155846	-0,154723591	1241
ENSG00000188985	-0,154723591	1242
ENSG00000103126	-0,154824895	1243
ENSG00000240024	-0,154833881	1244
ENSG00000105639	-0,154844585	1245
ENSG00000269106	-0,154910137	1246
ENSG00000119979	-0,154954607	1247
ENSG00000128271	-0,154954607	1248
ENSG00000077514	-0,154973475	1249
ENSG00000214293	-0,154973475	1250
ENSG00000228081	-0,154973475	1251
ENSG00000155744	-0,155073041	1252
ENSG00000033627	-0,155107469	1253
ENSG00000272746	-0,155107469	1254
ENSG00000101596	-0,155159451	1255
ENSG00000106246	-0,155159451	1256
ENSG00000114388	-0,155159451	1257
ENSG00000130734	-0,155159451	1258
ENSG00000160691	-0,155159451	1259
ENSG00000210194	-0,155159451	1260
ENSG00000133624	-0,155211284	1261
ENSG00000171928	-0,155211284	1262
ENSG00000170949	-0,155302826	1263
ENSG00000175137	-0,155302826	1264
ENSG00000177606	-0,155302826	1265
ENSG00000226958	-0,155302826	1266
ENSG00000247735	-0,155302826	1267
ENSG00000256223	-0,155302826	1268
ENSG00000259826	-0,155302826	1269
ENSG00000171659	-0,155320847	1270
ENSG00000176915	-0,155320847	1271
ENSG00000214114	-0,155320847	1272
ENSG00000268942	-0,155320847	1273
ENSG00000063180	-0,155394536	1274
ENSG00000130164	-0,155394536	1275
ENSG00000138246	-0,155394536	1276
ENSG00000141298	-0,155394536	1277
ENSG00000166452	-0,155394536	1278
ENSG00000207980	-0,155394536	1279
ENSG00000261485	-0,155394536	1280
ENSG00000078808	-0,155478795	1281
ENSG00000131127	-0,155478795	1282
ENSG00000157514	-0,155478795	1283
ENSG00000196329	-0,155478795	1284
ENSG00000204220	-0,155478795	1285
ENSG00000081177	-0,155478795	1286
ENSG00000106701	-0,155478795	1287
ENSG00000115808	-0,155478795	1288
ENSG00000123384	-0,155478795	1289
ENSG00000081059	-0,155494302	1290
ENSG00000159212	-0,155494302	1291
ENSG00000261643	-0,155494302	1292
ENSG00000211855	-0,155601673	1293
ENSG00000104635	-0,15563243	1294
ENSG00000232208	-0,155731426	1295
ENSG00000113272	-0,156025735	1296
ENSG00000113580	-0,156025735	1297
ENSG00000006125	-0,156073927	1298
ENSG00000157020	-0,156078641	1299
ENSG00000255769	-0,15611434	1300
ENSG00000005189	-0,15617098	1301
ENSG00000165916	-0,15617098	1302
ENSG00000198373	-0,15617098	1303
ENSG00000226479	-0,15617098	1304
ENSG00000235284	-0,15617098	1305
ENSG00000207493	-0,156179544	1306
ENSG00000004660	-0,156190694	1307
ENSG00000092098	-0,156190694	1308
ENSG00000103540	-0,156190694	1309
ENSG00000105618	-0,156190694	1310
ENSG00000143499	-0,156190694	1311
ENSG00000147434	-0,156190694	1312
ENSG00000150403	-0,156190694	1313
ENSG00000179104	-0,156190694	1314
ENSG00000181097	-0,156190694	1315
ENSG00000188199	-0,156190694	1316
ENSG00000197358	-0,156190694	1317
ENSG00000198933	-0,156190694	1318
ENSG00000005156	-0,156220809	1319
ENSG00000224126	-0,156220809	1320
ENSG00000065057	-0,156224629	1321
ENSG00000147996	-0,156224629	1322
ENSG00000037474	-0,156310279	1323
ENSG00000101353	-0,156337158	1324
ENSG00000204472	-0,156337158	1325
ENSG00000250568	-0,156337158	1326
ENSG00000157637	-0,156453767	1327
ENSG00000134297	-0,156469397	1328
ENSG00000232472	-0,15648782	1329
ENSG00000063046	-0,156517054	1330
ENSG00000157450	-0,156517054	1331
ENSG00000228507	-0,156532096	1332
ENSG00000154277	-0,156602784	1333
ENSG00000235374	-0,156610898	1334
ENSG00000213066	-0,156663956	1335
ENSG00000073905	-0,15668777	1336
ENSG00000212304	-0,15668777	1337
ENSG00000138074	-0,156712321	1338
ENSG00000163655	-0,156712321	1339
ENSG00000179041	-0,156712321	1340
ENSG00000138430	-0,15681667	1341
ENSG00000260087	-0,157086928	1342
ENSG00000273081	-0,157086928	1343
ENSG00000073910	-0,157111009	1344
ENSG00000166165	-0,157135015	1345
ENSG00000065308	-0,157162269	1346
ENSG00000100219	-0,157162269	1347
ENSG00000100347	-0,157162269	1348
ENSG00000132906	-0,157162269	1349
ENSG00000165684	-0,157162269	1350
ENSG00000175931	-0,157162269	1351
ENSG00000229007	-0,157162269	1352
ENSG00000251580	-0,157162269	1353
ENSG00000272368	-0,157162269	1354
ENSG00000149792	-0,157169782	1355
ENSG00000196644	-0,157218841	1356
ENSG00000101945	-0,15725979	1357
ENSG00000104969	-0,15725979	1358
ENSG00000108312	-0,15725979	1359
ENSG00000111615	-0,15725979	1360
ENSG00000127922	-0,15725979	1361
ENSG00000218227	-0,15725979	1362
ENSG00000267080	-0,157273994	1363
ENSG00000183283	-0,157285942	1364
ENSG00000132357	-0,157290035	1365
ENSG00000225091	-0,157290035	1366
ENSG00000171130	-0,157304765	1367
ENSG00000260852	-0,157304765	1368
ENSG00000167395	-0,157330329	1369
ENSG00000105520	-0,157370001	1370
ENSG00000156970	-0,157424474	1371
ENSG00000197885	-0,157424474	1372
ENSG00000072134	-0,157563373	1373
ENSG00000092931	-0,157696831	1374
ENSG00000189227	-0,157696831	1375
ENSG00000199933	-0,157696831	1376
ENSG00000223551	-0,157696831	1377
ENSG00000235477	-0,157696831	1378
ENSG00000243894	-0,157696831	1379
ENSG00000116701	-0,157832737	1380
ENSG00000136522	-0,157832737	1381
ENSG00000173198	-0,157832737	1382
ENSG00000213058	-0,157832737	1383
ENSG00000215480	-0,157832737	1384
ENSG00000238251	-0,157832737	1385
ENSG00000245904	-0,157832737	1386
ENSG00000102390	-0,157993016	1387
ENSG00000163931	-0,157993016	1388
ENSG00000167112	-0,157993016	1389
ENSG00000189266	-0,157993016	1390
ENSG00000196152	-0,158016701	1391
ENSG00000131475	-0,158016701	1392
ENSG00000091164	-0,158021404	1393
ENSG00000138081	-0,158021404	1394
ENSG00000172661	-0,158145047	1395
ENSG00000112414	-0,158154234	1396
ENSG00000182871	-0,158154234	1397
ENSG00000198879	-0,158154234	1398
ENSG00000079435	-0,158202888	1399
ENSG00000172785	-0,158363967	1400
ENSG00000173530	-0,158374364	1401
ENSG00000186918	-0,158374364	1402
ENSG00000065802	-0,158404558	1403
ENSG00000080802	-0,158404558	1404
ENSG00000103319	-0,158404558	1405
ENSG00000111666	-0,158404558	1406
ENSG00000131171	-0,158404558	1407
ENSG00000146243	-0,158404558	1408
ENSG00000147059	-0,158404558	1409
ENSG00000160221	-0,158404558	1410
ENSG00000168016	-0,158404558	1411
ENSG00000172270	-0,158404558	1412
ENSG00000061987	-0,158445531	1413
ENSG00000150991	-0,158445531	1414
ENSG00000160213	-0,158445531	1415
ENSG00000169738	-0,158445531	1416
ENSG00000268816	-0,158475021	1417
ENSG00000148019	-0,158492653	1418
ENSG00000163938	-0,158492653	1419
ENSG00000126432	-0,158519326	1420
ENSG00000161048	-0,158519326	1421
ENSG00000140181	-0,158531241	1422
ENSG00000171097	-0,158531241	1423
ENSG00000261560	-0,158598383	1424
ENSG00000198721	-0,1586224	1425
ENSG00000005844	-0,158698706	1426
ENSG00000240057	-0,158698706	1427
ENSG00000121644	-0,158736589	1428
ENSG00000089041	-0,15878601	1429
ENSG00000166689	-0,158969728	1430
ENSG00000101193	-0,159092811	1431
ENSG00000207087	-0,159092811	1432
ENSG00000230189	-0,159113476	1433
ENSG00000252456	-0,159115933	1434
ENSG00000119616	-0,159210881	1435
ENSG00000198865	-0,159221804	1436
ENSG00000263006	-0,159221804	1437
ENSG00000069248	-0,159244704	1438
ENSG00000076513	-0,159244704	1439
ENSG00000100479	-0,159244704	1440
ENSG00000101405	-0,159244704	1441
ENSG00000144034	-0,159244704	1442
ENSG00000149798	-0,159244704	1443
ENSG00000168137	-0,159244704	1444
ENSG00000179253	-0,159244704	1445
ENSG00000204711	-0,159244704	1446
ENSG00000213551	-0,159244704	1447
ENSG00000213971	-0,159244704	1448
ENSG00000013364	-0,159292648	1449
ENSG00000128694	-0,159292648	1450
ENSG00000153989	-0,159292648	1451
ENSG00000170919	-0,159292648	1452
ENSG00000174243	-0,159292648	1453
ENSG00000206932	-0,159292648	1454
ENSG00000211890	-0,159292648	1455
ENSG00000221968	-0,159292648	1456
ENSG00000168395	-0,15935814	1457
ENSG00000198453	-0,15935814	1458
ENSG00000186056	-0,159383057	1459
ENSG00000133597	-0,159409129	1460
ENSG00000163945	-0,159435649	1461
ENSG00000007202	-0,159548411	1462
ENSG00000215908	-0,15959817	1463
ENSG00000204652	-0,159646956	1464
ENSG00000267246	-0,159649157	1465
ENSG00000180398	-0,159675454	1466
ENSG00000249915	-0,159689151	1467
ENSG00000143630	-0,159691985	1468
ENSG00000224631	-0,159691985	1469
ENSG00000213862	-0,159751985	1470
ENSG00000106012	-0,159816611	1471
ENSG00000134779	-0,159816611	1472
ENSG00000211861	-0,159901323	1473
ENSG00000173588	-0,159944264	1474
ENSG00000142686	-0,15995485	1475
ENSG00000229472	-0,15995485	1476
ENSG00000169217	-0,160203302	1477
ENSG00000114302	-0,160289405	1478
ENSG00000101247	-0,160299403	1479
ENSG00000119899	-0,160299403	1480
ENSG00000124126	-0,160299403	1481
ENSG00000160404	-0,160299403	1482
ENSG00000272186	-0,160335689	1483
ENSG00000099797	-0,160389429	1484
ENSG00000113845	-0,160389429	1485
ENSG00000132549	-0,160389429	1486
ENSG00000166341	-0,160389429	1487
ENSG00000196659	-0,160389429	1488
ENSG00000204072	-0,160389429	1489
ENSG00000250415	-0,160389429	1490
ENSG00000252139	-0,160389429	1491
ENSGR0000182378	-0,160389429	1492
ENSG00000166529	-0,160401448	1493
ENSG00000005339	-0,160415003	1494
ENSG00000159658	-0,160415003	1495
ENSG00000174368	-0,160415003	1496
ENSG00000225224	-0,160415003	1497
ENSG00000238197	-0,160415003	1498
ENSG00000245910	-0,160415003	1499
ENSG00000264112	-0,160415003	1500
ENSG00000272463	-0,160415003	1501
ENSG00000088305	-0,160422062	1502
ENSG00000152683	-0,160422062	1503
ENSG00000092148	-0,160520612	1504
ENSG00000110925	-0,160547566	1505
ENSG00000178966	-0,160568998	1506
ENSG00000211746	-0,160568998	1507
ENSG00000271975	-0,160580638	1508
ENSG00000259494	-0,160633291	1509
ENSG00000263463	-0,160633291	1510
ENSG00000102805	-0,160715311	1511
ENSG00000109854	-0,160715311	1512
ENSG00000118922	-0,160715311	1513
ENSG00000137285	-0,160715311	1514
ENSG00000164073	-0,160715311	1515
ENSG00000171970	-0,160715311	1516
ENSG00000213366	-0,160715311	1517
ENSG00000239672	-0,160715311	1518
ENSG00000259456	-0,160715311	1519
ENSG00000263916	-0,160715311	1520
ENSG00000260698	-0,160752821	1521
ENSG00000130592	-0,16082245	1522
ENSG00000138496	-0,16082245	1523
ENSG00000152558	-0,16082245	1524
ENSG00000159200	-0,16082245	1525
ENSG00000164048	-0,16082245	1526
ENSG00000214016	-0,160860097	1527
ENSG00000004766	-0,160927501	1528
ENSG00000124406	-0,160927501	1529
ENSG00000215769	-0,16100243	1530
ENSG00000235421	-0,16100243	1531
ENSG00000084093	-0,161074192	1532
ENSG00000211450	-0,161138495	1533
ENSG00000237940	-0,161257222	1534
ENSG00000115365	-0,161265168	1535
ENSG00000084764	-0,161304393	1536
ENSG00000158161	-0,161348457	1537
ENSG00000204525	-0,161348457	1538
ENSG00000252652	-0,161364994	1539
ENSG00000197694	-0,161406435	1540
ENSG00000204356	-0,161406435	1541
ENSG00000228981	-0,161406435	1542
ENSG00000251615	-0,161406435	1543
ENSG00000256973	-0,161406435	1544
ENSG00000263276	-0,161406435	1545
ENSG00000073605	-0,161412172	1546
ENSG00000088543	-0,161412172	1547
ENSG00000117593	-0,161412172	1548
ENSG00000151414	-0,161412172	1549
ENSG00000164167	-0,161412172	1550
ENSG00000172059	-0,161412172	1551
ENSG00000196421	-0,161412172	1552
ENSG00000196535	-0,161412172	1553
ENSG00000215630	-0,161412172	1554
ENSG00000273221	-0,161412172	1555
ENSG00000131165	-0,161446155	1556
ENSG00000137267	-0,161446155	1557
ENSG00000182500	-0,161446155	1558
ENSG00000075856	-0,16151068	1559
ENSG00000122042	-0,161545723	1560
ENSG00000178078	-0,161545723	1561
ENSG00000224424	-0,161550595	1562
ENSG00000225760	-0,161588291	1563
ENSG00000232858	-0,161588291	1564
ENSG00000236489	-0,161588291	1565
ENSG00000173418	-0,161614984	1566
ENSG00000184983	-0,161659847	1567
ENSG00000171428	-0,161713669	1568
ENSG00000258289	-0,161713669	1569
ENSG00000136271	-0,161873694	1570
ENSG00000251562	-0,161873694	1571
ENSG00000099991	-0,161994901	1572
ENSG00000232527	-0,161994901	1573
ENSG00000149187	-0,16208818	1574
ENSG00000176101	-0,162190386	1575
ENSG00000167595	-0,162216953	1576
ENSG00000119929	-0,162247128	1577
ENSG00000186625	-0,162247128	1578
ENSG00000100077	-0,16229639	1579
ENSG00000141437	-0,16229639	1580
ENSG00000211839	-0,16229639	1581
ENSG00000238437	-0,16229639	1582
ENSG00000015475	-0,162367553	1583
ENSG00000129204	-0,162367553	1584
ENSG00000198081	-0,162367553	1585
ENSG00000224837	-0,162367553	1586
ENSG00000233527	-0,162367553	1587
ENSG00000260910	-0,162367553	1588
ENSG00000235961	-0,162411473	1589
ENSG00000255135	-0,162423693	1590
ENSG00000100749	-0,162575736	1591
ENSG00000125450	-0,162575736	1592
ENSG00000178665	-0,162575736	1593
ENSG00000183496	-0,162575736	1594
ENSG00000206448	-0,162575736	1595
ENSG00000125629	-0,162647511	1596
ENSG00000158864	-0,16271901	1597
ENSG00000049656	-0,162741025	1598
ENSG00000200795	-0,162746064	1599
ENSG00000130119	-0,163074533	1600
ENSG00000174871	-0,163074533	1601
ENSG00000196247	-0,163074533	1602
ENSG00000252150	-0,163074533	1603
ENSG00000268745	-0,163074533	1604
ENSG00000063854	-0,163130232	1605
ENSG00000100417	-0,163130232	1606
ENSG00000105737	-0,163130232	1607
ENSG00000115902	-0,163130232	1608
ENSG00000129270	-0,163130232	1609
ENSG00000145545	-0,163130232	1610
ENSG00000151287	-0,163130232	1611
ENSG00000152527	-0,163130232	1612
ENSG00000166710	-0,163130232	1613
ENSG00000174953	-0,163130232	1614
ENSG00000182903	-0,163130232	1615
ENSG00000223750	-0,163130232	1616
ENSG00000260018	-0,163130232	1617
ENSG00000100532	-0,163309655	1618
ENSG00000106462	-0,163309655	1619
ENSG00000130227	-0,163309655	1620
ENSG00000154930	-0,163309655	1621
ENSG00000165914	-0,163309655	1622
ENSG00000173598	-0,163309655	1623
ENSG00000226423	-0,163309655	1624
ENSG00000240356	-0,163309655	1625
ENSG00000256361	-0,163309655	1626
ENSG00000171469	-0,163316599	1627
ENSG00000251703	-0,16332444	1628
ENSG00000165046	-0,163360331	1629
ENSG00000092470	-0,163401271	1630
ENSG00000182489	-0,163401271	1631
ENSG00000233903	-0,163401271	1632
ENSG00000272707	-0,163410518	1633
ENSG00000188825	-0,163455778	1634
ENSG00000175611	-0,163531812	1635
ENSG00000209042	-0,163531812	1636
ENSG00000237200	-0,163531812	1637
ENSG00000226025	-0,163564101	1638
ENSG00000067836	-0,163606668	1639
ENSG00000102053	-0,163606668	1640
ENSG00000102531	-0,163606668	1641
ENSG00000129472	-0,163606668	1642
ENSG00000157873	-0,163606668	1643
ENSG00000163510	-0,163606668	1644
ENSG00000186399	-0,163606668	1645
ENSG00000198715	-0,163606668	1646
ENSG00000232112	-0,163606668	1647
ENSG00000257110	-0,163606668	1648
ENSG00000267865	-0,163606668	1649
ENSG00000143184	-0,163618457	1650
ENSG00000104205	-0,163670624	1651
ENSG00000131732	-0,163670624	1652
ENSG00000134627	-0,163670624	1653
ENSG00000155100	-0,163670624	1654
ENSG00000160352	-0,163670624	1655
ENSG00000229930	-0,163670624	1656
ENSG00000233280	-0,163670624	1657
ENSG00000239193	-0,163670624	1658
ENSG00000256338	-0,163670624	1659
ENSG00000183495	-0,163688275	1660
ENSG00000103035	-0,163766413	1661
ENSG00000272686	-0,163766413	1662
ENSG00000163866	-0,163804018	1663
ENSG00000100029	-0,163814944	1664
ENSG00000156304	-0,163988962	1665
ENSG00000254510	-0,164025894	1666
ENSG00000173890	-0,164309921	1667
ENSG00000187189	-0,164319878	1668
ENSG00000102172	-0,16436992	1669
ENSG00000106404	-0,16436992	1670
ENSG00000130024	-0,16436992	1671
ENSG00000134222	-0,16436992	1672
ENSG00000154127	-0,16436992	1673
ENSG00000180488	-0,16436992	1674
ENSG00000183765	-0,16436992	1675
ENSG00000200237	-0,16436992	1676
ENSG00000229932	-0,16436992	1677
ENSG00000269292	-0,16436992	1678
ENSG00000271936	-0,16436992	1679
ENSG00000054523	-0,164393183	1680
ENSG00000115541	-0,164393183	1681
ENSG00000123395	-0,164393183	1682
ENSG00000128463	-0,164393183	1683
ENSG00000128626	-0,164393183	1684
ENSG00000176274	-0,164393183	1685
ENSG00000179588	-0,164393183	1686
ENSG00000197837	-0,164393183	1687
ENSG00000204435	-0,164393183	1688
ENSG00000211877	-0,164393183	1689
ENSG00000270084	-0,164393183	1690
ENSG00000163161	-0,164502169	1691
ENSG00000146677	-0,164502956	1692
ENSG00000175832	-0,164502956	1693
ENSG00000205240	-0,164506771	1694
ENSG00000100647	-0,164537395	1695
ENSG00000213463	-0,164610815	1696
ENSG00000178035	-0,164676594	1697
ENSG00000127419	-0,164743657	1698
ENSG00000160783	-0,164743657	1699
ENSG00000182158	-0,16479478	1700
ENSG00000140830	-0,164802628	1701
ENSG00000235052	-0,164802628	1702
ENSG00000112110	-0,164884537	1703
ENSG00000253653	-0,165093032	1704
ENSG00000092199	-0,165215703	1705
ENSG00000196724	-0,165251162	1706
ENSG00000227073	-0,165251162	1707
ENSG00000080298	-0,165322264	1708
ENSG00000115524	-0,165322264	1709
ENSG00000128731	-0,165322264	1710
ENSG00000140319	-0,165322264	1711
ENSG00000141027	-0,165322264	1712
ENSG00000173349	-0,165322264	1713
ENSG00000179134	-0,165322264	1714
ENSG00000237441	-0,165322264	1715
ENSG00000260917	-0,165322264	1716
ENSG00000105072	-0,165376223	1717
ENSG00000162368	-0,165412692	1718
ENSG00000165819	-0,16543492	1719
ENSG00000243364	-0,165449392	1720
ENSG00000159917	-0,165464669	1721
ENSG00000104381	-0,165506965	1722
ENSG00000250144	-0,165513167	1723
ENSG00000137802	-0,16552481	1724
ENSG00000187605	-0,165566452	1725
ENSG00000065029	-0,165574782	1726
ENSG00000196378	-0,165585484	1727
ENSG00000102606	-0,165601243	1728
ENSG00000198837	-0,165627197	1729
ENSG00000266370	-0,165647065	1730
ENSG00000007923	-0,16565739	1731
ENSG00000081087	-0,16565739	1732
ENSG00000104341	-0,16565739	1733
ENSG00000130669	-0,16565739	1734
ENSG00000144712	-0,16565739	1735
ENSG00000155099	-0,16565739	1736
ENSG00000174606	-0,16565739	1737
ENSG00000198826	-0,16565739	1738
ENSG00000231925	-0,16565739	1739
ENSG00000253540	-0,16565739	1740
ENSG00000262495	-0,16565739	1741
ENSG00000268117	-0,16565739	1742
ENSG00000272567	-0,16565739	1743
ENSG00000273131	-0,16565739	1744
ENSG00000150687	-0,165899171	1745
ENSG00000168924	-0,165899171	1746
ENSG00000261754	-0,165899171	1747
ENSG00000105254	-0,165899404	1748
ENSG00000120159	-0,165899404	1749
ENSG00000120733	-0,165899404	1750
ENSG00000133983	-0,165899404	1751
ENSG00000177025	-0,165899404	1752
ENSG00000180581	-0,165899404	1753
ENSG00000189050	-0,165899404	1754
ENSG00000197136	-0,165899404	1755
ENSG00000205571	-0,165899404	1756
ENSG00000224411	-0,165899404	1757
ENSG00000226791	-0,165899404	1758
ENSG00000239736	-0,165899404	1759
ENSG00000241547	-0,165899404	1760
ENSG00000125551	-0,165915946	1761
ENSG00000143486	-0,165915946	1762
ENSG00000011007	-0,166026608	1763
ENSG00000029364	-0,166026608	1764
ENSG00000094631	-0,166026608	1765
ENSG00000105835	-0,166026608	1766
ENSG00000137806	-0,166026608	1767
ENSG00000163605	-0,166026608	1768
ENSG00000175938	-0,166026608	1769
ENSG00000273014	-0,166026608	1770
ENSG00000196793	-0,166035058	1771
ENSG00000181722	-0,166083012	1772
ENSG00000204257	-0,166222341	1773
ENSG00000230795	-0,166222341	1774
ENSG00000162636	-0,166297177	1775
ENSG00000188227	-0,166297177	1776
ENSG00000211768	-0,16633696	1777
ENSG00000029534	-0,166344723	1778
ENSG00000167107	-0,166391623	1779
ENSG00000060762	-0,166394976	1780
ENSG00000053501	-0,166423141	1781
ENSG00000175115	-0,16646698	1782
ENSG00000049249	-0,166496567	1783
ENSG00000083838	-0,166496567	1784
ENSG00000138101	-0,166496567	1785
ENSG00000138297	-0,166496567	1786
ENSG00000139746	-0,166496567	1787
ENSG00000151725	-0,166496567	1788
ENSG00000162441	-0,166496567	1789
ENSG00000173692	-0,166496567	1790
ENSG00000197279	-0,166496567	1791
ENSG00000268288	-0,166496567	1792
ENSG00000272004	-0,166496567	1793
ENSG00000263675	-0,166522179	1794
ENSG00000105364	-0,166525012	1795
ENSG00000184863	-0,166525012	1796
ENSG00000196305	-0,166525012	1797
ENSG00000204315	-0,166525012	1798
ENSG00000211794	-0,166525012	1799
ENSG00000103335	-0,166580999	1800
ENSG00000186716	-0,166580999	1801
ENSG00000202347	-0,166580999	1802
ENSG00000229539	-0,166580999	1803
ENSG00000235381	-0,166580999	1804
ENSG00000256053	-0,166580999	1805
ENSG00000271265	-0,166580999	1806
ENSG00000272370	-0,16660995	1807
ENSG00000130958	-0,166621728	1808
ENSG00000227630	-0,166646975	1809
ENSG00000135677	-0,166656126	1810
ENSG00000188878	-0,166689174	1811
ENSG00000182986	-0,166722086	1812
ENSG00000105829	-0,166817962	1813
ENSG00000090020	-0,167005339	1814
ENSG00000162415	-0,167035946	1815
ENSG00000206728	-0,167082518	1816
ENSG00000225663	-0,167102397	1817
ENSG00000108651	-0,167124654	1818
ENSG00000015568	-0,167131231	1819
ENSG00000250326	-0,167284217	1820
ENSG00000233355	-0,167286861	1821
ENSG00000158169	-0,16730641	1822
ENSG00000013392	-0,167312642	1823
ENSG00000065427	-0,167312642	1824
ENSG00000076067	-0,167312642	1825
ENSG00000087470	-0,167312642	1826
ENSG00000101844	-0,167312642	1827
ENSG00000125676	-0,167312642	1828
ENSG00000218582	-0,167312642	1829
ENSG00000231105	-0,167312642	1830
ENSG00000153914	-0,167357433	1831
ENSG00000157500	-0,167357433	1832
ENSG00000205084	-0,167357433	1833
ENSG00000206674	-0,16736	1834
ENSG00000213108	-0,16736	1835
ENSG00000108861	-0,16736	1836
ENSG00000198951	-0,16736	1837
ENSG00000240204	-0,16736	1838
ENSG00000253636	-0,16736	1839
ENSG00000272273	-0,167367667	1840
ENSG00000134970	-0,167416604	1841
ENSG00000170791	-0,167417064	1842
ENSG00000111445	-0,167428883	1843
ENSG00000189007	-0,167508374	1844
ENSG00000072135	-0,167620703	1845
ENSG00000101134	-0,167631775	1846
ENSG00000239122	-0,167683711	1847
ENSG00000075089	-0,167691302	1848
ENSG00000186532	-0,167691302	1849
ENSG00000214401	-0,167715788	1850
ENSG00000254783	-0,167715788	1851
ENSG00000112659	-0,167792196	1852
ENSG00000161091	-0,167833469	1853
ENSG00000123104	-0,167944421	1854
ENSG00000100207	-0,168291311	1855
ENSG00000102265	-0,168291311	1856
ENSG00000109445	-0,168291311	1857
ENSG00000138468	-0,168291311	1858
ENSG00000140443	-0,168291311	1859
ENSG00000156535	-0,168291311	1860
ENSG00000179115	-0,168291311	1861
ENSG00000201588	-0,168291311	1862
ENSG00000211856	-0,168291311	1863
ENSG00000228451	-0,168291311	1864
ENSG00000228474	-0,168291311	1865
ENSG00000228839	-0,168291311	1866
ENSG00000236810	-0,168291311	1867
ENSG00000240935	-0,168291311	1868
ENSG00000061676	-0,168305759	1869
ENSG00000082068	-0,168305759	1870
ENSG00000107485	-0,168305759	1871
ENSG00000134909	-0,168305759	1872
ENSG00000170248	-0,168305759	1873
ENSG00000170632	-0,168305759	1874
ENSG00000215790	-0,168305759	1875
ENSG00000234769	-0,168305759	1876
ENSG00000248508	-0,168305759	1877
ENSG00000070761	-0,168319887	1878
ENSG00000108021	-0,168319887	1879
ENSG00000120053	-0,168319887	1880
ENSG00000244327	-0,168319887	1881
ENSG00000182873	-0,168347619	1882
ENSG00000207757	-0,168358179	1883
ENSG00000258116	-0,16836068	1884
ENSG00000148700	-0,168426417	1885
ENSG00000213025	-0,168426417	1886
ENSG00000227586	-0,168426417	1887
ENSG00000258297	-0,168426417	1888
ENSG00000156876	-0,168487352	1889
ENSG00000172345	-0,168487352	1890
ENSG00000214367	-0,168487352	1891
ENSG00000216866	-0,168487352	1892
ENSG00000229097	-0,168487352	1893
ENSG00000236144	-0,168487352	1894
ENSG00000266124	-0,168487352	1895
ENSG00000266088	-0,168487352	1896
ENSG00000143971	-0,168529194	1897
ENSG00000166140	-0,168644805	1898
ENSG00000226049	-0,168644805	1899
ENSG00000041802	-0,16865114	1900
ENSG00000105953	-0,16865114	1901
ENSG00000139631	-0,16865114	1902
ENSG00000117090	-0,168682812	1903
ENSG00000135272	-0,168682812	1904
ENSG00000135414	-0,168682812	1905
ENSG00000135457	-0,168682812	1906
ENSG00000160058	-0,168682812	1907
ENSG00000177889	-0,168682812	1908
ENSG00000183628	-0,168682812	1909
ENSG00000227001	-0,168682812	1910
ENSG00000230290	-0,168682812	1911
ENSG00000232561	-0,168682812	1912
ENSG00000186020	-0,168723791	1913
ENSG00000259388	-0,168723791	1914
ENSG00000050030	-0,16873572	1915
ENSG00000199122	-0,16873572	1916
ENSG00000126106	-0,168767157	1917
ENSG00000127720	-0,168767157	1918
ENSG00000133131	-0,168767157	1919
ENSG00000147604	-0,168767157	1920
ENSG00000157456	-0,168767157	1921
ENSG00000162639	-0,168767157	1922
ENSG00000180233	-0,168767157	1923
ENSG00000196584	-0,168767157	1924
ENSG00000242748	-0,168767157	1925
ENSG00000128699	-0,168826614	1926
ENSG00000155508	-0,168837203	1927
ENSG00000170270	-0,168837203	1928
ENSG00000175305	-0,168837203	1929
ENSG00000114383	-0,168875863	1930
ENSG00000244021	-0,168875863	1931
ENSG00000212371	-0,168880132	1932
ENSG00000252050	-0,168886048	1933
ENSG00000142065	-0,168910316	1934
ENSG00000010818	-0,169029379	1935
ENSG00000182057	-0,169030851	1936
ENSG00000272367	-0,169030851	1937
ENSG00000211899	-0,169050792	1938
ENSG00000116819	-0,169050792	1939
ENSG00000135622	-0,169050792	1940
ENSG00000178732	-0,169188616	1941
ENSG00000134215	-0,169211971	1942
ENSG00000260273	-0,169211971	1943
ENSG00000119977	-0,169310799	1944
ENSG00000012822	-0,169324577	1945
ENSG00000127054	-0,169324577	1946
ENSG00000154813	-0,169324577	1947
ENSG00000263606	-0,169324577	1948
ENSG00000232336	-0,169326158	1949
ENSG00000094880	-0,169376684	1950
ENSG00000105993	-0,169376684	1951
ENSG00000147649	-0,169376684	1952
ENSG00000161570	-0,169376684	1953
ENSG00000186470	-0,169376684	1954
ENSG00000219201	-0,169376684	1955
ENSG00000240891	-0,169376684	1956
ENSG00000102032	-0,169377743	1957
ENSG00000116984	-0,169377743	1958
ENSG00000153575	-0,169377743	1959
ENSG00000158482	-0,169377743	1960
ENSG00000164944	-0,169377743	1961
ENSG00000174579	-0,169377743	1962
ENSG00000181915	-0,169377743	1963
ENSG00000199476	-0,169377743	1964
ENSG00000230021	-0,169377743	1965
ENSG00000240889	-0,169377743	1966
ENSG00000130812	-0,169377743	1967
ENSG00000184897	-0,169377743	1968
ENSG00000207870	-0,169377743	1969
ENSG00000148296	-0,169399695	1970
ENSG00000166582	-0,169426477	1971
ENSG00000259658	-0,169426477	1972
ENSG00000250182	-0,169485439	1973
ENSG00000204377	-0,169496254	1974
ENSG00000243745	-0,169508236	1975
ENSG00000164733	-0,16953442	1976
ENSG00000196419	-0,16953442	1977
ENSG00000162302	-0,169625334	1978
ENSG00000170921	-0,169657767	1979
ENSG00000233406	-0,169657767	1980
ENSG00000263394	-0,169683073	1981
ENSG00000132530	-0,169863778	1982
ENSG00000176018	-0,169863778	1983
ENSG00000162373	-0,169912123	1984
ENSG00000182179	-0,169912123	1985
ENSG00000180596	-0,170010316	1986
ENSG00000243289	-0,170093753	1987
ENSG00000196993	-0,170154724	1988
ENSG00000168438	-0,170174778	1989
ENSG00000180104	-0,17018764	1990
ENSG00000213445	-0,17018764	1991
ENSG00000114446	-0,170211214	1992
ENSG00000175482	-0,170211214	1993
ENSG00000225791	-0,170236077	1994
ENSG00000148688	-0,17025934	1995
ENSG00000112984	-0,170287003	1996
ENSG00000005075	-0,170303622	1997
ENSG00000223820	-0,170303622	1998
ENSG00000140854	-0,170310656	1999
[truncated: 13,911 more rows]
