# Supplementary material for: Time-resolved transcriptome and proteome landscape of human regulatory T cell (Treg) differentiation reveals novel regulators of FOXP3
Source: BMC Biol. 2018 May 7;16:47. doi: 10.1186/s12915-018-0518-3 (PMC5937035; doi:10.1186/s12915-018-0518-3)
Supplement: Supplementary file 8 — Table S7. shRNA clone list. (XLSX 15 kb) [file 12915_2018_518_MOESM8_ESM.xlsx]

## Sheet: TRC clone list
CONTROL GENES
TRC clone ID	TRC VERSION	TRC validated	Targeted gene
TRCN0000057613	1		CD4
TRCN0000057614	1		CD4
TRCN0000057615	1		CD4
TRCN0000057616	1		CD4
TRCN0000057617	1		CD4
TRCN0000018962	1		FOXP3
TRCN0000018963	1		FOXP3
TRCN0000018960	1		FOXP3
TRCN0000018959	1		FOXP3
TRCN0000018961	1		FOXP3
TRCN0000016195	1	YES	IKZF4
TRCN0000016197	1	YES	IKZF4
TRCN0000016196	1		IKZF4
TRCN0000016194	1		IKZF4
CANDIDATE GENES
TRCN0000291264	2	YES	ATP1B1
TRCN0000291209	2	YES	ATP1B1
TRCN0000296896	2	YES	ATP1B1
TRCN0000296810	2	YES	ATP1B1
TRCN0000033460	1	YES	BCOR
TRCN0000033461	1	YES	BCOR
TRCN0000033463	1	YES	BCOR
TRCN0000033462	1	YES	BCOR
TRCN0000013250	1		BHLHE40
TRCN0000013249	1	YES	BHLHE40
TRCN0000013251	1		BHLHE40
TRCN0000013248	1		BHLHE40
TRCN0000084118	1	YES	CA2
TRCN0000084121	1	YES	CA2
TRCN0000084122	1		CA2
TRCN0000084120	1	YES	CA2
TRCN0000312623	2	YES	CD58
TRCN0000327686	2	YES	CD58
TRCN0000312624	2	YES	CD58
TRCN0000312555	2	YES	CD58
TRCN0000157867	1		CHST15
TRCN0000156858	1		CHST15
TRCN0000154727	1	YES	CHST15
TRCN0000152136	1	YES	CHST15
TRCN0000155609	1	YES	CHST15
TRCN0000003678	1		CTSL
TRCN0000003677	1		CTSL
TRCN0000003675	1		CTSL
TRCN0000003674	1		CTSL
TRCN0000179183	1.5		CYTH3
TRCN0000183827	1.5		CYTH3
TRCN0000179924	1.5		CYTH3
TRCN0000146607	1.5		CYTH3
TRCN0000013868	1		ELF4
TRCN0000013872	1		ELF4
TRCN0000013871	1	YES	ELF4
TRCN0000013870	1		ELF4
TRCN0000013869	1		ELF4
TRCN0000013878	1		ELK3
TRCN0000013882	1	YES	ELK3
TRCN0000013879	1		ELK3
TRCN0000013880	1		ELK3
TRCN0000013881	1		ELK3
TRCN0000148324	1	YES	EVA1C
TRCN0000148464	1	YES	EVA1C
TRCN0000146984	1	YES	EVA1C
TRCN0000147081	1		EVA1C
TRCN0000044609	1		KCNJ15
TRCN0000044611	1		KCNJ15
TRCN0000044610	1		KCNJ15
TRCN0000139215	1	YES	KCTD21
TRCN0000139704	1	YES	KCTD21
TRCN0000139617	1		KCTD21
TRCN0000121755	1		KCTD21
TRCN0000145150	1		KCTD21
TRCN0000140024	1.5		KCTD21
TRCN0000139705	1.5		KCTD21
TRCN0000139768	1.5	YES	KCTD21
TRCN0000140568	1.5		KCTD21
TRCN0000139257	1.5	YES	KCTD21
TRCN0000139364	1.5		KCTD21
TRCN0000143306	1.5		KCTD21
TRCN0000139178	1.5		KCTD21
TRCN0000156867	1		KLHL25
TRCN0000152809	1		KLHL25
TRCN0000158314	1		KLHL25
TRCN0000153720	1		KLHL25
TRCN0000149106	1		LDLRAD4
TRCN0000149895	1		LDLRAD4
TRCN0000148312	1		LDLRAD4
TRCN0000147058	1		LDLRAD4
TRCN0000029306	1	YES	LGALS3
TRCN0000029305	1	YES	LGALS3
TRCN0000029307	1	YES	LGALS3
TRCN0000029304	1	YES	LGALS3
TRCN0000015191	1		MAFG
TRCN0000015188	1		MAFG
TRCN0000015189	1		MAFG
TRCN0000015190	1		MAFG
TRCN0000033765	1		MID2
TRCN0000033764	1	YES	MID2
TRCN0000033767	1		MID2
TRCN0000033768	1		MID2
TRCN0000053653	1		MYL12B
TRCN0000053656	1	YES	MYL12B
TRCN0000053657	1	YES	MYL12B
TRCN0000053655	1	YES	MYL12B
TRCN0000053654	1	YES	MYL12B
TRCN0000160995	1.5		NKD1
TRCN0000160792	1.5		NKD1
TRCN0000162195	1.5		NKD1
TRCN0000164557	1.5		NKD1
TRCN0000245004	2	YES	NR3C1
TRCN0000245006	2	YES	NR3C1
TRCN0000245003	2	YES	NR3C1
TRCN0000245005	2	YES	NR3C1
TRCN0000245007	2	YES	NR3C1
TRCN0000019322	1		NR3C1
TRCN0000019323	1		NR3C1
TRCN0000019319	1		NR3C1
TRCN0000019321	1		NR3C1
TRCN0000019320	1		NR3C1
TRCN0000318949	2	YES	OCIAD2
TRCN0000318951	2	YES	OCIAD2
TRCN0000318948	2	YES	OCIAD2
TRCN0000318950	2	YES	OCIAD2
TRCN0000129919	1		OCIAD2
TRCN0000129905	1	YES	OCIAD2
TRCN0000130004	1		OCIAD2
TRCN0000128368	1	YES	OCIAD2
TRCN0000131164	1		OCIAD2
TRCN0000188235	1.5		OLFM2
TRCN0000185633	1.5		OLFM2
TRCN0000189139	1.5		OLFM2
TRCN0000188542	1.5		OLFM2
TRCN0000315767	2	YES	PLEC
TRCN0000315766	2	YES	PLEC
TRCN0000165626	1.5	YES	PLEKHO1
TRCN0000165914	1.5	YES	PLEKHO1
TRCN0000165209	1.5	YES	PLEKHO1
TRCN0000165452	1.5	YES	PLEKHO1
TRCN0000163147	1.5	YES	PLEKHO1
TRCN0000165913	1.5	YES	PLEKHO1
TRCN0000272494	2	YES	PMEPA1
TRCN0000272440	2	YES	PMEPA1
TRCN0000284770	2	YES	PMEPA1
TRCN0000272493	2	YES	PMEPA1
TRCN0000121129	1	YES	PTK2
TRCN0000121130	1	YES	PTK2
TRCN0000121128	1	YES	PTK2
TRCN0000121127	1	YES	PTK2
TRCN0000151271	1.5		RGCC
TRCN0000150738	1.5		RGCC
TRCN0000157549	1.5		RGCC
TRCN0000153026	1.5		RGCC
TRCN0000014288	1		RGS16
TRCN0000014290	1		RGS16
TRCN0000014291	1		RGS16
TRCN0000014289	1		RGS16
TRCN0000053868	1	YES	S100A11
TRCN0000053870	1	YES	S100A11
TRCN0000053869	1		S100A11
TRCN0000053872	1	YES	S100A11
TRCN0000025835	1		SARDH
TRCN0000025807	1		SARDH
TRCN0000025794	1		SARDH
TRCN0000025792	1		SARDH
TRCN0000107123	1		SKIL
TRCN0000107121	1		SKIL
TRCN0000107122	1		SKIL
TRCN0000107120	1		SKIL
TRCN0000006373	1	YES	TGFA
TRCN0000006377	1	YES	TGFA
TRCN0000010973	1		TRIM22
TRCN0000005899	1		TRIM22
TRCN0000005900	1		TRIM22
TRCN0000005901	1		TRIM22
TRCN0000257478	2		USP35
TRCN0000246299	2		USP35
TRCN0000246297	2		USP35
TRCN0000246300	2		USP35
TRCN0000246298	2		USP35
TRCN0000236642	2		ZNF629
TRCN0000236645	2		ZNF629
TRCN0000236643	2		ZNF629
TRCN0000236644	2		ZNF629
TRCN0000219817	1.5		ZNF821
TRCN0000150260	1.5		ZNF821
TRCN0000219818	1.5		ZNF821
TRCN0000180482	1.5		ZNF821
TRCN0000148025	1.5		ZNF821
